# Supplementary material for: Mn2+ induced significant improvement and robust stability of radioluminescence in Cs3Cu2I5 for high-performance nuclear battery
Source: Nat Commun. 2021 Jun 23;12:3879. doi: 10.1038/s41467-021-24185-7 (PMC8222237; doi:10.1038/s41467-021-24185-7)
Supplement: Supplementary file 3 — Source Data [file 41467_2021_24185_MOESM3_ESM.zip]

Archive with 19 entries (18 files):
- Source Data/
- Source Data/Figure 1a-XRD results.xlsx
- Source Data/Figure 1c-Rietveld refinement.xlsx
- Source Data/Figure 1d-EPR data.xlsx
- Source Data/Figure 1e-XPS results.xlsx
- Source Data/Figure 2a-PL and PLE of Cs3Cu2I5.xlsx
- Source Data/Figure 2b-PL and PLE of Mn15%.xlsx
- Source Data/Figure 2c-RL of Mn0%, 3% and 15%.xlsx
- Source Data/Figure 2d-RL and QY comparison.xlsx
- Source Data/Figure 3a-co-excitation of laser and X-ray.xlsx
- Source Data/Figure 3b-reaction optimization.xlsx
- Source Data/Figure 4b-RL comparison with CsI-Tl.xlsx
- Source Data/Figure 4c-light yield comparison.xlsx
- Source Data/Figure 4d-temperature stability-1.xlsx
- Source Data/Figure 4e-temperature stability-2.xlsx
- Source Data/Figure 4f-radiation hardness.xlsx
- Source Data/Figure 5a-EQE and RL.xlsx
- Source Data/Figure 5c-NBs measurements.xlsx
- Source Data/Figure 5d-NBs stability.xlsx
