# Supplementary material for: Mn2+ induced significant improvement and robust stability of radioluminescence in Cs3Cu2I5 for high-performance nuclear battery
Source: Nat Commun. 2021 Jun 23;12:3879. doi: 10.1038/s41467-021-24185-7 (PMC8222237; doi:10.1038/s41467-021-24185-7)
Supplement: Supplementary file 3 — Source Data [file 41467_2021_24185_MOESM3_ESM.zip › Source Data/Figure 1a-XRD results.xlsx]

## Sheet: Sheet1
	0		0.03		0.05		0.07		0.1		0.15		0.2		0.25
10.01	0.02901	10	1.54819	10.27	3.15132	10	4.55515	10.2	6.12556	10	7.55556	10	9.11111	10	10.5972
10.03	0.05954	10.02	1.53614	10.29	3.15789	10.02	4.54412	10.22	6.08969	10.02	7.55093	10.02	9.09524	10.02	10.6111
10.05	0.04427	10.04	1.55221	10.31	3.08553	10.04	4.54779	10.24	6.11659	10.04	7.56944	10.04	9.10582	10.04	10.625
10.07	0.02901	10.06	1.54016	10.33	3.13158	10.06	4.53309	10.26	6.09417	10.06	7.54167	10.06	9.08995	10.06	10.5833
10.09	0.02137	10.08	1.53213	10.35	3.15132	10.08	4.54779	10.28	6.08969	10.08	7.57407	10.08	9.09524	10.08	10.6389
10.11	0.02901	10.1	1.55622	10.37	3.13158	10.1	4.55515	10.3	6.10762	10.1	7.59259	10.1	9.10582	10.1	10.5625
10.13	0.02137	10.12	1.58434	10.39	3.125	10.12	4.54044	10.32	6.10314	10.12	7.58796	10.12	9.08995	10.12	10.5833
10.15	0.06718	10.14	1.54016	10.41	3.11184	10.14	4.52574	10.34	6.08072	10.14	7.60185	10.14	9.11111	10.14	10.5625
10.17	0.05954	10.16	1.54016	10.43	3.14474	10.16	4.53676	10.36	6.11659	10.16	7.59259	10.16	9.10053	10.16	10.6042
10.19	0.02901	10.18	1.54016	10.45	3.11842	10.18	4.55882	10.38	6.10762	10.18	7.57407	10.18	9.09524	10.18	10.6042
10.21	0.05954	10.2	1.54016	10.47	3.15789	10.2	4.53676	10.4	6.08969	10.2	7.56481	10.2	9.09524	10.2	10.5903
10.23	-0.00153	10.22	1.54016	10.49	3.14474	10.22	4.54779	10.42	6.09417	10.22	7.5787	10.22	9.1164	10.22	10.6042
10.25	0.02901	10.24	1.53614	10.51	3.125	10.24	4.56618	10.44	6.08969	10.24	7.59722	10.24	9.07937	10.24	10.5764
10.27	0.06718	10.26	1.55622	10.53	3.13158	10.26	4.54044	10.46	6.13004	10.26	7.56019	10.26	9.1164	10.26	10.6111
10.29	0.02901	10.28	1.54819	10.55	3.13816	10.28	4.53309	10.48	6.11211	10.28	7.58333	10.28	9.1164	10.28	10.5625
10.31	-0.00153	10.3	1.55622	10.57	3.17105	10.3	4.54044	10.5	6.10314	10.3	7.55093	10.3	9.09524	10.3	10.6181
10.33	0.00611	10.32	1.5241	10.59	3.16447	10.32	4.55147	10.52	6.0583	10.32	7.57407	10.32	9.11111	10.32	10.6042
10.35	0.01374	10.34	1.52811	10.61	3.125	10.34	4.55882	10.54	6.11659	10.34	7.57407	10.34	9.09524	10.34	10.6111
10.37	0.01374	10.36	1.54819	10.63	3.125	10.36	4.52574	10.56	6.10762	10.36	7.57407	10.36	9.07937	10.36	10.5694
10.39	0.00611	10.38	1.52811	10.65	3.15132	10.38	4.53676	10.58	6.08969	10.38	7.58796	10.38	9.10053	10.38	10.5764
10.41	0.08244	10.4	1.53213	10.67	3.13158	10.4	4.54412	10.6	6.09417	10.4	7.5787	10.4	9.10582	10.4	10.5903
10.43	0.05191	10.42	1.55221	10.69	3.16447	10.42	4.55147	10.62	6.08969	10.42	7.58333	10.42	9.10053	10.42	10.6319
10.45	-0.00916	10.44	1.55622	10.71	3.13816	10.44	4.56618	10.64	6.11659	10.44	7.58333	10.44	9.10053	10.44	10.6042
10.47	0.06718	10.46	1.53614	10.73	3.16447	10.46	4.54412	10.66	6.0852	10.46	7.56019	10.46	9.12169	10.46	10.6111
10.49	0.05954	10.48	1.53213	10.75	3.125	10.48	4.54412	10.68	6.10314	10.48	7.59259	10.48	9.10053	10.48	10.5972
10.51	0.01374	10.5	1.54418	10.77	3.10526	10.5	4.52941	10.7	6.13004	10.5	7.56944	10.5	9.1164	10.5	10.5764
10.53	0.00611	10.52	1.53213	10.79	3.18421	10.52	4.54412	10.72	6.07623	10.52	7.58333	10.52	9.11111	10.52	10.6042
10.55	0.06718	10.54	1.53213	10.81	3.15132	10.54	4.53309	10.74	6.09417	10.54	7.56481	10.54	9.10582	10.54	10.6389
10.57	0.06718	10.56	1.54418	10.83	3.15789	10.56	4.53676	10.76	6.11211	10.56	7.58796	10.56	9.10053	10.56	10.6111
10.59	0.08244	10.58	1.54016	10.85	3.13816	10.58	4.54044	10.78	6.13004	10.58	7.55093	10.58	9.08466	10.58	10.6042
10.61	0.05191	10.6	1.5241	10.87	3.17763	10.6	4.52574	10.8	6.10314	10.6	7.56944	10.6	9.10053	10.6	10.5833
10.63	0.06718	10.62	1.52811	10.89	3.16447	10.62	4.53676	10.82	6.10314	10.62	7.56944	10.62	9.07937	10.62	10.6042
10.65	0.01374	10.64	1.54016	10.91	3.11842	10.64	4.53676	10.84	6.12556	10.64	7.59722	10.64	9.07937	10.64	10.5833
10.67	0.05954	10.66	1.53614	10.93	3.11842	10.66	4.54044	10.86	6.09417	10.66	7.56944	10.66	9.06878	10.66	10.5903
10.69	0.04427	10.68	1.54016	10.95	3.10526	10.68	4.53309	10.88	6.09865	10.68	7.59259	10.68	9.08466	10.68	10.5972
10.71	0.10534	10.7	1.53614	10.97	3.11184	10.7	4.54044	10.9	6.07175	10.7	7.54167	10.7	9.07937	10.7	10.5764
10.73	0.04427	10.72	1.55622	10.99	3.15132	10.72	4.54044	10.92	6.10314	10.72	7.59259	10.72	9.12169	10.72	10.6111
10.75	-0.00153	10.74	1.54016	11.01	3.15789	10.74	4.53676	10.94	6.10314	10.74	7.56481	10.74	9.1164	10.74	10.6319
10.77	0.07481	10.76	1.54016	11.03	3.13158	10.76	4.52941	10.96	6.1435	10.76	7.5787	10.76	9.08466	10.76	10.5903
10.79	0.09008	10.78	1.54819	11.05	3.08553	10.78	4.52941	10.98	6.09417	10.78	7.58333	10.78	9.10053	10.78	10.6181
10.81	-0.00153	10.8	1.52811	11.07	3.15132	10.8	4.52941	11	6.10762	10.8	7.55556	10.8	9.10053	10.8	10.5903
10.83	0.09771	10.82	1.54819	11.09	3.14474	10.82	4.53309	11.02	6.11659	10.82	7.5787	10.82	9.12698	10.82	10.6042
10.85	0.00611	10.84	1.52811	11.11	3.11184	10.84	4.54779	11.04	6.09865	10.84	7.56944	10.84	9.10582	10.84	10.5972
10.87	0.01374	10.86	1.5241	11.13	3.125	10.86	4.55882	11.06	6.0852	10.86	7.5787	10.86	9.1164	10.86	10.5833
10.89	0.04427	10.88	1.53614	11.15	3.09868	10.88	4.55515	11.08	6.0852	10.88	7.58796	10.88	9.10582	10.88	10.5833
10.91	0.06718	10.9	1.53213	11.17	3.09868	10.9	4.55882	11.1	6.11659	10.9	7.60185	10.9	9.12698	10.9	10.5972
10.93	0.06718	10.92	1.55622	11.19	3.14474	10.92	4.52574	11.12	6.10762	10.92	7.57407	10.92	9.09524	10.92	10.6042
10.95	0.02901	10.94	1.53213	11.21	3.11842	10.94	4.54044	11.14	6.09417	10.94	7.54167	10.94	9.07937	10.94	10.6042
10.97	0.02137	10.96	1.54016	11.23	3.13158	10.96	4.54779	11.16	6.10762	10.96	7.58796	10.96	9.11111	10.96	10.5833
10.99	0.02137	10.98	1.56024	11.25	3.09868	10.98	4.55515	11.18	6.12108	10.98	7.56481	10.98	9.1164	10.98	10.5903
11.01	0.03664	11	1.54819	11.27	3.20395	11	4.55147	11.2	6.09865	11	7.55093	11	9.12169	11	10.6042
11.03	0.02137	11.02	1.53614	11.29	3.13816	11.02	4.54779	11.22	6.09865	11.02	7.59722	11.02	9.12698	11.02	10.625
11.05	-0.00153	11.04	1.54819	11.31	3.14474	11.04	4.52941	11.24	6.07623	11.04	7.57407	11.04	9.11111	11.04	10.6181
11.07	-0.00153	11.06	1.54819	11.33	3.09868	11.06	4.55515	11.26	6.10762	11.06	7.60185	11.06	9.09524	11.06	10.6042
11.09	0.00611	11.08	1.56426	11.35	3.16447	11.08	4.53676	11.28	6.08072	11.08	7.57407	11.08	9.10053	11.08	10.5903
11.11	0.02137	11.1	1.54418	11.37	3.15789	11.1	4.54044	11.3	6.11659	11.1	7.56944	11.1	9.1164	11.1	10.6111
11.13	0.05954	11.12	1.55221	11.39	3.13816	11.12	4.53676	11.32	6.13453	11.12	7.58333	11.12	9.12698	11.12	10.6042
11.15	0.03664	11.14	1.56827	11.41	3.125	11.14	4.52941	11.34	6.10314	11.14	7.58796	11.14	9.07407	11.14	10.5972
11.17	0.02137	11.16	1.54016	11.43	3.13816	11.16	4.54779	11.36	6.09865	11.16	7.59722	11.16	9.08995	11.16	10.5764
11.19	0.05191	11.18	1.5241	11.45	3.11842	11.18	4.55147	11.38	6.0852	11.18	7.60648	11.18	9.06878	11.18	10.5903
11.21	0.07481	11.2	1.54418	11.47	3.09211	11.2	4.54412	11.4	6.09417	11.2	7.58333	11.2	9.09524	11.2	10.5694
11.23	0.02137	11.22	1.52811	11.49	3.11184	11.22	4.55882	11.42	6.09417	11.22	7.5787	11.22	9.10582	11.22	10.5764
11.25	0.02901	11.24	1.53614	11.51	3.17763	11.24	4.53309	11.44	6.1435	11.24	7.55556	11.24	9.10053	11.24	10.5833
11.27	0.02137	11.26	1.54418	11.53	3.14474	11.26	4.52574	11.46	6.07175	11.26	7.57407	11.26	9.10053	11.26	10.6319
11.29	0.06718	11.28	1.52811	11.55	3.13816	11.28	4.53676	11.48	6.13901	11.28	7.56481	11.28	9.10053	11.28	10.5972
11.31	0.02901	11.3	1.54016	11.57	3.17763	11.3	4.53309	11.5	6.09417	11.3	7.61111	11.3	9.10053	11.3	10.5833
11.33	-0.01679	11.32	1.53614	11.59	3.11842	11.32	4.53309	11.52	6.12108	11.32	7.57407	11.32	9.10582	11.32	10.5694
11.35	0.04427	11.34	1.53614	11.61	3.10526	11.34	4.52206	11.54	6.10762	11.34	7.55093	11.34	9.11111	11.34	10.5764
11.37	0.07481	11.36	1.53614	11.63	3.13816	11.36	4.53309	11.56	6.09865	11.36	7.5787	11.36	9.11111	11.36	10.5972
11.39	0.05191	11.38	1.53213	11.65	3.16447	11.38	4.53676	11.58	6.09417	11.38	7.58333	11.38	9.08995	11.38	10.5764
11.41	0.04427	11.4	1.55622	11.67	3.125	11.4	4.54412	11.6	6.0852	11.4	7.55556	11.4	9.08995	11.4	10.6389
11.43	0.05954	11.42	1.53614	11.69	3.16447	11.42	4.53309	11.62	6.11659	11.42	7.56481	11.42	9.07407	11.42	10.5972
11.45	0.05191	11.44	1.54016	11.71	3.125	11.44	4.53676	11.64	6.10762	11.44	7.5787	11.44	9.07407	11.44	10.6042
11.47	0.01374	11.46	1.53614	11.73	3.11842	11.46	4.54044	11.66	6.08969	11.46	7.56481	11.46	9.06878	11.46	10.6042
11.49	0.02901	11.48	1.5241	11.75	3.15132	11.48	4.55515	11.68	6.10314	11.48	7.57407	11.48	9.11111	11.48	10.6181
11.51	0.07481	11.5	1.53614	11.77	3.15789	11.5	4.54412	11.7	6.09417	11.5	7.57407	11.5	9.04762	11.5	10.5764
11.53	-0.03206	11.52	1.55221	11.79	3.11842	11.52	4.53309	11.72	6.09417	11.52	7.56019	11.52	9.1164	11.52	10.5833
11.55	0.00611	11.54	1.52008	11.81	3.09868	11.54	4.52941	11.74	6.09417	11.54	7.54167	11.54	9.07937	11.54	10.6042
11.57	0.02901	11.56	1.54418	11.83	3.15789	11.56	4.52574	11.76	6.10762	11.56	7.58333	11.56	9.09524	11.56	10.5833
11.59	0.11298	11.58	1.56426	11.85	3.15132	11.58	4.54044	11.78	6.08072	11.58	7.59259	11.58	9.10582	11.58	10.5972
11.61	0.02137	11.6	1.51205	11.87	3.13816	11.6	4.54412	11.8	6.10314	11.6	7.59259	11.6	9.07937	11.6	10.5764
11.63	0.02901	11.62	1.54016	11.89	3.15132	11.62	4.53309	11.82	6.08969	11.62	7.58796	11.62	9.11111	11.62	10.625
11.65	0.02137	11.64	1.54016	11.91	3.15789	11.64	4.53309	11.84	6.10762	11.64	7.58333	11.64	9.06349	11.64	10.5903
11.67	0.05191	11.66	1.53614	11.93	3.13158	11.66	4.52574	11.86	6.12108	11.66	7.58796	11.66	9.08995	11.66	10.5694
11.69	0.07481	11.68	1.56024	11.95	3.14474	11.68	4.53676	11.88	6.09417	11.68	7.60648	11.68	9.1164	11.68	10.5764
11.71	0.04427	11.7	1.54819	11.97	3.125	11.7	4.54412	11.9	6.10762	11.7	7.59259	11.7	9.1164	11.7	10.5972
11.73	0.03664	11.72	1.54418	11.99	3.15132	11.72	4.52941	11.92	6.12556	11.72	7.56944	11.72	9.07937	11.72	10.6042
11.75	-0.01679	11.74	1.54819	12.01	3.11184	11.74	4.53676	11.94	6.12108	11.74	7.58333	11.74	9.10053	11.74	10.5903
11.77	0.05191	11.76	1.54819	12.03	3.16447	11.76	4.53676	11.96	6.12108	11.76	7.58333	11.76	9.10582	11.76	10.5764
11.79	0.06718	11.78	1.54819	12.05	3.11842	11.78	4.54779	11.98	6.0852	11.78	7.56944	11.78	9.10053	11.78	10.6181
11.81	0.03664	11.8	1.50803	12.07	3.125	11.8	4.52574	12	6.10762	11.8	7.57407	11.8	9.06878	11.8	10.5764
11.83	0.03664	11.82	1.54819	12.09	3.15132	11.82	4.54412	12.02	6.0852	11.82	7.56481	11.82	9.10053	11.82	10.5694
11.85	0.02901	11.84	1.53614	12.11	3.11184	11.84	4.52574	12.04	6.10314	11.84	7.58796	11.84	9.12698	11.84	10.5625
11.87	0.05191	11.86	1.54418	12.13	3.17105	11.86	4.54044	12.06	6.0852	11.86	7.56944	11.86	9.07407	11.86	10.5625
11.89	0.05191	11.88	1.53614	12.15	3.15132	11.88	4.53676	12.08	6.10314	11.88	7.5787	11.88	9.08466	11.88	10.625
11.91	0.04427	11.9	1.53614	12.17	3.10526	11.9	4.54412	12.1	6.08969	11.9	7.57407	11.9	9.13757	11.9	10.5833
11.93	0.02137	11.92	1.54016	12.19	3.14474	11.92	4.54044	12.12	6.11659	11.92	7.58333	11.92	9.10053	11.92	10.625
11.95	0.07481	11.94	1.53614	12.21	3.11842	11.94	4.52574	12.14	6.11211	11.94	7.58333	11.94	9.10582	11.94	10.6042
11.97	0.02137	11.96	1.53614	12.23	3.15132	11.96	4.53676	12.16	6.1435	11.96	7.60648	11.96	9.09524	11.96	10.5833
11.99	-0.00153	11.98	1.54016	12.25	3.15132	11.98	4.54412	12.18	6.11659	11.98	7.57407	11.98	9.10582	11.98	10.5903
12.01	0.02901	12	1.54016	12.27	3.11842	12	4.51838	12.2	6.11211	12	7.59259	12	9.1164	12	10.5833
12.03	0.00611	12.02	1.54016	12.29	3.14474	12.02	4.53309	12.22	6.10762	12.02	7.54167	12.02	9.08466	12.02	10.5903
12.05	0.05954	12.04	1.53213	12.31	3.15789	12.04	4.51471	12.24	6.09417	12.04	7.5787	12.04	9.08995	12.04	10.5903
12.07	0.05954	12.06	1.54418	12.33	3.17105	12.06	4.54412	12.26	6.09865	12.06	7.58333	12.06	9.08995	12.06	10.5903
12.09	0.05191	12.08	1.54819	12.35	3.15789	12.08	4.54412	12.28	6.10762	12.08	7.56481	12.08	9.08466	12.08	10.5972
12.11	0.08244	12.1	1.55221	12.37	3.13158	12.1	4.53676	12.3	6.10314	12.1	7.5787	12.1	9.07937	12.1	10.6319
12.13	0.03664	12.12	1.55221	12.39	3.15132	12.12	4.54044	12.32	6.0852	12.12	7.56944	12.12	9.12169	12.12	10.5694
12.15	-0.00153	12.14	1.53213	12.41	3.15789	12.14	4.53676	12.34	6.12108	12.14	7.56944	12.14	9.07937	12.14	10.5833
12.17	0.01374	12.16	1.53213	12.43	3.14474	12.16	4.53676	12.36	6.10762	12.16	7.56944	12.16	9.09524	12.16	10.5625
12.19	0.03664	12.18	1.54418	12.45	3.15789	12.18	4.52574	12.38	6.06278	12.18	7.59259	12.18	9.10053	12.18	10.5972
12.21	0.04427	12.2	1.53614	12.47	3.14474	12.2	4.52574	12.4	6.11211	12.2	7.58796	12.2	9.09524	12.2	10.6111
12.23	0.07481	12.22	1.56426	12.49	3.13816	12.22	4.53676	12.42	6.08969	12.22	7.55556	12.22	9.08995	12.22	10.6111
12.25	0.05191	12.24	1.5241	12.51	3.15789	12.24	4.54044	12.44	6.07623	12.24	7.56481	12.24	9.12698	12.24	10.5764
12.27	0.04427	12.26	1.54418	12.53	3.14474	12.26	4.55147	12.46	6.12556	12.26	7.56019	12.26	9.10582	12.26	10.5903
12.29	0.07481	12.28	1.51606	12.55	3.18421	12.28	4.54412	12.48	6.11211	12.28	7.59722	12.28	9.06878	12.28	10.6111
12.31	0.04427	12.3	1.53614	12.57	3.11842	12.3	4.52574	12.5	6.12556	12.3	7.5787	12.3	9.07937	12.3	10.5694
12.33	-0.00153	12.32	1.54016	12.59	3.14474	12.32	4.53676	12.52	6.13004	12.32	7.58333	12.32	9.10053	12.32	10.6528
12.35	0.02901	12.34	1.53614	12.61	3.15789	12.34	4.53309	12.54	6.13453	12.34	7.55093	12.34	9.12169	12.34	10.5972
12.37	0.09771	12.36	1.53213	12.63	3.15789	12.36	4.52941	12.56	6.10314	12.36	7.5787	12.36	9.10053	12.36	10.6181
12.39	0.04427	12.38	1.53614	12.65	3.17105	12.38	4.55515	12.58	6.10762	12.38	7.5787	12.38	9.1164	12.38	10.6111
12.41	0.06718	12.4	1.53213	12.67	3.15132	12.4	4.54412	12.6	6.11659	12.4	7.57407	12.4	9.10582	12.4	10.5903
12.43	0.04427	12.42	1.54819	12.69	3.19737	12.42	4.52941	12.62	6.11659	12.42	7.59259	12.42	9.13757	12.42	10.5903
12.45	0.05191	12.44	1.53213	12.71	3.13158	12.44	4.53676	12.64	6.13004	12.44	7.58796	12.44	9.17989	12.44	10.6319
12.47	0.06718	12.46	1.53614	12.73	3.13816	12.46	4.52574	12.66	6.10762	12.46	7.60185	12.46	9.17989	12.46	10.5903
12.49	0.02901	12.48	1.54016	12.75	3.15789	12.48	4.52941	12.68	6.0852	12.48	7.59259	12.48	9.2328	12.48	10.5903
12.51	0.02901	12.5	1.53614	12.77	3.14474	12.5	4.53676	12.7	6.09865	12.5	7.59722	12.5	9.19577	12.5	10.5972
12.53	0.09008	12.52	1.54016	12.79	3.15789	12.52	4.53309	12.72	6.12108	12.52	7.60185	12.52	9.2328	12.52	10.5972
12.55	0.09771	12.54	1.52811	12.81	3.10526	12.54	4.54412	12.74	6.11659	12.54	7.60185	12.54	9.20106	12.54	10.5764
12.57	0.03664	12.56	1.54016	12.83	3.14474	12.56	4.54779	12.76	6.13004	12.56	7.57407	12.56	9.13757	12.56	10.6042
12.59	0.05191	12.58	1.54819	12.85	3.11842	12.58	4.55882	12.78	6.09865	12.58	7.56019	12.58	9.13757	12.58	10.6875
12.61	-0.02443	12.6	1.55622	12.87	3.15789	12.6	4.57353	12.8	6.10314	12.6	7.56944	12.6	9.12698	12.6	10.6111
12.63	0.08244	12.62	1.55221	12.89	3.15789	12.62	4.54412	12.82	6.11211	12.62	7.56019	12.62	9.10582	12.62	10.6667
12.65	0.02137	12.64	1.57229	12.91	3.17105	12.64	4.57353	12.84	6.08072	12.64	7.56944	12.64	9.08995	12.64	10.5903
12.67	0.00611	12.66	1.54418	12.93	3.125	12.66	4.56985	12.86	6.10314	12.66	7.58333	12.66	9.10582	12.66	10.5764
12.69	0.00611	12.68	1.56024	12.95	3.13816	12.68	4.55147	12.88	6.0852	12.68	7.58333	12.68	9.08995	12.68	10.5694
12.71	0.05191	12.7	1.54819	12.97	3.125	12.7	4.55147	12.9	6.08969	12.7	7.59259	12.7	9.08995	12.7	10.5833
12.73	0.09008	12.72	1.55622	12.99	3.11184	12.72	4.55147	12.92	6.09417	12.72	7.5787	12.72	9.07937	12.72	10.6042
12.75	0.04427	12.74	1.54418	13.01	3.11842	12.74	4.52574	12.94	6.08969	12.74	7.58333	12.74	9.10053	12.74	10.5833
12.77	-0.00153	12.76	1.55622	13.03	3.11842	12.76	4.53309	12.96	6.11211	12.76	7.56944	12.76	9.11111	12.76	10.6389
12.79	0.00611	12.78	1.54819	13.05	3.15789	12.78	4.52941	12.98	6.12556	12.78	7.58333	12.78	9.08995	12.78	10.5625
12.81	-0.03969	12.8	1.53614	13.07	3.125	12.8	4.54779	13	6.13453	12.8	7.57407	12.8	9.10582	12.8	10.5903
12.83	0.07481	12.82	1.53614	13.09	3.125	12.82	4.51838	13.02	6.12108	12.82	7.58796	12.82	9.08466	12.82	10.6042
12.85	0.08244	12.84	1.53614	13.11	3.13816	12.84	4.54044	13.04	6.13453	12.84	7.60648	12.84	9.14286	12.84	10.5972
12.87	0.02901	12.86	1.52811	13.13	3.15789	12.86	4.54779	13.06	6.08969	12.86	7.56481	12.86	9.09524	12.86	10.5764
12.89	0.06718	12.88	1.54819	13.15	3.15132	12.88	4.52941	13.08	6.08969	12.88	7.56481	12.88	9.08995	12.88	10.5764
12.91	-0.01679	12.9	1.5241	13.17	3.13158	12.9	4.52206	13.1	6.11659	12.9	7.58333	12.9	9.11111	12.9	10.5694
12.93	0.04427	12.92	1.53614	13.19	3.11842	12.92	4.53676	13.12	6.11659	12.92	7.56944	12.92	9.1164	12.92	10.6042
12.95	0.02901	12.94	1.53614	13.21	3.13158	12.94	4.53309	13.14	6.12108	12.94	7.57407	12.94	9.10582	12.94	10.5972
12.97	0.03664	12.96	1.53614	13.23	3.17763	12.96	4.52206	13.16	6.11211	12.96	7.57407	12.96	9.07407	12.96	10.5694
12.99	0.07481	12.98	1.52008	13.25	3.19079	12.98	4.53309	13.18	6.11659	12.98	7.56019	12.98	9.08995	12.98	10.5972
13.01	0.05191	13	1.50803	13.27	3.11842	13	4.55147	13.2	6.10314	13	7.5787	13	9.10582	13	10.6042
13.03	0.02901	13.02	1.55622	13.29	3.125	13.02	4.53676	13.22	6.11211	13.02	7.5787	13.02	9.08995	13.02	10.5556
13.05	0.01374	13.04	1.52811	13.31	3.11842	13.04	4.53309	13.24	6.13453	13.04	7.59259	13.04	9.09524	13.04	10.6042
13.07	0.04427	13.06	1.52811	13.33	3.13158	13.06	4.53676	13.26	6.11211	13.06	7.58333	13.06	9.12698	13.06	10.5903
13.09	0.06718	13.08	1.55622	13.35	3.13158	13.08	4.54779	13.28	6.13901	13.08	7.5787	13.08	9.10053	13.08	10.5833
13.11	0.00611	13.1	1.52811	13.37	3.21053	13.1	4.53676	13.3	6.13004	13.1	7.55556	13.1	9.13228	13.1	10.5764
13.13	0.02137	13.12	1.55221	13.39	3.20395	13.12	4.53309	13.32	6.15247	13.12	7.60185	13.12	9.07937	13.12	10.5764
13.15	0.08244	13.14	1.53213	13.41	3.19079	13.14	4.54044	13.34	6.1704	13.14	7.58333	13.14	9.13228	13.14	10.5694
13.17	0.07481	13.16	1.54418	13.43	3.17105	13.16	4.54779	13.36	6.17937	13.16	7.57407	13.16	9.11111	13.16	10.5694
13.19	0.10534	13.18	1.54418	13.45	3.17105	13.18	4.53676	13.38	6.13901	13.18	7.59722	13.18	9.10053	13.18	10.6111
13.21	0.08244	13.2	1.54819	13.47	3.19737	13.2	4.53676	13.4	6.14798	13.2	7.60648	13.2	9.10053	13.2	10.6319
13.23	0.03664	13.22	1.54418	13.49	3.18421	13.22	4.52206	13.42	6.12108	13.22	7.58333	13.22	9.14286	13.22	10.5903
13.25	-0.03206	13.24	1.54016	13.51	3.16447	13.24	4.55147	13.44	6.13004	13.24	7.625	13.24	9.13757	13.24	10.5625
13.27	0.02901	13.26	1.53614	13.53	3.13816	13.26	4.55147	13.46	6.1435	13.26	7.60648	13.26	9.1164	13.26	10.6181
13.29	-0.00153	13.28	1.54016	13.55	3.15132	13.28	4.54779	13.48	6.11211	13.28	7.66204	13.28	9.13228	13.28	10.6181
13.31	0.05191	13.3	1.54418	13.57	3.19079	13.3	4.54412	13.5	6.08969	13.3	7.65741	13.3	9.15344	13.3	10.625
13.33	0.04427	13.32	1.54418	13.59	3.10526	13.32	4.54412	13.52	6.10314	13.32	7.64815	13.32	9.07407	13.32	10.5972
13.35	0.02901	13.34	1.56426	13.61	3.11842	13.34	4.59191	13.54	6.11211	13.34	7.59259	13.34	9.10053	13.34	10.625
13.37	-0.00153	13.36	1.57631	13.63	3.18421	13.36	4.58088	13.56	6.13453	13.36	7.60648	13.36	9.10582	13.36	10.6319
13.39	0.07481	13.38	1.54819	13.65	3.17763	13.38	4.58456	13.58	6.10314	13.38	7.59259	13.38	9.10053	13.38	10.6389
13.41	0.01374	13.4	1.56426	13.67	3.15132	13.4	4.56618	13.6	6.09865	13.4	7.56481	13.4	9.08995	13.4	10.6319
13.43	0.02901	13.42	1.60442	13.69	3.13816	13.42	4.59926	13.62	6.08969	13.42	7.59259	13.42	9.09524	13.42	10.6042
13.45	0.01374	13.44	1.57631	13.71	3.13816	13.44	4.58824	13.64	6.10762	13.44	7.56019	13.44	9.09524	13.44	10.5972
13.47	0.07481	13.46	1.58835	13.73	3.14474	13.46	4.56618	13.66	6.07623	13.46	7.55093	13.46	9.07937	13.46	10.5972
13.49	-0.02443	13.48	1.58835	13.75	3.11842	13.48	4.56618	13.68	6.11211	13.48	7.59722	13.48	9.10053	13.48	10.5972
13.51	0.02137	13.5	1.58835	13.77	3.10526	13.5	4.55147	13.7	6.11211	13.5	7.56481	13.5	9.06878	13.5	10.5972
13.53	-0.00153	13.52	1.57229	13.79	3.16447	13.52	4.54044	13.72	6.08969	13.52	7.57407	13.52	9.09524	13.52	10.5625
13.55	0.09008	13.54	1.57631	13.81	3.11184	13.54	4.53309	13.74	6.11211	13.54	7.56481	13.54	9.10582	13.54	10.5694
13.57	0.02137	13.56	1.55622	13.83	3.13816	13.56	4.52941	13.76	6.11211	13.56	7.56019	13.56	9.08995	13.56	10.5625
13.59	0.02901	13.58	1.54016	13.85	3.15132	13.58	4.54044	13.78	6.0852	13.58	7.55556	13.58	9.07407	13.58	10.5833
13.61	0.00611	13.6	1.51606	13.87	3.16447	13.6	4.54412	13.8	6.12556	13.6	7.58333	13.6	9.09524	13.6	10.5625
13.63	0.02137	13.62	1.54418	13.89	3.16447	13.62	4.53309	13.82	6.11211	13.62	7.5463	13.62	9.11111	13.62	10.5764
13.65	0.02137	13.64	1.53213	13.91	3.125	13.64	4.52941	13.84	6.09417	13.64	7.58333	13.64	9.05291	13.64	10.5625
13.67	0.04427	13.66	1.53614	13.93	3.11842	13.66	4.51838	13.86	6.10314	13.66	7.56019	13.66	9.08995	13.66	10.5903
13.69	0.03664	13.68	1.53213	13.95	3.11184	13.68	4.51471	13.88	6.07175	13.68	7.55556	13.68	9.10582	13.68	10.5972
13.71	0.07481	13.7	1.54819	13.97	3.13158	13.7	4.53309	13.9	6.12556	13.7	7.55093	13.7	9.10053	13.7	10.5903
13.73	0.03664	13.72	1.51606	13.99	3.13158	13.72	4.53676	13.92	6.11211	13.72	7.55556	13.72	9.08466	13.72	10.5764
13.75	0.05191	13.74	1.53614	14.01	3.11184	13.74	4.51471	13.94	6.0852	13.74	7.5787	13.74	9.10582	13.74	10.5833
13.77	0.02901	13.76	1.53213	14.03	3.19737	13.76	4.52941	13.96	6.08072	13.76	7.59722	13.76	9.08995	13.76	10.5972
13.79	-0.00916	13.78	1.5241	14.05	3.125	13.78	4.53676	13.98	6.09865	13.78	7.56944	13.78	9.10582	13.78	10.5972
13.81	0.03664	13.8	1.5241	14.07	3.125	13.8	4.52941	14	6.10762	13.8	7.56944	13.8	9.09524	13.8	10.5903
13.83	0.05191	13.82	1.54016	14.09	3.09868	13.82	4.54044	14.02	6.11659	13.82	7.56944	13.82	9.11111	13.82	10.5764
13.85	0.02137	13.84	1.54418	14.11	3.15789	13.84	4.52941	14.04	6.08072	13.84	7.56944	13.84	9.14286	13.84	10.6111
13.87	0.09008	13.86	1.53614	14.13	3.09868	13.86	4.53676	14.06	6.0852	13.86	7.56019	13.86	9.09524	13.86	10.5833
13.89	0.05191	13.88	1.54418	14.15	3.16447	13.88	4.53676	14.08	6.12108	13.88	7.56944	13.88	9.08466	13.88	10.5903
13.91	0.15115	13.9	1.52811	14.17	3.09868	13.9	4.52574	14.1	6.10314	13.9	7.56944	13.9	9.10053	13.9	10.5625
13.93	0.11298	13.92	1.52008	14.19	3.13816	13.92	4.53309	14.12	6.13453	13.92	7.58333	13.92	9.07937	13.92	10.5486
13.95	0.06718	13.94	1.53614	14.21	3.11842	13.94	4.51103	14.14	6.08072	13.94	7.59722	13.94	9.08995	13.94	10.5694
13.97	0.03664	13.96	1.53614	14.23	3.11184	13.96	4.54412	14.16	6.11211	13.96	7.56944	13.96	9.06878	13.96	10.5694
13.99	0.08244	13.98	1.53213	14.25	3.09868	13.98	4.53676	14.18	6.10314	13.98	7.60185	13.98	9.10053	13.98	10.5694
14.01	0.05954	14	1.53213	14.27	3.14474	14	4.52206	14.2	6.11659	14	7.56944	14	9.10053	14	10.5764
14.03	0.03664	14.02	1.53614	14.29	3.125	14.02	4.53309	14.22	6.07623	14.02	7.56944	14.02	9.11111	14.02	10.5903
14.05	-0.00916	14.04	1.53213	14.31	3.14474	14.04	4.53309	14.24	6.10314	14.04	7.57407	14.04	9.08466	14.04	10.6389
14.07	0.02901	14.06	1.53614	14.33	3.10526	14.06	4.53676	14.26	6.09417	14.06	7.55556	14.06	9.08995	14.06	10.5903
14.09	0.03664	14.08	1.5241	14.35	3.13816	14.08	4.51838	14.28	6.06278	14.08	7.56481	14.08	9.10053	14.08	10.5694
14.11	0.03664	14.1	1.52811	14.37	3.11842	14.1	4.54044	14.3	6.10314	14.1	7.5463	14.1	9.07937	14.1	10.5764
14.13	0.00611	14.12	1.53213	14.39	3.125	14.12	4.54779	14.32	6.09417	14.12	7.59722	14.12	9.06878	14.12	10.5764
14.15	0.03664	14.14	1.53614	14.41	3.13158	14.14	4.50368	14.34	6.12108	14.14	7.5787	14.14	9.07937	14.14	10.6111
14.17	0.04427	14.16	1.54819	14.43	3.13816	14.16	4.51103	14.36	6.10314	14.16	7.57407	14.16	9.08995	14.16	10.6181
14.19	0.02901	14.18	1.54016	14.45	3.10526	14.18	4.52206	14.38	6.08969	14.18	7.56481	14.18	9.13228	14.18	10.5833
14.21	0.02137	14.2	1.54418	14.47	3.16447	14.2	4.53309	14.4	6.09417	14.2	7.55093	14.2	9.08995	14.2	10.5694
14.23	0.04427	14.22	1.5241	14.49	3.13816	14.22	4.53309	14.42	6.07623	14.22	7.55093	14.22	9.1164	14.22	10.5972
14.25	-0.00153	14.24	1.53213	14.51	3.15789	14.24	4.52574	14.44	6.07175	14.24	7.56019	14.24	9.11111	14.24	10.5833
14.27	0.02901	14.26	1.54418	14.53	3.19737	14.26	4.52574	14.46	6.11211	14.26	7.54167	14.26	9.06878	14.26	10.5833
14.29	0.05954	14.28	1.53213	14.55	3.17763	14.28	4.52941	14.48	6.12556	14.28	7.55556	14.28	9.11111	14.28	10.5417
14.31	0.12061	14.3	1.5241	14.57	3.16447	14.3	4.54044	14.5	6.11211	14.3	7.56019	14.3	9.06878	14.3	10.5833
14.33	0.02901	14.32	1.51205	14.59	3.09211	14.32	4.53676	14.52	6.09865	14.32	7.56019	14.32	9.08466	14.32	10.6042
14.35	0.06718	14.34	1.5241	14.61	3.11184	14.34	4.52941	14.54	6.06726	14.34	7.57407	14.34	9.12169	14.34	10.6042
14.37	-0.00916	14.36	1.53614	14.63	3.18421	14.36	4.54044	14.56	6.0852	14.36	7.58333	14.36	9.10582	14.36	10.5625
14.39	0.05191	14.38	1.52008	14.65	3.18421	14.38	4.55882	14.58	6.10314	14.38	7.56019	14.38	9.08995	14.38	10.5903
14.41	0.02901	14.4	1.52811	14.67	3.11184	14.4	4.52574	14.6	6.10762	14.4	7.57407	14.4	9.08466	14.4	10.5833
14.43	0.09771	14.42	1.51205	14.69	3.13158	14.42	4.54044	14.62	6.10762	14.42	7.58333	14.42	9.10053	14.42	10.5833
14.45	0.08244	14.44	1.52008	14.71	3.10526	14.44	4.54412	14.64	6.10762	14.44	7.55556	14.44	9.06878	14.44	10.6181
14.47	0.05191	14.46	1.53213	14.73	3.13816	14.46	4.53676	14.66	6.09865	14.46	7.55556	14.46	9.11111	14.46	10.5486
14.49	0.05191	14.48	1.54016	14.75	3.15789	14.48	4.54044	14.68	6.11211	14.48	7.55093	14.48	9.07407	14.48	10.5764
14.51	0.06718	14.5	1.5241	14.77	3.20395	14.5	4.53309	14.7	6.09865	14.5	7.56481	14.5	9.07407	14.5	10.5556
14.53	0.01374	14.52	1.53213	14.79	3.21053	14.52	4.54779	14.72	6.09865	14.52	7.55093	14.52	9.10582	14.52	10.5833
14.55	0.09771	14.54	1.54418	14.81	3.13816	14.54	4.52941	14.74	6.09865	14.54	7.57407	14.54	9.11111	14.54	10.6111
14.57	0.02137	14.56	1.55221	14.83	3.18421	14.56	4.54779	14.76	6.06726	14.56	7.56944	14.56	9.12169	14.56	10.5694
14.59	0.07481	14.58	1.52008	14.85	3.14474	14.58	4.52574	14.78	6.10762	14.58	7.60185	14.58	9.09524	14.58	10.6042
14.61	0.03664	14.6	1.54418	14.87	3.125	14.6	4.55515	14.8	6.10762	14.6	7.53704	14.6	9.07407	14.6	10.5833
14.63	0.02137	14.62	1.55622	14.89	3.15789	14.62	4.53676	14.82	6.06278	14.62	7.5787	14.62	9.10582	14.62	10.6042
14.65	0.08244	14.64	1.5241	14.91	3.17105	14.64	4.53309	14.84	6.0852	14.64	7.5463	14.64	9.06878	14.64	10.5764
14.67	0.02901	14.66	1.5241	14.93	3.17105	14.66	4.53676	14.86	6.10762	14.66	7.55093	14.66	9.07407	14.66	10.5903
14.69	0.02137	14.68	1.52008	14.95	3.14474	14.68	4.52941	14.88	6.10314	14.68	7.57407	14.68	9.08466	14.68	10.5972
14.71	0.08244	14.7	1.52008	14.97	3.19079	14.7	4.51838	14.9	6.11659	14.7	7.56481	14.7	9.07407	14.7	10.5764
14.73	0.06718	14.72	1.54016	14.99	3.14474	14.72	4.52941	14.92	6.10762	14.72	7.59259	14.72	9.13228	14.72	10.5556
14.75	0.05191	14.74	1.5241	15.01	3.16447	14.74	4.52206	14.94	6.0852	14.74	7.56019	14.74	9.10582	14.74	10.5903
14.77	0.09771	14.76	1.54016	15.03	3.15132	14.76	4.51471	14.96	6.07175	14.76	7.56944	14.76	9.06349	14.76	10.5903
14.79	0.06718	14.78	1.5241	15.05	3.15132	14.78	4.53676	14.98	6.09865	14.78	7.59722	14.78	9.10053	14.78	10.6042
14.81	0.00611	14.8	1.53213	15.07	3.09868	14.8	4.53309	15	6.11211	14.8	7.55093	14.8	9.10582	14.8	10.5764
14.83	0.04427	14.82	1.54819	15.09	3.10526	14.82	4.52941	15.02	6.10762	14.82	7.55556	14.82	9.07937	14.82	10.6042
14.85	0.09008	14.84	1.52811	15.11	3.19079	14.84	4.53676	15.04	6.08072	14.84	7.56481	14.84	9.08995	14.84	10.5833
14.87	0.08244	14.86	1.53614	15.13	3.15789	14.86	4.51838	15.06	6.10314	14.86	7.58333	14.86	9.11111	14.86	10.5556
14.89	-0.01679	14.88	1.53614	15.15	3.125	14.88	4.52941	15.08	6.10762	14.88	7.56481	14.88	9.07407	14.88	10.5764
14.91	0.04427	14.9	1.53614	15.17	3.18421	14.9	4.51838	15.1	6.11659	14.9	7.58333	14.9	9.07407	14.9	10.6042
14.93	0.07481	14.92	1.53614	15.19	3.15132	14.92	4.53676	15.12	6.07623	14.92	7.56019	14.92	9.0582	14.92	10.5625
14.95	-0.00153	14.94	1.53614	15.21	3.17763	14.94	4.52206	15.14	6.09865	14.94	7.5787	14.94	9.08466	14.94	10.5694
14.97	0.02901	14.96	1.53213	15.23	3.16447	14.96	4.52206	15.16	6.12108	14.96	7.57407	14.96	9.13228	14.96	10.6111
14.99	0.11298	14.98	1.53213	15.25	3.125	14.98	4.52941	15.18	6.10314	14.98	7.58796	14.98	9.10053	14.98	10.5833
15.01	0.05191	15	1.52811	15.27	3.17763	15	4.53309	15.2	6.10762	15	7.56019	15	9.12169	15	10.5972
15.03	0.05191	15.02	1.5241	15.29	3.13158	15.02	4.51471	15.22	6.09417	15.02	7.57407	15.02	9.12169	15.02	10.5486
15.05	0.07481	15.04	1.54016	15.31	3.13816	15.04	4.52574	15.24	6.09865	15.04	7.58333	15.04	9.09524	15.04	10.6111
15.07	0.06718	15.06	1.54819	15.33	3.16447	15.06	4.53676	15.26	6.14798	15.06	7.57407	15.06	9.07937	15.06	10.5833
15.09	0.07481	15.08	1.55221	15.35	3.16447	15.08	4.52574	15.28	6.15247	15.08	7.5787	15.08	9.09524	15.08	10.5417
15.11	0.02137	15.1	1.51205	15.37	3.16447	15.1	4.53676	15.3	6.11659	15.1	7.57407	15.1	9.10582	15.1	10.5694
15.13	0.09008	15.12	1.54418	15.39	3.15789	15.12	4.52574	15.32	6.08969	15.12	7.56019	15.12	9.08466	15.12	10.6111
15.15	0.05954	15.14	1.56024	15.41	3.14474	15.14	4.52574	15.34	6.15695	15.14	7.56481	15.14	9.12698	15.14	10.5764
15.17	0.10534	15.16	1.55221	15.43	3.21711	15.16	4.53309	15.36	6.1704	15.16	7.58333	15.16	9.06349	15.16	10.5903
15.19	0.14351	15.18	1.52008	15.45	3.17763	15.18	4.51103	15.38	6.14798	15.18	7.58333	15.18	9.1164	15.18	10.6111
15.21	0.04427	15.2	1.52811	15.47	3.20395	15.2	4.54779	15.4	6.15247	15.2	7.56481	15.2	9.08995	15.2	10.5764
15.23	0.09771	15.22	1.54418	15.49	3.16447	15.22	4.54412	15.42	6.17489	15.22	7.5787	15.22	9.10053	15.22	10.5764
15.25	0.14351	15.24	1.54418	15.51	3.20395	15.24	4.52206	15.44	6.13901	15.24	7.57407	15.24	9.16402	15.24	10.5903
15.27	0.09008	15.26	1.54418	15.53	3.21053	15.26	4.53309	15.46	6.20179	15.26	7.56481	15.26	9.12169	15.26	10.5694
15.29	0.19695	15.28	1.54016	15.55	3.23684	15.28	4.54044	15.48	6.15247	15.28	7.58796	15.28	9.10053	15.28	10.6111
15.31	0.06718	15.3	1.54819	15.57	3.21053	15.3	4.52206	15.5	6.12556	15.3	7.58796	15.3	9.12698	15.3	10.5903
15.33	0.09008	15.32	1.53614	15.59	3.15132	15.32	4.55147	15.52	6.15247	15.32	7.60185	15.32	9.18519	15.32	10.5833
15.35	0.12824	15.34	1.54016	15.61	3.16447	15.34	4.53676	15.54	6.11659	15.34	7.59259	15.34	9.15873	15.34	10.625
15.37	0.08244	15.36	1.54016	15.63	3.11842	15.36	4.54044	15.56	6.13901	15.36	7.64352	15.36	9.14815	15.36	10.6111
15.39	0.05191	15.38	1.55221	15.65	3.13816	15.38	4.55515	15.58	6.11211	15.38	7.60185	15.38	9.1746	15.38	10.6111
15.41	0.08244	15.4	1.55221	15.67	3.17763	15.4	4.58456	15.6	6.08969	15.4	7.625	15.4	9.12698	15.4	10.5972
15.43	0.05191	15.42	1.54819	15.69	3.18421	15.42	4.57353	15.62	6.08072	15.42	7.625	15.42	9.15344	15.42	10.6597
15.45	0.05954	15.44	1.56024	15.71	3.14474	15.44	4.54779	15.64	6.15695	15.44	7.63426	15.44	9.08466	15.44	10.6736
15.47	0.02901	15.46	1.56827	15.73	3.13158	15.46	4.55147	15.66	6.09417	15.46	7.5787	15.46	9.16931	15.46	10.6319
15.49	0.03664	15.48	1.57229	15.75	3.15132	15.48	4.54779	15.68	6.10314	15.48	7.59722	15.48	9.16931	15.48	10.6458
15.51	0.12061	15.5	1.59237	15.77	3.22368	15.5	4.61765	15.7	6.09417	15.5	7.58796	15.5	9.19048	15.5	10.6667
15.53	0.02137	15.52	1.56827	15.79	3.15789	15.52	4.56618	15.72	6.08969	15.52	7.59259	15.52	9.16402	15.52	10.7014
15.55	0.11298	15.54	1.58434	15.81	3.16447	15.54	4.60662	15.74	6.09865	15.54	7.56944	15.54	9.15873	15.54	10.6042
15.57	0.03664	15.56	1.61647	15.83	3.17763	15.56	4.57721	15.76	6.10762	15.56	7.58333	15.56	9.25926	15.56	10.6181
15.59	0.03664	15.58	1.61647	15.85	3.16447	15.58	4.57353	15.78	6.11211	15.58	7.56944	15.58	9.24339	15.58	10.5972
15.61	0.04427	15.6	1.58032	15.87	3.19079	15.6	4.53309	15.8	6.09865	15.6	7.5463	15.6	9.25926	15.6	10.6389
15.63	0.09771	15.62	1.58835	15.89	3.17763	15.62	4.52941	15.82	6.11211	15.62	7.57407	15.62	9.1746	15.62	10.6528
15.65	0.05954	15.64	1.56426	15.91	3.19737	15.64	4.51838	15.84	6.13453	15.64	7.57407	15.64	9.19577	15.64	10.625
15.67	0.06718	15.66	1.54016	15.93	3.15789	15.66	4.53309	15.86	6.12108	15.66	7.56019	15.66	9.15344	15.66	10.6944
15.69	0.06718	15.68	1.55622	15.95	3.13816	15.68	4.53676	15.88	6.10762	15.68	7.55093	15.68	9.12169	15.68	10.7153
15.71	0.08244	15.7	1.55221	15.97	3.15132	15.7	4.52941	15.9	6.12108	15.7	7.56944	15.7	9.12698	15.7	10.7361
15.73	0.02137	15.72	1.54819	15.99	3.16447	15.72	4.52941	15.92	6.08072	15.72	7.56019	15.72	9.11111	15.72	10.7014
15.75	0.05954	15.74	1.52811	16.01	3.13816	15.74	4.54412	15.94	6.12108	15.74	7.60185	15.74	9.14815	15.74	10.6458
15.77	0.11298	15.76	1.54418	16.03	3.14474	15.76	4.53309	15.96	6.12108	15.76	7.5463	15.76	9.10582	15.76	10.6181
15.79	0.06718	15.78	1.54016	16.05	3.11184	15.78	4.53309	15.98	6.09865	15.78	7.58333	15.78	9.10053	15.78	10.6111
15.81	0.08244	15.8	1.53213	16.07	3.15132	15.8	4.54412	16	6.12108	15.8	7.57407	15.8	9.08995	15.8	10.6042
15.83	0.06718	15.82	1.54016	16.09	3.13158	15.82	4.54044	16.02	6.11211	15.82	7.56944	15.82	9.12169	15.82	10.5694
15.85	0.06718	15.84	1.53614	16.11	3.11842	15.84	4.53309	16.04	6.07623	15.84	7.5463	15.84	9.1164	15.84	10.5764
15.87	0.05191	15.86	1.54418	16.13	3.125	15.86	4.52206	16.06	6.12108	15.86	7.59259	15.86	9.14815	15.86	10.5972
15.89	0.06718	15.88	1.51606	16.15	3.13816	15.88	4.51838	16.08	6.08969	15.88	7.59722	15.88	9.08995	15.88	10.5972
15.91	0.05954	15.9	1.54016	16.17	3.17105	15.9	4.54044	16.1	6.10314	15.9	7.57407	15.9	9.07937	15.9	10.5764
15.93	0.15878	15.92	1.55622	16.19	3.17763	15.92	4.53676	16.12	6.12108	15.92	7.56944	15.92	9.10582	15.92	10.5625
15.95	0.04427	15.94	1.54016	16.21	3.15132	15.94	4.52206	16.14	6.09865	15.94	7.56944	15.94	9.09524	15.94	10.5903
15.97	0.05191	15.96	1.52811	16.23	3.17105	15.96	4.51838	16.16	6.12556	15.96	7.5787	15.96	9.11111	15.96	10.6111
15.99	0.11298	15.98	1.53614	16.25	3.19737	15.98	4.53309	16.18	6.11659	15.98	7.56481	15.98	9.08995	15.98	10.5556
16.01	0.09771	16	1.55221	16.27	3.14474	16	4.52206	16.2	6.10314	16	7.58796	16	9.11111	16	10.5833
16.03	0.10534	16.02	1.51606	16.29	3.13816	16.02	4.53309	16.22	6.10762	16.02	7.60648	16.02	9.0582	16.02	10.5625
16.05	0.07481	16.04	1.52008	16.31	3.17105	16.04	4.52941	16.24	6.09865	16.04	7.55556	16.04	9.10053	16.04	10.5903
16.07	0.12061	16.06	1.52008	16.33	3.15132	16.06	4.52574	16.26	6.11211	16.06	7.58333	16.06	9.09524	16.06	10.5625
16.09	0.05191	16.08	1.54016	16.35	3.15789	16.08	4.52941	16.28	6.12556	16.08	7.57407	16.08	9.10582	16.08	10.5556
16.11	0.09771	16.1	1.54016	16.37	3.15132	16.1	4.52574	16.3	6.11211	16.1	7.58796	16.1	9.08995	16.1	10.5764
16.13	0.12061	16.12	1.52811	16.39	3.16447	16.12	4.52574	16.32	6.12108	16.12	7.56481	16.12	9.06349	16.12	10.5903
16.15	0.10534	16.14	1.52811	16.41	3.16447	16.14	4.52574	16.34	6.0852	16.14	7.53704	16.14	9.10582	16.14	10.5486
16.17	0.07481	16.16	1.53614	16.43	3.13816	16.16	4.52206	16.36	6.10762	16.16	7.58333	16.16	9.08466	16.16	10.5903
16.19	0.07481	16.18	1.53614	16.45	3.13158	16.18	4.53309	16.38	6.11659	16.18	7.57407	16.18	9.07407	16.18	10.5625
16.21	0.05954	16.2	1.53213	16.47	3.17105	16.2	4.54044	16.4	6.09865	16.2	7.55556	16.2	9.11111	16.2	10.5903
16.23	0.03664	16.22	1.54418	16.49	3.13816	16.22	4.52206	16.42	6.08969	16.22	7.56944	16.22	9.10053	16.22	10.5903
16.25	0.09008	16.24	1.5241	16.51	3.10526	16.24	4.51103	16.44	6.06726	16.24	7.56944	16.24	9.09524	16.24	10.5417
16.27	0.12061	16.26	1.5241	16.53	3.17763	16.26	4.52206	16.46	6.11659	16.26	7.57407	16.26	9.08995	16.26	10.5625
16.29	0.05954	16.28	1.52811	16.55	3.19079	16.28	4.54779	16.48	6.11659	16.28	7.5787	16.28	9.12169	16.28	10.5833
16.31	0.10534	16.3	1.53213	16.57	3.17763	16.3	4.53309	16.5	6.09417	16.3	7.57407	16.3	9.10582	16.3	10.5694
16.33	0.09008	16.32	1.5241	16.59	3.17763	16.32	4.52206	16.52	6.09865	16.32	7.57407	16.32	9.10053	16.32	10.5694
16.35	0.11298	16.34	1.52811	16.61	3.15789	16.34	4.50735	16.54	6.11211	16.34	7.58333	16.34	9.09524	16.34	10.6111
16.37	0.05954	16.36	1.54418	16.63	3.15789	16.36	4.52206	16.56	6.10762	16.36	7.58333	16.36	9.10582	16.36	10.6111
16.39	0.02137	16.38	1.54418	16.65	3.15789	16.38	4.52941	16.58	6.10762	16.38	7.56481	16.38	9.07937	16.38	10.5903
16.41	0.08244	16.4	1.54819	16.67	3.20395	16.4	4.53676	16.6	6.11211	16.4	7.58333	16.4	9.06349	16.4	10.5972
16.43	0.09008	16.42	1.54418	16.69	3.17763	16.42	4.51471	16.62	6.11211	16.42	7.56019	16.42	9.08995	16.42	10.5833
16.45	0.05191	16.44	1.5241	16.71	3.15132	16.44	4.52574	16.64	6.11211	16.44	7.5463	16.44	9.1164	16.44	10.5694
16.47	0.07481	16.46	1.54016	16.73	3.15789	16.46	4.52941	16.66	6.10314	16.46	7.57407	16.46	9.10053	16.46	10.5972
16.49	0.02901	16.48	1.54418	16.75	3.19079	16.48	4.52206	16.68	6.10762	16.48	7.5463	16.48	9.10582	16.48	10.6181
16.51	0.12824	16.5	1.52811	16.77	3.19079	16.5	4.51838	16.7	6.10762	16.5	7.56019	16.5	9.08466	16.5	10.6042
16.53	0.10534	16.52	1.50803	16.79	3.13158	16.52	4.55147	16.72	6.11211	16.52	7.58796	16.52	9.13228	16.52	10.5903
16.55	0.11298	16.54	1.52811	16.81	3.17763	16.54	4.52941	16.74	6.13004	16.54	7.58333	16.54	9.08466	16.54	10.5903
16.57	0.08244	16.56	1.53614	16.83	3.17105	16.56	4.52206	16.76	6.12556	16.56	7.58796	16.56	9.09524	16.56	10.6181
16.59	0.16641	16.58	1.54016	16.85	3.14474	16.58	4.53676	16.78	6.11211	16.58	7.58796	16.58	9.13228	16.58	10.5833
16.61	0.11298	16.6	1.52811	16.87	3.17105	16.6	4.52941	16.8	6.10762	16.6	7.59722	16.6	9.11111	16.6	10.5972
16.63	0.11298	16.62	1.52811	16.89	3.19079	16.62	4.51838	16.82	6.1435	16.62	7.56481	16.62	9.10053	16.62	10.5903
16.65	0.13588	16.64	1.52811	16.91	3.16447	16.64	4.53309	16.84	6.11659	16.64	7.56481	16.64	9.07937	16.64	10.5764
16.67	0.05954	16.66	1.54819	16.93	3.15132	16.66	4.52941	16.86	6.13901	16.66	7.5787	16.66	9.08466	16.66	10.5625
16.69	0.11298	16.68	1.54016	16.95	3.20395	16.68	4.51471	16.88	6.12556	16.68	7.56019	16.68	9.09524	16.68	10.5903
16.71	0.20458	16.7	1.54418	16.97	3.15789	16.7	4.53676	16.9	6.11659	16.7	7.56944	16.7	9.07407	16.7	10.6181
16.73	0.12824	16.72	1.5241	16.99	3.17763	16.72	4.53676	16.92	6.08969	16.72	7.57407	16.72	9.11111	16.72	10.5694
16.75	0.02137	16.74	1.5241	17.01	3.19079	16.74	4.52206	16.94	6.1435	16.74	7.56944	16.74	9.13757	16.74	10.625
16.77	0.10534	16.76	1.52008	17.03	3.17763	16.76	4.52941	16.96	6.13901	16.76	7.61111	16.76	9.07407	16.76	10.5903
16.79	0.12061	16.78	1.52008	17.05	3.15132	16.78	4.52574	16.98	6.10314	16.78	7.58796	16.78	9.11111	16.78	10.6458
16.81	0.12824	16.8	1.54418	17.07	3.18421	16.8	4.54779	17	6.10314	16.8	7.5787	16.8	9.08995	16.8	10.6042
16.83	0.08244	16.82	1.53213	17.09	3.13158	16.82	4.54412	17.02	6.13901	16.82	7.56944	16.82	9.10582	16.82	10.6042
16.85	0.11298	16.84	1.5241	17.11	3.17763	16.84	4.52574	17.04	6.11659	16.84	7.5787	16.84	9.09524	16.84	10.5764
16.87	0.17405	16.86	1.54819	17.13	3.15789	16.86	4.52941	17.06	6.13004	16.86	7.60185	16.86	9.07937	16.86	10.5764
16.89	0.09771	16.88	1.5241	17.15	3.13816	16.88	4.52574	17.08	6.10314	16.88	7.56019	16.88	9.10582	16.88	10.5833
16.91	0.09771	16.9	1.52811	17.17	3.19737	16.9	4.52941	17.1	6.09865	16.9	7.5463	16.9	9.09524	16.9	10.5833
16.93	0.12824	16.92	1.52811	17.19	3.17763	16.92	4.52206	17.12	6.12556	16.92	7.57407	16.92	9.10582	16.92	10.6111
16.95	0.14351	16.94	1.53614	17.21	3.17105	16.94	4.53309	17.14	6.09417	16.94	7.5787	16.94	9.07937	16.94	10.5903
16.97	0.14351	16.96	1.55622	17.23	3.11842	16.96	4.53309	17.16	6.12108	16.96	7.57407	16.96	9.11111	16.96	10.5833
16.99	0.09771	16.98	1.54016	17.25	3.17105	16.98	4.53309	17.18	6.1435	16.98	7.56481	16.98	9.11111	16.98	10.5972
17.01	0.13588	17	1.5241	17.27	3.16447	17	4.53676	17.2	6.14798	17	7.58796	17	9.10582	17	10.6181
17.03	0.09008	17.02	1.54016	17.29	3.15789	17.02	4.51838	17.22	6.12556	17.02	7.57407	17.02	9.12698	17.02	10.5833
17.05	0.10534	17.04	1.53614	17.31	3.20395	17.04	4.52574	17.24	6.1435	17.04	7.5787	17.04	9.11111	17.04	10.6111
17.07	0.11298	17.06	1.52008	17.33	3.15132	17.06	4.54412	17.26	6.10314	17.06	7.56481	17.06	9.10582	17.06	10.5625
17.09	0.13588	17.08	1.54819	17.35	3.22368	17.08	4.52941	17.28	6.11659	17.08	7.58333	17.08	9.12169	17.08	10.5694
17.11	0.06718	17.1	1.53213	17.37	3.15132	17.1	4.52206	17.3	6.10762	17.1	7.58333	17.1	9.08466	17.1	10.5764
17.13	0.16641	17.12	1.55221	17.39	3.17105	17.12	4.53309	17.32	6.13901	17.12	7.62037	17.12	9.13228	17.12	10.6042
17.15	0.12824	17.14	1.53614	17.41	3.17105	17.14	4.54044	17.34	6.14798	17.14	7.58333	17.14	9.12169	17.14	10.6042
17.17	0.17405	17.16	1.53213	17.43	3.14474	17.16	4.52941	17.36	6.13901	17.16	7.55556	17.16	9.10582	17.16	10.5903
17.19	0.15115	17.18	1.53614	17.45	3.19079	17.18	4.54044	17.38	6.11211	17.18	7.56019	17.18	9.11111	17.18	10.5833
17.21	0.13588	17.2	1.55221	17.47	3.16447	17.2	4.51471	17.4	6.13453	17.2	7.57407	17.2	9.11111	17.2	10.5903
17.23	0.12824	17.22	1.53213	17.49	3.19079	17.22	4.51471	17.42	6.12108	17.22	7.5787	17.22	9.09524	17.22	10.5833
17.25	0.12824	17.24	1.52811	17.51	3.18421	17.24	4.52941	17.44	6.11211	17.24	7.57407	17.24	9.08995	17.24	10.5764
17.27	0.12061	17.26	1.52811	17.53	3.15132	17.26	4.53309	17.46	6.11659	17.26	7.58333	17.26	9.12698	17.26	10.6111
17.29	0.11298	17.28	1.51205	17.55	3.19737	17.28	4.53309	17.48	6.13901	17.28	7.58333	17.28	9.09524	17.28	10.5972
17.31	0.15115	17.3	1.52811	17.57	3.17763	17.3	4.52206	17.5	6.11659	17.3	7.5787	17.3	9.09524	17.3	10.5972
17.33	0.18931	17.32	1.55622	17.59	3.19079	17.32	4.52941	17.52	6.07175	17.32	7.59259	17.32	9.12169	17.32	10.5764
17.35	0.15115	17.34	1.52811	17.61	3.17763	17.34	4.52206	17.54	6.14798	17.34	7.5787	17.34	9.14286	17.34	10.6042
17.37	0.19695	17.36	1.52811	17.63	3.21053	17.36	4.53309	17.56	6.13004	17.36	7.57407	17.36	9.10053	17.36	10.5486
17.39	0.15115	17.38	1.53213	17.65	3.22368	17.38	4.52206	17.58	6.15695	17.38	7.58796	17.38	9.08995	17.38	10.6042
17.41	0.15878	17.4	1.5241	17.67	3.18421	17.4	4.53309	17.6	6.14798	17.4	7.57407	17.4	9.11111	17.4	10.5903
17.43	0.13588	17.42	1.54016	17.69	3.18421	17.42	4.52941	17.62	6.13004	17.42	7.58333	17.42	9.10582	17.42	10.5833
17.45	0.12061	17.44	1.5241	17.71	3.17763	17.44	4.53309	17.64	6.10762	17.44	7.61111	17.44	9.11111	17.44	10.5625
17.47	0.12061	17.46	1.53213	17.73	3.20395	17.46	4.52574	17.66	6.15247	17.46	7.58333	17.46	9.11111	17.46	10.6042
17.49	0.16641	17.48	1.53213	17.75	3.20395	17.48	4.52206	17.68	6.13901	17.48	7.56019	17.48	9.10582	17.48	10.5556
17.51	0.18931	17.5	1.54016	17.77	3.22368	17.5	4.53676	17.7	6.13453	17.5	7.57407	17.5	9.12169	17.5	10.5972
17.53	0.15115	17.52	1.52811	17.79	3.15789	17.52	4.53309	17.72	6.12556	17.52	7.56944	17.52	9.13228	17.52	10.6042
17.55	0.18168	17.54	1.54819	17.81	3.19737	17.54	4.53676	17.74	6.11659	17.54	7.55556	17.54	9.10053	17.54	10.6111
17.57	0.18168	17.56	1.54016	17.83	3.21711	17.56	4.51838	17.76	6.11659	17.56	7.59259	17.56	9.11111	17.56	10.625
17.59	0.10534	17.58	1.55221	17.85	3.15789	17.58	4.51838	17.78	6.15247	17.58	7.58333	17.58	9.10582	17.58	10.6111
17.61	0.12061	17.6	1.53614	17.87	3.26974	17.6	4.53309	17.8	6.12108	17.6	7.58333	17.6	9.11111	17.6	10.5972
17.63	0.15878	17.62	1.56024	17.89	3.23026	17.62	4.53676	17.82	6.13901	17.62	7.58333	17.62	9.13228	17.62	10.625
17.65	0.12824	17.64	1.54418	17.91	3.22368	17.64	4.54044	17.84	6.12108	17.64	7.59722	17.64	9.12169	17.64	10.5764
17.67	0.09771	17.66	1.54418	17.93	3.17105	17.66	4.53309	17.86	6.1435	17.66	7.59722	17.66	9.13228	17.66	10.6319
17.69	0.18931	17.68	1.54819	17.95	3.27632	17.68	4.53676	17.88	6.15695	17.68	7.60648	17.68	9.13757	17.68	10.6528
17.71	0.12061	17.7	1.54418	17.97	3.19737	17.7	4.54412	17.9	6.12108	17.7	7.61111	17.7	9.14815	17.7	10.6181
17.73	0.25802	17.72	1.56024	17.99	3.28289	17.72	4.54412	17.92	6.15695	17.72	7.59259	17.72	9.14815	17.72	10.6042
17.75	0.13588	17.74	1.53213	18.01	3.20395	17.74	4.53676	17.94	6.1435	17.74	7.56944	17.74	9.11111	17.74	10.6458
17.77	0.15878	17.76	1.53614	18.03	3.20395	17.76	4.54412	17.96	6.11659	17.76	7.59722	17.76	9.10582	17.76	10.5972
17.79	0.17405	17.78	1.56024	18.05	3.17763	17.78	4.54412	17.98	6.16143	17.78	7.58796	17.78	9.10053	17.78	10.625
17.81	0.13588	17.8	1.53614	18.07	3.20395	17.8	4.54044	18	6.15695	17.8	7.59259	17.8	9.10582	17.8	10.6389
17.83	0.12824	17.82	1.51205	18.09	3.23684	17.82	4.54412	18.02	6.11211	17.82	7.60648	17.82	9.13757	17.82	10.5903
17.85	0.19695	17.84	1.54819	18.11	3.21053	17.84	4.54044	18.04	6.15247	17.84	7.58796	17.84	9.11111	17.84	10.5903
17.87	0.17405	17.86	1.54016	18.13	3.22368	17.86	4.51471	18.06	6.13901	17.86	7.59259	17.86	9.12698	17.86	10.625
17.89	0.12824	17.88	1.5241	18.15	3.19737	17.88	4.53309	18.08	6.15695	17.88	7.61574	17.88	9.13757	17.88	10.5972
17.91	0.09771	17.9	1.53614	18.17	3.18421	17.9	4.53676	18.1	6.10762	17.9	7.57407	17.9	9.08995	17.9	10.5833
17.93	0.11298	17.92	1.55622	18.19	3.23026	17.92	4.54044	18.12	6.13004	17.92	7.53704	17.92	9.15873	17.92	10.6319
17.95	0.15115	17.94	1.53213	18.21	3.19079	17.94	4.50735	18.14	6.1704	17.94	7.60648	17.94	9.12698	17.94	10.625
17.97	0.21221	17.96	1.52811	18.23	3.17763	17.96	4.53676	18.16	6.13901	17.96	7.58333	17.96	9.12169	17.96	10.6042
17.99	0.14351	17.98	1.52008	18.25	3.16447	17.98	4.51838	18.18	6.13453	17.98	7.58796	17.98	9.10053	17.98	10.5694
18.01	0.13588	18	1.54418	18.27	3.18421	18	4.52574	18.2	6.15695	18	7.59259	18	9.14286	18	10.6042
18.03	0.06718	18.02	1.53614	18.29	3.23684	18.02	4.54044	18.22	6.14798	18.02	7.56481	18.02	9.11111	18.02	10.5486
18.05	0.18168	18.04	1.54016	18.31	3.17105	18.04	4.54044	18.24	6.15695	18.04	7.56944	18.04	9.13757	18.04	10.5972
18.07	0.17405	18.06	1.52008	18.33	3.16447	18.06	4.53309	18.26	6.11659	18.06	7.5787	18.06	9.1164	18.06	10.5764
18.09	0.15878	18.08	1.56827	18.35	3.23684	18.08	4.52206	18.28	6.14798	18.08	7.58796	18.08	9.13228	18.08	10.6042
18.11	0.18168	18.1	1.52811	18.37	3.14474	18.1	4.52206	18.3	6.13004	18.1	7.56944	18.1	9.15344	18.1	10.6042
18.13	0.21985	18.12	1.52811	18.39	3.15789	18.12	4.52574	18.32	6.09417	18.12	7.59722	18.12	9.10053	18.12	10.5764
18.15	0.22748	18.14	1.56827	18.41	3.27632	18.14	4.53309	18.34	6.14798	18.14	7.61111	18.14	9.10582	18.14	10.6181
18.17	0.10534	18.16	1.54016	18.43	3.19079	18.16	4.52206	18.36	6.1435	18.16	7.59722	18.16	9.10582	18.16	10.5833
18.19	0.18168	18.18	1.52008	18.45	3.25	18.18	4.54412	18.38	6.11211	18.18	7.61111	18.18	9.12169	18.18	10.6042
18.21	0.13588	18.2	1.52811	18.47	3.24342	18.2	4.54044	18.4	6.11659	18.2	7.62037	18.2	9.10053	18.2	10.5903
18.23	0.15878	18.22	1.54418	18.49	3.19737	18.22	4.52574	18.42	6.14798	18.22	7.56481	18.22	9.1164	18.22	10.6042
18.25	0.23511	18.24	1.54819	18.51	3.23684	18.24	4.53676	18.44	6.15247	18.24	7.57407	18.24	9.13228	18.24	10.6319
18.27	0.21985	18.26	1.53614	18.53	3.19079	18.26	4.53309	18.46	6.11659	18.26	7.56019	18.26	9.14815	18.26	10.5625
18.29	0.18931	18.28	1.52811	18.55	3.21053	18.28	4.51838	18.48	6.15247	18.28	7.5787	18.28	9.09524	18.28	10.6042
18.31	0.18168	18.3	1.53614	18.57	3.17763	18.3	4.53309	18.5	6.14798	18.3	7.59259	18.3	9.10582	18.3	10.6597
18.33	0.15115	18.32	1.53213	18.59	3.19079	18.32	4.55882	18.52	6.13453	18.32	7.61111	18.32	9.17989	18.32	10.6111
18.35	0.12824	18.34	1.53213	18.61	3.24342	18.34	4.54044	18.54	6.17489	18.34	7.61111	18.34	9.15873	18.34	10.6528
18.37	0.26565	18.36	1.51606	18.63	3.16447	18.36	4.51838	18.56	6.16592	18.36	7.58333	18.36	9.13228	18.36	10.6111
18.39	0.21985	18.38	1.52811	18.65	3.22368	18.38	4.52206	18.58	6.1704	18.38	7.58796	18.38	9.12698	18.38	10.625
18.41	0.17405	18.4	1.53213	18.67	3.22368	18.4	4.53676	18.6	6.16143	18.4	7.56481	18.4	9.15873	18.4	10.5833
18.43	0.26565	18.42	1.55622	18.69	3.23026	18.42	4.51471	18.62	6.14798	18.42	7.56481	18.42	9.13757	18.42	10.5833
18.45	0.24275	18.44	1.54819	18.71	3.20395	18.44	4.52574	18.64	6.13453	18.44	7.5787	18.44	9.15873	18.44	10.625
18.47	0.16641	18.46	1.53213	18.73	3.18421	18.46	4.54412	18.66	6.13004	18.46	7.59722	18.46	9.20106	18.46	10.6458
18.49	0.20458	18.48	1.55221	18.75	3.17105	18.48	4.52941	18.68	6.15247	18.48	7.57407	18.48	9.15873	18.48	10.5903
18.51	0.23511	18.5	1.54418	18.77	3.21053	18.5	4.53676	18.7	6.13901	18.5	7.60185	18.5	9.13228	18.5	10.6944
18.53	0.21985	18.52	1.52008	18.79	3.21711	18.52	4.53309	18.72	6.19283	18.52	7.59722	18.52	9.17989	18.52	10.6806
18.55	0.30382	18.54	1.53614	18.81	3.21053	18.54	4.54779	18.74	6.17937	18.54	7.57407	18.54	9.13228	18.54	10.6597
18.57	0.20458	18.56	1.54418	18.83	3.21053	18.56	4.55147	18.76	6.16143	18.56	7.57407	18.56	9.13228	18.56	10.6528
18.59	0.28092	18.58	1.54418	18.85	3.25	18.58	4.54044	18.78	6.13004	18.58	7.57407	18.58	9.15873	18.58	10.6111
18.61	0.15878	18.6	1.52811	18.87	3.24342	18.6	4.54779	18.8	6.14798	18.6	7.61111	18.6	9.1746	18.6	10.5903
18.63	0.22748	18.62	1.54418	18.89	3.19079	18.62	4.52574	18.82	6.19283	18.62	7.58796	18.62	9.15873	18.62	10.625
18.65	0.20458	18.64	1.54016	18.91	3.20395	18.64	4.54044	18.84	6.13453	18.64	7.60648	18.64	9.14286	18.64	10.6597
18.67	0.18931	18.66	1.54418	18.93	3.21711	18.66	4.52574	18.86	6.16143	18.66	7.59722	18.66	9.1164	18.66	10.5764
18.69	0.21221	18.68	1.54819	18.95	3.24342	18.68	4.54044	18.88	6.18386	18.68	7.59722	18.68	9.15873	18.68	10.6319
18.71	0.23511	18.7	1.53213	18.97	3.20395	18.7	4.51471	18.9	6.14798	18.7	7.61574	18.7	9.13757	18.7	10.6181
18.73	0.18931	18.72	1.55221	18.99	3.26974	18.72	4.52574	18.92	6.16592	18.72	7.58796	18.72	9.1746	18.72	10.5903
18.75	0.24275	18.74	1.53614	19.01	3.21711	18.74	4.53309	18.94	6.14798	18.74	7.63426	18.74	9.14815	18.74	10.6319
18.77	0.15878	18.76	1.52008	19.03	3.19737	18.76	4.53309	18.96	6.1435	18.76	7.61111	18.76	9.13228	18.76	10.5972
18.79	0.28855	18.78	1.54819	19.05	3.22368	18.78	4.54044	18.98	6.12556	18.78	7.57407	18.78	9.13757	18.78	10.6319
18.81	0.18168	18.8	1.54418	19.07	3.25	18.8	4.53676	19	6.15695	18.8	7.60648	18.8	9.12698	18.8	10.6042
18.83	0.26565	18.82	1.53614	19.09	3.21053	18.82	4.55882	19.02	6.14798	18.82	7.61111	18.82	9.15344	18.82	10.6111
18.85	0.19695	18.84	1.54819	19.11	3.26316	18.84	4.55147	19.04	6.17489	18.84	7.61574	18.84	9.14286	18.84	10.6042
18.87	0.26565	18.86	1.54418	19.13	3.18421	18.86	4.52941	19.06	6.13453	18.86	7.58333	18.86	9.10582	18.86	10.5903
18.89	0.23511	18.88	1.54016	19.15	3.23684	18.88	4.53676	19.08	6.18834	18.88	7.60648	18.88	9.09524	18.88	10.625
18.91	0.25038	18.9	1.55622	19.17	3.22368	18.9	4.55882	19.1	6.13004	18.9	7.58796	18.9	9.13757	18.9	10.5764
18.93	0.25802	18.92	1.56426	19.19	3.23026	18.92	4.53309	19.12	6.13901	18.92	7.63889	18.92	9.11111	18.92	10.6042
18.95	0.17405	18.94	1.54819	19.21	3.21711	18.94	4.53676	19.14	6.17489	18.94	7.59259	18.94	9.12698	18.94	10.5833
18.97	0.21221	18.96	1.56426	19.23	3.25	18.96	4.53676	19.16	6.17489	18.96	7.58333	18.96	9.13757	18.96	10.6319
18.99	0.19695	18.98	1.53614	19.25	3.15132	18.98	4.54044	19.18	6.17489	18.98	7.58796	18.98	9.20106	18.98	10.6111
19.01	0.18931	19	1.53614	19.27	3.23684	19	4.54044	19.2	6.13004	19	7.57407	19	9.15344	19	10.6042
19.03	0.25038	19.02	1.56827	19.29	3.19737	19.02	4.54044	19.22	6.17489	19.02	7.56019	19.02	9.18519	19.02	10.6111
19.05	0.22748	19.04	1.53614	19.31	3.25	19.04	4.54779	19.24	6.19283	19.04	7.62037	19.04	9.1164	19.04	10.6181
19.07	0.32672	19.06	1.55221	19.33	3.26974	19.06	4.53309	19.26	6.19731	19.06	7.59259	19.06	9.15344	19.06	10.6458
19.09	0.25038	19.08	1.53213	19.35	3.20395	19.08	4.52941	19.28	6.16592	19.08	7.58333	19.08	9.15344	19.08	10.5833
19.11	0.25802	19.1	1.53213	19.37	3.20395	19.1	4.54412	19.3	6.18386	19.1	7.60648	19.1	9.1164	19.1	10.5833
19.13	0.20458	19.12	1.52811	19.39	3.28289	19.12	4.55515	19.32	6.19283	19.12	7.58796	19.12	9.14286	19.12	10.5972
19.15	0.28092	19.14	1.53213	19.41	3.24342	19.14	4.52941	19.34	6.13901	19.14	7.57407	19.14	9.14286	19.14	10.5972
19.17	0.31908	19.16	1.56024	19.43	3.22368	19.16	4.55147	19.36	6.18834	19.16	7.55556	19.16	9.13757	19.16	10.6111
19.19	0.21221	19.18	1.53213	19.45	3.21711	19.18	4.52574	19.38	6.18834	19.18	7.5787	19.18	9.15873	19.18	10.5972
19.21	0.22748	19.2	1.53213	19.47	3.28289	19.2	4.53676	19.4	6.16143	19.2	7.59722	19.2	9.14286	19.2	10.6319
19.23	0.18168	19.22	1.54418	19.49	3.23026	19.22	4.54412	19.42	6.18386	19.22	7.62963	19.22	9.12698	19.22	10.5625
19.25	0.25802	19.24	1.55622	19.51	3.26974	19.24	4.54044	19.44	6.19731	19.24	7.5787	19.24	9.16931	19.24	10.6389
19.27	0.25802	19.26	1.53213	19.53	3.23684	19.26	4.55882	19.46	6.21076	19.26	7.61574	19.26	9.17989	19.26	10.6042
19.29	0.21985	19.28	1.54418	19.55	3.19079	19.28	4.55147	19.48	6.17489	19.28	7.62963	19.28	9.13228	19.28	10.625
19.31	0.21221	19.3	1.54819	19.57	3.25	19.3	4.53309	19.5	6.1435	19.3	7.58796	19.3	9.16931	19.3	10.6181
19.33	0.26565	19.32	1.54016	19.59	3.28289	19.32	4.54779	19.52	6.19283	19.32	7.59259	19.32	9.14286	19.32	10.5694
19.35	0.27328	19.34	1.55622	19.61	3.18421	19.34	4.55515	19.54	6.15695	19.34	7.58796	19.34	9.16402	19.34	10.6181
19.37	0.26565	19.36	1.56827	19.63	3.22368	19.36	4.53676	19.56	6.18386	19.36	7.56019	19.36	9.13757	19.36	10.6597
19.39	0.23511	19.38	1.56024	19.65	3.26316	19.38	4.53676	19.58	6.21076	19.38	7.59259	19.38	9.13228	19.38	10.5972
19.41	0.21985	19.4	1.55622	19.67	3.27632	19.4	4.55882	19.6	6.16143	19.4	7.56019	19.4	9.12169	19.4	10.6042
19.43	0.18931	19.42	1.56426	19.69	3.23026	19.42	4.54044	19.62	6.12108	19.42	7.57407	19.42	9.16931	19.42	10.5833
19.45	0.21985	19.44	1.55221	19.71	3.19737	19.44	4.53309	19.64	6.16592	19.44	7.56944	19.44	9.12169	19.44	10.5556
19.47	0.25802	19.46	1.58032	19.73	3.25658	19.46	4.53309	19.66	6.13901	19.46	7.60185	19.46	9.13757	19.46	10.6181
19.49	0.29618	19.48	1.54418	19.75	3.22368	19.48	4.51838	19.68	6.18834	19.48	7.58333	19.48	9.12698	19.48	10.5694
19.51	0.24275	19.5	1.54418	19.77	3.24342	19.5	4.52941	19.7	6.18386	19.5	7.5787	19.5	9.1164	19.5	10.6181
19.53	0.20458	19.52	1.55221	19.79	3.25658	19.52	4.53309	19.72	6.13901	19.52	7.58796	19.52	9.15873	19.52	10.6181
19.55	0.34962	19.54	1.53614	19.81	3.23684	19.54	4.55882	19.74	6.15247	19.54	7.58333	19.54	9.14286	19.54	10.6042
19.57	0.24275	19.56	1.55622	19.83	3.25658	19.56	4.52941	19.76	6.13453	19.56	7.61574	19.56	9.19048	19.56	10.6389
19.59	0.21221	19.58	1.52811	19.85	3.21711	19.58	4.53309	19.78	6.16143	19.58	7.56019	19.58	9.13228	19.58	10.6319
19.61	0.21221	19.6	1.53213	19.87	3.27632	19.6	4.53676	19.8	6.15695	19.6	7.59722	19.6	9.13757	19.6	10.6528
19.63	0.23511	19.62	1.52811	19.89	3.25658	19.62	4.54412	19.82	6.18834	19.62	7.56019	19.62	9.16931	19.62	10.6042
19.65	0.26565	19.64	1.52811	19.91	3.23026	19.64	4.52206	19.84	6.20179	19.64	7.57407	19.64	9.15344	19.64	10.625
19.67	0.21985	19.66	1.53213	19.93	3.27632	19.66	4.5625	19.86	6.18834	19.66	7.61111	19.66	9.21693	19.66	10.5972
19.69	0.23511	19.68	1.55622	19.95	3.25658	19.68	4.52206	19.88	6.21076	19.68	7.58796	19.68	9.13757	19.68	10.6181
19.71	0.27328	19.7	1.55221	19.97	3.23026	19.7	4.53676	19.9	6.20179	19.7	7.56944	19.7	9.12698	19.7	10.5625
19.73	0.28855	19.72	1.55622	19.99	3.28289	19.72	4.53309	19.92	6.18834	19.72	7.56944	19.72	9.15873	19.72	10.625
19.75	0.28092	19.74	1.5241	20.01	3.24342	19.74	4.53309	19.94	6.1704	19.74	7.63426	19.74	9.18519	19.74	10.6319
19.77	0.27328	19.76	1.54016	20.03	3.30263	19.76	4.55147	19.96	6.18834	19.76	7.62037	19.76	9.16402	19.76	10.6042
19.79	0.18168	19.78	1.53213	20.05	3.24342	19.78	4.53309	19.98	6.14798	19.78	7.64352	19.78	9.14815	19.78	10.6111
19.81	0.27328	19.8	1.56426	20.07	3.22368	19.8	4.53676	20	6.18386	19.8	7.58796	19.8	9.17989	19.8	10.6181
19.83	0.32672	19.82	1.56024	20.09	3.23684	19.82	4.54412	20.02	6.17489	19.82	7.59722	19.82	9.20106	19.82	10.5625
19.85	0.25038	19.84	1.56024	20.11	3.20395	19.84	4.55147	20.04	6.1435	19.84	7.66204	19.84	9.20106	19.84	10.6319
19.87	0.23511	19.86	1.54819	20.13	3.24342	19.86	4.54412	20.06	6.16592	19.86	7.60648	19.86	9.16931	19.86	10.6111
19.89	0.29618	19.88	1.54016	20.15	3.19079	19.88	4.55515	20.08	6.15695	19.88	7.59722	19.88	9.14286	19.88	10.5764
19.91	0.26565	19.9	1.55622	20.17	3.25658	19.9	4.52941	20.1	6.1704	19.9	7.59722	19.9	9.1746	19.9	10.6389
19.93	0.26565	19.92	1.53614	20.19	3.26974	19.92	4.52206	20.12	6.20179	19.92	7.5787	19.92	9.17989	19.92	10.6389
19.95	0.21221	19.94	1.57229	20.21	3.25658	19.94	4.52941	20.14	6.16592	19.94	7.625	19.94	9.18519	19.94	10.5903
19.97	0.26565	19.96	1.54016	20.23	3.24342	19.96	4.54412	20.16	6.16592	19.96	7.58333	19.96	9.20106	19.96	10.625
19.99	0.24275	19.98	1.54418	20.25	3.19079	19.98	4.54044	20.18	6.16592	19.98	7.56481	19.98	9.15344	19.98	10.625
20.01	0.29618	20	1.56024	20.27	3.23684	20	4.54412	20.2	6.14798	20	7.58333	20	9.14815	20	10.5972
20.03	0.25802	20.02	1.56024	20.29	3.21711	20.02	4.52206	20.22	6.15247	20.02	7.58333	20.02	9.16931	20.02	10.6528
20.05	0.31145	20.04	1.54819	20.31	3.23026	20.04	4.53309	20.24	6.1435	20.04	7.56481	20.04	9.15873	20.04	10.6111
20.07	0.31145	20.06	1.54819	20.33	3.23026	20.06	4.52941	20.26	6.19283	20.06	7.58333	20.06	9.12698	20.06	10.6042
20.09	0.26565	20.08	1.55221	20.35	3.19737	20.08	4.53676	20.28	6.1435	20.08	7.625	20.08	9.14815	20.08	10.5833
20.11	0.26565	20.1	1.54418	20.37	3.26316	20.1	4.52941	20.3	6.1704	20.1	7.59722	20.1	9.22222	20.1	10.6389
20.13	0.27328	20.12	1.55622	20.39	3.32237	20.12	4.55147	20.32	6.11659	20.12	7.58796	20.12	9.19048	20.12	10.5833
20.15	0.23511	20.14	1.54819	20.41	3.26974	20.14	4.52941	20.34	6.17937	20.14	7.60185	20.14	9.10582	20.14	10.5972
20.17	0.24275	20.16	1.56024	20.43	3.26316	20.16	4.54044	20.36	6.17489	20.16	7.58333	20.16	9.15344	20.16	10.6319
20.19	0.28092	20.18	1.55221	20.45	3.21053	20.18	4.53309	20.38	6.15247	20.18	7.60185	20.18	9.12169	20.18	10.6111
20.21	0.27328	20.2	1.54016	20.47	3.24342	20.2	4.54044	20.4	6.18386	20.2	7.60648	20.2	9.16402	20.2	10.625
20.23	0.21985	20.22	1.53614	20.49	3.30921	20.22	4.54412	20.42	6.20628	20.22	7.61111	20.22	9.16931	20.22	10.6181
20.25	0.29618	20.24	1.54418	20.51	3.28947	20.24	4.53676	20.44	6.1704	20.24	7.58333	20.24	9.16931	20.24	10.6111
20.27	0.28092	20.26	1.53614	20.53	3.24342	20.26	4.53309	20.46	6.18386	20.26	7.56944	20.26	9.16402	20.26	10.6181
20.29	0.41069	20.28	1.54819	20.55	3.26316	20.28	4.56985	20.48	6.16143	20.28	7.60648	20.28	9.22222	20.28	10.6458
20.31	0.28855	20.3	1.53614	20.57	3.27632	20.3	4.53309	20.5	6.17937	20.3	7.57407	20.3	9.15873	20.3	10.5694
20.33	0.35725	20.32	1.53614	20.59	3.28289	20.32	4.52206	20.52	6.19731	20.32	7.58796	20.32	9.14815	20.32	10.6111
20.35	0.33435	20.34	1.54819	20.61	3.26974	20.34	4.54412	20.54	6.18386	20.34	7.58333	20.34	9.16931	20.34	10.6319
20.37	0.29618	20.36	1.53614	20.63	3.26974	20.36	4.53309	20.56	6.16143	20.36	7.56944	20.36	9.20106	20.36	10.5833
20.39	0.28855	20.38	1.54819	20.65	3.31579	20.38	4.55147	20.58	6.18386	20.38	7.5787	20.38	9.16931	20.38	10.5972
20.41	0.27328	20.4	1.54016	20.67	3.24342	20.4	4.52941	20.6	6.16143	20.4	7.58796	20.4	9.15344	20.4	10.5972
20.43	0.34198	20.42	1.55221	20.69	3.26316	20.42	4.52941	20.62	6.16592	20.42	7.56481	20.42	9.16931	20.42	10.6181
20.45	0.31908	20.44	1.56426	20.71	3.29605	20.44	4.54779	20.64	6.21076	20.44	7.58333	20.44	9.16931	20.44	10.625
20.47	0.32672	20.46	1.54418	20.73	3.28947	20.46	4.55147	20.66	6.18834	20.46	7.60648	20.46	9.14286	20.46	10.5972
20.49	0.24275	20.48	1.55221	20.75	3.28289	20.48	4.53676	20.68	6.16592	20.48	7.5787	20.48	9.16931	20.48	10.5972
20.51	0.29618	20.5	1.54418	20.77	3.23026	20.5	4.52206	20.7	6.19731	20.5	7.59259	20.5	9.17989	20.5	10.6042
20.53	0.28092	20.52	1.54819	20.79	3.28289	20.52	4.54779	20.72	6.20628	20.52	7.60648	20.52	9.19048	20.52	10.625
20.55	0.32672	20.54	1.53614	20.81	3.33553	20.54	4.57353	20.74	6.25112	20.54	7.58796	20.54	9.16402	20.54	10.5833
20.57	0.34962	20.56	1.52008	20.83	3.26316	20.56	4.52206	20.76	6.23318	20.56	7.59722	20.56	9.20106	20.56	10.6111
20.59	0.30382	20.58	1.53614	20.85	3.30263	20.58	4.53676	20.78	6.19731	20.58	7.61574	20.58	9.20106	20.58	10.6111
20.61	0.31145	20.6	1.56827	20.87	3.30263	20.6	4.52941	20.8	6.17489	20.6	7.62963	20.6	9.19577	20.6	10.6389
20.63	0.26565	20.62	1.56024	20.89	3.24342	20.62	4.55882	20.82	6.19731	20.62	7.61111	20.62	9.20635	20.62	10.6319
20.65	0.29618	20.64	1.53614	20.91	3.27632	20.64	4.55515	20.84	6.19731	20.64	7.625	20.64	9.18519	20.64	10.5972
20.67	0.25802	20.66	1.54819	20.93	3.30263	20.66	4.55147	20.86	6.15695	20.66	7.65278	20.66	9.21164	20.66	10.6042
20.69	0.31908	20.68	1.53614	20.95	3.22368	20.68	4.54044	20.88	6.14798	20.68	7.6713	20.68	9.22751	20.68	10.6042
20.71	0.19695	20.7	1.54016	20.97	3.23684	20.7	4.56618	20.9	6.21973	20.7	7.65741	20.7	9.2328	20.7	10.6458
20.73	0.29618	20.72	1.56024	20.99	3.26316	20.72	4.56618	20.92	6.15247	20.72	7.61111	20.72	9.22222	20.72	10.6111
20.75	0.28855	20.74	1.55622	21.01	3.26316	20.74	4.58824	20.94	6.18834	20.74	7.63889	20.74	9.14815	20.74	10.7083
20.77	0.28855	20.76	1.56024	21.03	3.32237	20.76	4.58088	20.96	6.14798	20.76	7.61574	20.76	9.16931	20.76	10.6181
20.79	0.29618	20.78	1.58434	21.05	3.25658	20.78	4.57353	20.98	6.16143	20.78	7.56944	20.78	9.16931	20.78	10.6319
20.81	0.31908	20.8	1.59237	21.07	3.19079	20.8	4.58456	21	6.19283	20.8	7.62037	20.8	9.14815	20.8	10.6458
20.83	0.37252	20.82	1.61245	21.09	3.28947	20.82	4.60662	21.02	6.17937	20.82	7.58796	20.82	9.15344	20.82	10.6389
20.85	0.25802	20.84	1.61647	21.11	3.23684	20.84	4.57353	21.04	6.1704	20.84	7.56944	20.84	9.1746	20.84	10.5972
20.87	0.32672	20.86	1.60442	21.13	3.22368	20.86	4.60294	21.06	6.15247	20.86	7.58796	20.86	9.15873	20.86	10.5972
20.89	0.30382	20.88	1.62048	21.15	3.30921	20.88	4.54779	21.08	6.19731	20.88	7.59259	20.88	9.15873	20.88	10.6111
20.91	0.25802	20.9	1.59237	21.17	3.27632	20.9	4.57353	21.1	6.19731	20.9	7.58796	20.9	9.20635	20.9	10.625
20.93	0.24275	20.92	1.59237	21.19	3.28947	20.92	4.55515	21.12	6.19731	20.92	7.63889	20.92	9.14815	20.92	10.6181
20.95	0.28855	20.94	1.57631	21.21	3.26974	20.94	4.52574	21.14	6.20179	20.94	7.59259	20.94	9.17989	20.94	10.5903
20.97	0.31145	20.96	1.54819	21.23	3.20395	20.96	4.52574	21.16	6.21973	20.96	7.58333	20.96	9.10582	20.96	10.5972
20.99	0.33435	20.98	1.55622	21.25	3.30921	20.98	4.52941	21.18	6.17489	20.98	7.59259	20.98	9.19048	20.98	10.6181
21.01	0.31145	21	1.58032	21.27	3.25658	21	4.51838	21.2	6.17489	21	7.57407	21	9.18519	21	10.6111
21.03	0.25038	21.02	1.55221	21.29	3.28947	21.02	4.53309	21.22	6.17937	21.02	7.58333	21.02	9.16402	21.02	10.625
21.05	0.25038	21.04	1.53614	21.31	3.25658	21.04	4.53676	21.24	6.1704	21.04	7.60185	21.04	9.14815	21.04	10.5903
21.07	0.28855	21.06	1.53213	21.33	3.32237	21.06	4.54044	21.26	6.18386	21.06	7.61574	21.06	9.13228	21.06	10.6042
21.09	0.28092	21.08	1.53213	21.35	3.24342	21.08	4.52941	21.28	6.15695	21.08	7.59722	21.08	9.20106	21.08	10.5972
21.11	0.25038	21.1	1.54016	21.37	3.25	21.1	4.52574	21.3	6.15695	21.1	7.5787	21.1	9.16402	21.1	10.5903
21.13	0.30382	21.12	1.55622	21.39	3.27632	21.12	4.54044	21.32	6.18834	21.12	7.60648	21.12	9.16931	21.12	10.5972
21.15	0.34198	21.14	1.54418	21.41	3.27632	21.14	4.53676	21.34	6.14798	21.14	7.56019	21.14	9.19048	21.14	10.5625
21.17	0.25802	21.16	1.54819	21.43	3.26974	21.16	4.53309	21.36	6.20179	21.16	7.59259	21.16	9.19577	21.16	10.6111
21.19	0.25038	21.18	1.54819	21.45	3.28289	21.18	4.54044	21.38	6.16592	21.18	7.5787	21.18	9.14286	21.18	10.5972
21.21	0.21985	21.2	1.54418	21.47	3.24342	21.2	4.54044	21.4	6.17489	21.2	7.56944	21.2	9.13757	21.2	10.6389
21.23	0.28092	21.22	1.55622	21.49	3.28289	21.22	4.55882	21.42	6.16592	21.22	7.63426	21.22	9.15873	21.22	10.6181
21.25	0.31908	21.24	1.52811	21.51	3.26316	21.24	4.52941	21.44	6.14798	21.24	7.56481	21.24	9.19048	21.24	10.625
21.27	0.30382	21.26	1.56426	21.53	3.31579	21.26	4.53676	21.46	6.16143	21.26	7.61111	21.26	9.14815	21.26	10.5972
21.29	0.30382	21.28	1.52811	21.55	3.25	21.28	4.55147	21.48	6.20628	21.28	7.60185	21.28	9.15873	21.28	10.6319
21.31	0.24275	21.3	1.52008	21.57	3.26316	21.3	4.54044	21.5	6.18834	21.3	7.59722	21.3	9.16931	21.3	10.6042
21.33	0.31908	21.32	1.53614	21.59	3.30921	21.32	4.52941	21.52	6.19283	21.32	7.56944	21.32	9.16402	21.32	10.5903
21.35	0.25038	21.34	1.53614	21.61	3.21053	21.34	4.52206	21.54	6.18386	21.34	7.58796	21.34	9.15873	21.34	10.6111
21.37	0.36489	21.36	1.53614	21.63	3.28289	21.36	4.52941	21.56	6.17937	21.36	7.58333	21.36	9.12169	21.36	10.6458
21.39	0.29618	21.38	1.53213	21.65	3.27632	21.38	4.51838	21.58	6.1704	21.38	7.60185	21.38	9.16931	21.38	10.5347
21.41	0.39542	21.4	1.53614	21.67	3.32895	21.4	4.52941	21.6	6.19283	21.4	7.59722	21.4	9.13228	21.4	10.5764
21.43	0.25038	21.42	1.52811	21.69	3.19079	21.42	4.52574	21.62	6.20628	21.42	7.58333	21.42	9.20106	21.42	10.6389
21.45	0.36489	21.44	1.54819	21.71	3.26974	21.44	4.52574	21.64	6.16143	21.44	7.58333	21.44	9.14815	21.44	10.6111
21.47	0.38015	21.46	1.53614	21.73	3.28947	21.46	4.54044	21.66	6.21076	21.46	7.58333	21.46	9.1746	21.46	10.6181
21.49	0.28855	21.48	1.56024	21.75	3.25658	21.48	4.54412	21.68	6.20179	21.48	7.57407	21.48	9.16931	21.48	10.6181
21.51	0.19695	21.5	1.53614	21.77	3.25658	21.5	4.52574	21.7	6.18386	21.5	7.55556	21.5	9.16931	21.5	10.6111
21.53	0.38015	21.52	1.53614	21.79	3.26316	21.52	4.51838	21.72	6.21525	21.52	7.60185	21.52	9.17989	21.52	10.5833
21.55	0.32672	21.54	1.5241	21.81	3.26316	21.54	4.52941	21.74	6.20179	21.54	7.60185	21.54	9.1746	21.54	10.5972
21.57	0.28092	21.56	1.53614	21.83	3.29605	21.56	4.54412	21.76	6.16592	21.56	7.64815	21.56	9.19048	21.56	10.6111
21.59	0.29618	21.58	1.53614	21.85	3.25	21.58	4.51838	21.78	6.18834	21.58	7.59722	21.58	9.16402	21.58	10.5972
21.61	0.28855	21.6	1.53213	21.87	3.28289	21.6	4.55147	21.8	6.16143	21.6	7.60648	21.6	9.17989	21.6	10.5903
21.63	0.41832	21.62	1.55221	21.89	3.25658	21.62	4.51838	21.82	6.21973	21.62	7.62037	21.62	9.16402	21.62	10.6042
21.65	0.28855	21.64	1.54016	21.91	3.27632	21.64	4.53309	21.84	6.18386	21.64	7.60185	21.64	9.14815	21.64	10.6389
21.67	0.26565	21.66	1.55221	21.93	3.22368	21.66	4.54044	21.86	6.13453	21.66	7.60648	21.66	9.14815	21.66	10.5972
21.69	0.25038	21.68	1.54016	21.95	3.26974	21.68	4.55147	21.88	6.1704	21.68	7.60648	21.68	9.15873	21.68	10.5903
21.71	0.31908	21.7	1.54819	21.97	3.17763	21.7	4.53676	21.9	6.15695	21.7	7.62037	21.7	9.20106	21.7	10.5972
21.73	0.29618	21.72	1.53614	21.99	3.19737	21.72	4.52941	21.92	6.16592	21.72	7.61111	21.72	9.2328	21.72	10.5903
21.75	0.31145	21.74	1.56024	22.01	3.18421	21.74	4.54044	21.94	6.15695	21.74	7.60648	21.74	9.16402	21.74	10.6458
21.77	0.25038	21.76	1.53614	22.03	3.24342	21.76	4.54412	21.96	6.17937	21.76	7.61574	21.76	9.17989	21.76	10.5972
21.79	0.20458	21.78	1.56426	22.05	3.28289	21.78	4.56618	21.98	6.16592	21.78	7.60648	21.78	9.1164	21.78	10.6389
21.81	0.27328	21.8	1.56426	22.07	3.23026	21.8	4.56618	22	6.19283	21.8	7.58796	21.8	9.13228	21.8	10.6042
21.83	0.33435	21.82	1.53614	22.09	3.26316	21.82	4.52574	22.02	6.1704	21.82	7.58796	21.82	9.16402	21.82	10.6111
21.85	0.21985	21.84	1.54418	22.11	3.18421	21.84	4.54412	22.04	6.17937	21.84	7.59259	21.84	9.17989	21.84	10.5764
21.87	0.23511	21.86	1.54819	22.13	3.30263	21.86	4.54779	22.06	6.15247	21.86	7.59259	21.86	9.16931	21.86	10.625
21.89	0.22748	21.88	1.57631	22.15	3.25658	21.88	4.55147	22.08	6.1704	21.88	7.58333	21.88	9.19577	21.88	10.5972
21.91	0.34962	21.9	1.56024	22.17	3.21711	21.9	4.53676	22.1	6.18834	21.9	7.58333	21.9	9.19577	21.9	10.5903
21.93	0.22748	21.92	1.57631	22.19	3.21711	21.92	4.54412	22.12	6.17489	21.92	7.57407	21.92	9.15344	21.92	10.5903
21.95	0.34962	21.94	1.55221	22.21	3.21711	21.94	4.51838	22.14	6.16143	21.94	7.59722	21.94	9.14286	21.94	10.6181
21.97	0.27328	21.96	1.5241	22.23	3.23684	21.96	4.53676	22.16	6.18834	21.96	7.59259	21.96	9.16931	21.96	10.5972
21.99	0.23511	21.98	1.54418	22.25	3.26974	21.98	4.52574	22.18	6.14798	21.98	7.56481	21.98	9.18519	21.98	10.5833
22.01	0.25038	22	1.56024	22.27	3.18421	22	4.54412	22.2	6.17489	22	7.5787	22	9.13757	22	10.5764
22.03	0.31145	22.02	1.55221	22.29	3.25658	22.02	4.54044	22.22	6.1704	22.02	7.5787	22.02	9.1746	22.02	10.5903
22.05	0.26565	22.04	1.54819	22.31	3.23684	22.04	4.52941	22.24	6.16592	22.04	7.58796	22.04	9.20635	22.04	10.6389
22.07	0.31145	22.06	1.53614	22.33	3.27632	22.06	4.53309	22.26	6.15247	22.06	7.56944	22.06	9.1746	22.06	10.5972
22.09	0.21985	22.08	1.54418	22.35	3.23026	22.08	4.52206	22.28	6.16143	22.08	7.57407	22.08	9.21693	22.08	10.6042
22.11	0.27328	22.1	1.5241	22.37	3.23026	22.1	4.52206	22.3	6.1704	22.1	7.5787	22.1	9.15873	22.1	10.6597
22.13	0.26565	22.12	1.54016	22.39	3.19079	22.12	4.52941	22.32	6.17489	22.12	7.60185	22.12	9.19577	22.12	10.5694
22.15	0.23511	22.14	1.54016	22.41	3.23026	22.14	4.51103	22.34	6.15695	22.14	7.56944	22.14	9.16402	22.14	10.5972
22.17	0.21221	22.16	1.52008	22.43	3.19737	22.16	4.51838	22.36	6.19283	22.16	7.58796	22.16	9.22222	22.16	10.6181
22.19	0.34198	22.18	1.54418	22.45	3.23684	22.18	4.52941	22.38	6.12556	22.18	7.59259	22.18	9.16402	22.18	10.6528
22.21	0.28092	22.2	1.54819	22.47	3.23026	22.2	4.53309	22.4	6.17489	22.2	7.5787	22.2	9.1746	22.2	10.6528
22.23	0.30382	22.22	1.51606	22.49	3.19737	22.22	4.52206	22.42	6.17489	22.22	7.56944	22.22	9.19577	22.22	10.6319
22.25	0.31145	22.24	1.56426	22.51	3.25658	22.24	4.53676	22.44	6.17937	22.24	7.55556	22.24	9.20106	22.24	10.6389
22.27	0.21221	22.26	1.54819	22.53	3.22368	22.26	4.52574	22.46	6.16143	22.26	7.54167	22.26	9.1746	22.26	10.5972
22.29	0.27328	22.28	1.55221	22.55	3.19079	22.28	4.52941	22.48	6.15247	22.28	7.60648	22.28	9.16931	22.28	10.6319
22.31	0.34962	22.3	1.54418	22.57	3.22368	22.3	4.53309	22.5	6.13453	22.3	7.56019	22.3	9.15873	22.3	10.6389
22.33	0.22748	22.32	1.54418	22.59	3.22368	22.32	4.54044	22.52	6.19731	22.32	7.54167	22.32	9.16402	22.32	10.6042
22.35	0.27328	22.34	1.52008	22.61	3.22368	22.34	4.53309	22.54	6.1704	22.34	7.5787	22.34	9.13757	22.34	10.6458
22.37	0.23511	22.36	1.54016	22.63	3.22368	22.36	4.53676	22.56	6.16143	22.36	7.58333	22.36	9.12698	22.36	10.6111
22.39	0.25802	22.38	1.55221	22.65	3.23026	22.38	4.53309	22.58	6.16143	22.38	7.56944	22.38	9.15344	22.38	10.5903
22.41	0.15878	22.4	1.55221	22.67	3.17763	22.4	4.54044	22.6	6.18834	22.4	7.5787	22.4	9.13757	22.4	10.5764
22.43	0.18931	22.42	1.54819	22.69	3.21711	22.42	4.53676	22.62	6.15695	22.42	7.55093	22.42	9.14286	22.42	10.6458
22.45	0.27328	22.44	1.54016	22.71	3.20395	22.44	4.53309	22.64	6.16143	22.44	7.5787	22.44	9.13757	22.44	10.6111
22.47	0.27328	22.46	1.54016	22.73	3.22368	22.46	4.52941	22.66	6.16592	22.46	7.5787	22.46	9.15344	22.46	10.5833
22.49	0.28092	22.48	1.54819	22.75	3.24342	22.48	4.51838	22.68	6.17937	22.48	7.56481	22.48	9.17989	22.48	10.6319
22.51	0.26565	22.5	1.54819	22.77	3.20395	22.5	4.52941	22.7	6.17937	22.5	7.56019	22.5	9.14815	22.5	10.5833
22.53	0.28092	22.52	1.54418	22.79	3.23026	22.52	4.51838	22.72	6.16143	22.52	7.56019	22.52	9.1164	22.52	10.5625
22.55	0.16641	22.54	1.52811	22.81	3.21711	22.54	4.52206	22.74	6.15695	22.54	7.58796	22.54	9.1746	22.54	10.5625
22.57	0.28855	22.56	1.5241	22.83	3.21053	22.56	4.52941	22.76	6.16592	22.56	7.60185	22.56	9.16402	22.56	10.5972
22.59	0.22748	22.58	1.54016	22.85	3.20395	22.58	4.53309	22.78	6.14798	22.58	7.58796	22.58	9.15344	22.58	10.5764
22.61	0.22748	22.6	1.5241	22.87	3.27632	22.6	4.52206	22.8	6.15695	22.6	7.5787	22.6	9.13757	22.6	10.6042
22.63	0.26565	22.62	1.55221	22.89	3.23026	22.62	4.54412	22.82	6.16143	22.62	7.57407	22.62	9.1746	22.62	10.6111
22.65	0.25802	22.64	1.54016	22.91	3.16447	22.64	4.52941	22.84	6.13901	22.64	7.54167	22.64	9.15344	22.64	10.6111
22.67	0.28855	22.66	1.53213	22.93	3.19079	22.66	4.54044	22.86	6.13901	22.66	7.5463	22.66	9.12698	22.66	10.5764
22.69	0.30382	22.68	1.55221	22.95	3.19737	22.68	4.53676	22.88	6.13901	22.68	7.56019	22.68	9.15873	22.68	10.5764
22.71	0.21985	22.7	1.53614	22.97	3.24342	22.7	4.51838	22.9	6.13901	22.7	7.57407	22.7	9.1746	22.7	10.6111
22.73	0.20458	22.72	1.54016	22.99	3.18421	22.72	4.53676	22.92	6.13453	22.72	7.56481	22.72	9.15344	22.72	10.5972
22.75	0.17405	22.74	1.54016	23.01	3.17105	22.74	4.51103	22.94	6.14798	22.74	7.59722	22.74	9.14286	22.74	10.5764
22.77	0.19695	22.76	1.55221	23.03	3.21053	22.76	4.52941	22.96	6.16592	22.76	7.57407	22.76	9.12169	22.76	10.5972
22.79	0.20458	22.78	1.53213	23.05	3.22368	22.78	4.53309	22.98	6.15695	22.78	7.55556	22.78	9.1164	22.78	10.5694
22.81	0.25038	22.8	1.54418	23.07	3.23026	22.8	4.52574	23	6.15695	22.8	7.55556	22.8	9.15344	22.8	10.5694
22.83	0.25038	22.82	1.54819	23.09	3.15132	22.82	4.54779	23.02	6.13901	22.82	7.58796	22.82	9.10582	22.82	10.5694
22.85	0.26565	22.84	1.52008	23.11	3.23026	22.84	4.52574	23.04	6.15695	22.84	7.57407	22.84	9.13757	22.84	10.5833
22.87	0.24275	22.86	1.5241	23.13	3.23684	22.86	4.53676	23.06	6.16143	22.86	7.56944	22.86	9.12169	22.86	10.5625
22.89	0.26565	22.88	1.53614	23.15	3.19737	22.88	4.52941	23.08	6.16143	22.88	7.58333	22.88	9.14286	22.88	10.5625
22.91	0.22748	22.9	1.52811	23.17	3.24342	22.9	4.51838	23.1	6.11659	22.9	7.56481	22.9	9.12698	22.9	10.5972
22.93	0.26565	22.92	1.54819	23.19	3.24342	22.92	4.53676	23.12	6.12108	22.92	7.5463	22.92	9.1164	22.92	10.5764
22.95	0.19695	22.94	1.53213	23.21	3.25	22.94	4.52574	23.14	6.1704	22.94	7.58796	22.94	9.15873	22.94	10.5764
22.97	0.16641	22.96	1.54016	23.23	3.20395	22.96	4.52206	23.16	6.1435	22.96	7.5787	22.96	9.11111	22.96	10.6042
22.99	0.13588	22.98	1.54418	23.25	3.20395	22.98	4.52574	23.18	6.1704	22.98	7.56019	22.98	9.13757	22.98	10.6111
23.01	0.17405	23	1.53213	23.27	3.25658	23	4.53309	23.2	6.13901	23	7.56944	23	9.15873	23	10.5833
23.03	0.28092	23.02	1.53213	23.29	3.21711	23.02	4.52941	23.22	6.16143	23.02	7.5463	23.02	9.16402	23.02	10.5833
23.05	0.27328	23.04	1.51205	23.31	3.24342	23.04	4.52574	23.24	6.11211	23.04	7.55093	23.04	9.10053	23.04	10.5625
23.07	0.22748	23.06	1.52811	23.33	3.21711	23.06	4.51838	23.26	6.14798	23.06	7.55556	23.06	9.15873	23.06	10.5625
23.09	0.23511	23.08	1.53213	23.35	3.19737	23.08	4.51103	23.28	6.17489	23.08	7.55556	23.08	9.11111	23.08	10.5556
23.11	0.26565	23.1	1.53213	23.37	3.23684	23.1	4.52941	23.3	6.13901	23.1	7.54167	23.1	9.12698	23.1	10.6042
23.13	0.22748	23.12	1.53213	23.39	3.21711	23.12	4.52574	23.32	6.14798	23.12	7.56019	23.12	9.15873	23.12	10.5625
23.15	0.23511	23.14	1.50803	23.41	3.19079	23.14	4.51838	23.34	6.13453	23.14	7.55093	23.14	9.17989	23.14	10.5903
23.17	0.25038	23.16	1.54819	23.43	3.20395	23.16	4.52206	23.36	6.15695	23.16	7.58796	23.16	9.13228	23.16	10.5694
23.19	0.18931	23.18	1.53213	23.45	3.20395	23.18	4.53309	23.38	6.1704	23.18	7.5787	23.18	9.17989	23.18	10.6111
23.21	0.23511	23.2	1.52811	23.47	3.28289	23.2	4.51838	23.4	6.13004	23.2	7.5787	23.2	9.2328	23.2	10.5417
23.23	0.19695	23.22	1.56024	23.49	3.18421	23.22	4.54412	23.42	6.16592	23.22	7.56019	23.22	9.12169	23.22	10.6111
23.25	0.21985	23.24	1.54016	23.51	3.23684	23.24	4.50735	23.44	6.13901	23.24	7.5787	23.24	9.16931	23.24	10.5833
23.27	0.27328	23.26	1.54016	23.53	3.23026	23.26	4.52206	23.46	6.20179	23.26	7.5787	23.26	9.16931	23.26	10.6111
23.29	0.26565	23.28	1.52811	23.55	3.23026	23.28	4.54412	23.48	6.1704	23.28	7.56481	23.28	9.16931	23.28	10.6111
23.31	0.29618	23.3	1.53614	23.57	3.25658	23.3	4.51471	23.5	6.2287	23.3	7.58796	23.3	9.19048	23.3	10.625
23.33	0.27328	23.32	1.55622	23.59	3.26316	23.32	4.51838	23.52	6.17489	23.32	7.56944	23.32	9.19048	23.32	10.6597
23.35	0.25802	23.34	1.54819	23.61	3.28947	23.34	4.52206	23.54	6.18834	23.34	7.58796	23.34	9.13757	23.34	10.6597
23.37	0.18931	23.36	1.54418	23.63	3.19079	23.36	4.52941	23.56	6.18834	23.36	7.5787	23.36	9.15344	23.36	10.6042
23.39	0.24275	23.38	1.55221	23.65	3.20395	23.38	4.53676	23.58	6.14798	23.38	7.56481	23.38	9.18519	23.38	10.6042
23.41	0.25802	23.4	1.53614	23.67	3.19079	23.4	4.51838	23.6	6.13453	23.4	7.59722	23.4	9.1746	23.4	10.6042
23.43	0.20458	23.42	1.56024	23.69	3.21053	23.42	4.55147	23.62	6.13004	23.42	7.61574	23.42	9.16402	23.42	10.5903
23.45	0.16641	23.44	1.54819	23.71	3.15132	23.44	4.54779	23.64	6.13004	23.44	7.60185	23.44	9.17989	23.44	10.5764
23.47	0.19695	23.46	1.56024	23.73	3.17763	23.46	4.55515	23.66	6.13453	23.46	7.56944	23.46	9.17989	23.46	10.625
23.49	0.23511	23.48	1.55622	23.75	3.18421	23.48	4.55147	23.68	6.1704	23.48	7.58796	23.48	9.10053	23.48	10.6042
23.51	0.21221	23.5	1.56827	23.77	3.18421	23.5	4.55147	23.7	6.17937	23.5	7.57407	23.5	9.1746	23.5	10.6111
23.53	0.21221	23.52	1.58835	23.79	3.21711	23.52	4.55882	23.72	6.12556	23.52	7.5787	23.52	9.16931	23.52	10.5625
23.55	0.16641	23.54	1.56827	23.81	3.24342	23.54	4.59191	23.74	6.13453	23.54	7.59259	23.54	9.12698	23.54	10.5903
23.57	0.15115	23.56	1.58835	23.83	3.16447	23.56	4.56985	23.76	6.13004	23.56	7.56019	23.56	9.11111	23.56	10.5625
23.59	0.15878	23.58	1.62048	23.85	3.21053	23.58	4.56618	23.78	6.12108	23.58	7.56019	23.58	9.11111	23.58	10.5833
23.61	0.30382	23.6	1.58434	23.87	3.19737	23.6	4.54779	23.8	6.1704	23.6	7.56481	23.6	9.12169	23.6	10.5903
23.63	0.18168	23.62	1.58032	23.89	3.19737	23.62	4.54412	23.82	6.13004	23.62	7.56481	23.62	9.1164	23.62	10.5903
23.65	0.19695	23.64	1.57631	23.91	3.19737	23.64	4.53309	23.84	6.15695	23.64	7.5787	23.64	9.20106	23.64	10.5694
23.67	0.20458	23.66	1.56426	23.93	3.23684	23.66	4.52941	23.86	6.17489	23.66	7.56019	23.66	9.13757	23.66	10.5694
23.69	0.21985	23.68	1.54819	23.95	3.17763	23.68	4.51103	23.88	6.15247	23.68	7.55556	23.68	9.12169	23.68	10.5764
23.71	0.12061	23.7	1.53213	23.97	3.18421	23.7	4.52206	23.9	6.15695	23.7	7.56944	23.7	9.1164	23.7	10.5903
23.73	0.21221	23.72	1.56426	23.99	3.19079	23.72	4.52206	23.92	6.21525	23.72	7.56944	23.72	9.14286	23.72	10.5903
23.75	0.28855	23.74	1.54819	24.01	3.16447	23.74	4.52941	23.94	6.17489	23.74	7.56019	23.74	9.13757	23.74	10.5903
23.77	0.30382	23.76	1.53213	24.03	3.22368	23.76	4.53676	23.96	6.1704	23.76	7.55556	23.76	9.13757	23.76	10.5903
23.79	0.25038	23.78	1.55622	24.05	3.16447	23.78	4.53676	23.98	6.15695	23.78	7.59259	23.78	9.13228	23.78	10.5694
23.81	0.36489	23.8	1.53614	24.07	3.21711	23.8	4.51471	24	6.20179	23.8	7.58796	23.8	9.13757	23.8	10.5764
23.83	0.17405	23.82	1.54418	24.09	3.26316	23.82	4.51838	24.02	6.1704	23.82	7.58333	23.82	9.15873	23.82	10.6111
23.85	0.18168	23.84	1.54016	24.11	3.21711	23.84	4.54044	24.04	6.16143	23.84	7.57407	23.84	9.13228	23.84	10.5625
23.87	0.21221	23.86	1.53614	24.13	3.19079	23.86	4.54044	24.06	6.15695	23.86	7.59722	23.86	9.13757	23.86	10.5556
23.89	0.21985	23.88	1.54418	24.15	3.20395	23.88	4.53309	24.08	6.15695	23.88	7.61111	23.88	9.16402	23.88	10.5972
23.91	0.28855	23.9	1.55221	24.17	3.23026	23.9	4.54044	24.1	6.1704	23.9	7.61111	23.9	9.11111	23.9	10.5833
23.93	0.22748	23.92	1.53213	24.19	3.24342	23.92	4.53676	24.12	6.16143	23.92	7.59722	23.92	9.13228	23.92	10.6042
23.95	0.18931	23.94	1.56426	24.21	3.28947	23.94	4.55147	24.14	6.17937	23.94	7.60648	23.94	9.17989	23.94	10.6042
23.97	0.19695	23.96	1.56426	24.23	3.30263	23.96	4.56618	24.16	6.1704	23.96	7.5787	23.96	9.14286	23.96	10.6042
23.99	0.21221	23.98	1.56024	24.25	3.38816	23.98	4.55515	24.18	6.21076	23.98	7.58796	23.98	9.1746	23.98	10.6181
24.01	0.23511	24	1.56827	24.27	3.27632	24	4.55882	24.2	6.24215	24	7.60185	24	9.15873	24	10.5972
24.03	0.37252	24.02	1.56827	24.29	3.375	24.02	4.55882	24.22	6.30942	24.02	7.61574	24.02	9.1164	24.02	10.6319
24.05	0.40305	24.04	1.55622	24.31	3.39474	24.04	4.57721	24.24	6.39013	24.04	7.58796	24.04	9.14286	24.04	10.5903
24.07	0.38779	24.06	1.59237	24.33	3.51316	24.06	4.58088	24.26	6.41704	24.06	7.5787	24.06	9.20635	24.06	10.5833
24.09	0.38015	24.08	1.57229	24.35	3.59211	24.08	4.56618	24.28	6.43049	24.08	7.58796	24.08	9.1746	24.08	10.6042
24.11	0.42595	24.1	1.57631	24.37	3.51974	24.1	4.56618	24.3	6.57848	24.1	7.62963	24.1	9.1746	24.1	10.6111
24.13	0.41832	24.12	1.57229	24.39	3.38158	24.12	4.55882	24.32	6.47085	24.12	7.62037	24.12	9.25397	24.12	10.5556
24.15	0.39542	24.14	1.59237	24.41	3.53947	24.14	4.55147	24.34	6.48879	24.14	7.68056	24.14	9.2381	24.14	10.6111
24.17	0.36489	24.16	1.58032	24.43	3.30921	24.16	4.5625	24.36	6.38565	24.16	7.76389	24.16	9.28042	24.16	10.625
24.19	0.22748	24.18	1.59237	24.45	3.30921	24.18	4.59191	24.38	6.3139	24.18	7.78241	24.18	9.24339	24.18	10.7014
24.21	0.25038	24.2	1.57229	24.47	3.26316	24.2	4.59191	24.4	6.25561	24.2	7.82407	24.2	9.33333	24.2	10.75
24.23	0.19695	24.22	1.58032	24.49	3.23026	24.22	4.66544	24.42	6.18386	24.22	7.90278	24.22	9.38095	24.22	10.8125
24.25	0.18931	24.24	1.61245	24.51	3.17763	24.24	4.64706	24.44	6.20179	24.24	7.91667	24.24	9.32804	24.24	10.875
24.27	0.15115	24.26	1.64458	24.53	3.21053	24.26	4.72059	24.46	6.19283	24.26	7.86574	24.26	9.22222	24.26	10.8264
24.29	0.13588	24.28	1.68072	24.55	3.13816	24.28	4.74265	24.48	6.15247	24.28	7.81944	24.28	9.22751	24.28	10.8333
24.31	0.12824	24.3	1.73695	24.57	3.14474	24.3	4.83456	24.5	6.12556	24.3	7.77778	24.3	9.20106	24.3	10.8194
24.33	0.12061	24.32	1.78112	24.59	3.21053	24.32	4.87868	24.52	6.14798	24.32	7.70833	24.32	9.20106	24.32	10.6875
24.35	0.21221	24.34	1.8494	24.61	3.19079	24.34	4.93015	24.54	6.11659	24.34	7.6713	24.34	9.14286	24.34	10.6736
24.37	0.16641	24.36	1.8494	24.63	3.15132	24.36	4.91544	24.56	6.13004	24.36	7.59259	24.36	9.12169	24.36	10.6806
24.39	0.12824	24.38	1.90161	24.65	3.17763	24.38	4.89706	24.58	6.17489	24.38	7.60185	24.38	9.08995	24.38	10.6458
24.41	0.10534	24.4	1.91767	24.67	3.15132	24.4	4.82353	24.6	6.1435	24.4	7.61574	24.4	9.10582	24.4	10.6389
24.43	0.16641	24.42	1.96185	24.69	3.18421	24.42	4.71324	24.62	6.14798	24.42	7.56481	24.42	9.12169	24.42	10.5417
24.45	0.10534	24.44	1.94578	24.71	3.13158	24.44	4.67279	24.64	6.17489	24.44	7.57407	24.44	9.1164	24.44	10.5556
24.47	0.12061	24.46	1.86546	24.73	3.17105	24.46	4.625	24.66	6.19731	24.46	7.5787	24.46	9.10582	24.46	10.5764
24.49	0.16641	24.48	1.75703	24.75	3.18421	24.48	4.59191	24.68	6.11659	24.48	7.58796	24.48	9.14286	24.48	10.5833
24.51	0.09771	24.5	1.72088	24.77	3.13158	24.5	4.54412	24.7	6.13901	24.5	7.59722	24.5	9.13757	24.5	10.5764
24.53	0.17405	24.52	1.68876	24.79	3.13816	24.52	4.54779	24.72	6.12556	24.52	7.62037	24.52	9.12698	24.52	10.5903
24.55	0.18931	24.54	1.59639	24.81	3.15132	24.54	4.55147	24.74	6.12556	24.54	7.57407	24.54	9.14815	24.54	10.6319
24.57	0.16641	24.56	1.56426	24.83	3.17763	24.56	4.52574	24.76	6.13004	24.56	7.58796	24.56	9.12698	24.56	10.6111
24.59	0.12824	24.58	1.54418	24.85	3.15132	24.58	4.54779	24.78	6.13004	24.58	7.62037	24.58	9.20106	24.58	10.5625
24.61	0.14351	24.6	1.54418	24.87	3.17105	24.6	4.53676	24.8	6.11659	24.6	7.60648	24.6	9.10582	24.6	10.5833
24.63	0.13588	24.62	1.55221	24.89	3.16447	24.62	4.54779	24.82	6.12108	24.62	7.59722	24.62	9.10582	24.62	10.5694
24.65	0.10534	24.64	1.53614	24.91	3.14474	24.64	4.53309	24.84	6.17489	24.64	7.60648	24.64	9.12169	24.64	10.5694
24.67	0.12061	24.66	1.54016	24.93	3.16447	24.66	4.53309	24.86	6.15247	24.66	7.58333	24.66	9.10582	24.66	10.5625
24.69	0.10534	24.68	1.54819	24.95	3.18421	24.68	4.5625	24.88	6.12108	24.68	7.5787	24.68	9.08995	24.68	10.5417
24.71	0.18931	24.7	1.56024	24.97	3.15789	24.7	4.55147	24.9	6.13004	24.7	7.54167	24.7	9.14286	24.7	10.5903
24.73	0.13588	24.72	1.54819	24.99	3.11184	24.72	4.55515	24.92	6.13901	24.72	7.58333	24.72	9.10053	24.72	10.5486
24.75	0.14351	24.74	1.56426	25.01	3.17105	24.74	4.54044	24.94	6.10314	24.74	7.55556	24.74	9.16931	24.74	10.5972
24.77	0.15878	24.76	1.53213	25.03	3.15789	24.76	4.53676	24.96	6.16143	24.76	7.5463	24.76	9.13228	24.76	10.5694
24.79	0.18931	24.78	1.55221	25.05	3.17105	24.78	4.54044	24.98	6.12556	24.78	7.5463	24.78	9.15344	24.78	10.5903
24.81	0.10534	24.8	1.56827	25.07	3.17763	24.8	4.51471	25	6.16592	24.8	7.56019	24.8	9.16931	24.8	10.5764
24.83	0.17405	24.82	1.54016	25.09	3.19079	24.82	4.52574	25.02	6.22422	24.82	7.56944	24.82	9.15873	24.82	10.5486
24.85	0.22748	24.84	1.53213	25.11	3.20395	24.84	4.53309	25.04	6.15695	24.84	7.56944	24.84	9.2328	24.84	10.6042
24.87	0.18168	24.86	1.54819	25.13	3.17763	24.86	4.53676	25.06	6.23767	24.86	7.60648	24.86	9.2328	24.86	10.5694
24.89	0.15115	24.88	1.51606	25.15	3.17105	24.88	4.54044	25.08	6.19731	24.88	7.59722	24.88	9.31217	24.88	10.5764
24.91	0.15878	24.9	1.55221	25.17	3.16447	24.9	4.53309	25.1	6.17937	24.9	7.56944	24.9	9.30159	24.9	10.5625
24.93	0.22748	24.92	1.54418	25.19	3.18421	24.92	4.52941	25.12	6.1704	24.92	7.59722	24.92	9.43915	24.92	10.6111
24.95	0.14351	24.94	1.52811	25.21	3.17105	24.94	4.54044	25.14	6.18386	24.94	7.625	24.94	9.49735	24.94	10.5833
24.97	0.13588	24.96	1.54418	25.23	3.19737	24.96	4.54412	25.16	6.18834	24.96	7.625	24.96	9.55026	24.96	10.5972
24.99	0.13588	24.98	1.56426	25.25	3.16447	24.98	4.54412	25.18	6.16592	24.98	7.62037	24.98	9.45503	24.98	10.6111
25.01	0.12824	25	1.56024	25.27	3.13816	25	4.54044	25.2	6.13453	25	7.61574	25	9.36508	25	10.6042
25.03	0.14351	25.02	1.54819	25.29	3.09211	25.02	4.54412	25.22	6.1435	25.02	7.625	25.02	9.36508	25.02	10.625
25.05	0.12061	25.04	1.54418	25.31	3.15132	25.04	4.56985	25.24	6.11659	25.04	7.61574	25.04	9.34392	25.04	10.6458
25.07	0.16641	25.06	1.56426	25.33	3.13158	25.06	4.58456	25.26	6.14798	25.06	7.59259	25.06	9.21164	25.06	10.6597
25.09	0.09008	25.08	1.57229	25.35	3.19737	25.08	4.59559	25.28	6.1435	25.08	7.56481	25.08	9.20106	25.08	10.7014
25.11	0.15878	25.1	1.57631	25.37	3.16447	25.1	4.58088	25.3	6.10762	25.1	7.60185	25.1	9.13757	25.1	10.6806
25.13	0.12061	25.12	1.58434	25.39	3.125	25.12	4.58824	25.32	6.13004	25.12	7.58796	25.12	9.16402	25.12	10.7014
25.15	0.13588	25.14	1.60442	25.41	3.18421	25.14	4.57353	25.34	6.10314	25.14	7.56481	25.14	9.08995	25.14	10.6736
25.17	0.10534	25.16	1.61647	25.43	3.19737	25.16	4.55882	25.36	6.14798	25.16	7.57407	25.16	9.13228	25.16	10.6528
25.19	0.13588	25.18	1.58835	25.45	3.15132	25.18	4.56618	25.38	6.10762	25.18	7.56019	25.18	9.13228	25.18	10.5972
25.21	0.08244	25.2	1.58434	25.47	3.20395	25.2	4.54412	25.4	6.12108	25.2	7.56481	25.2	9.12698	25.2	10.5903
25.23	0.16641	25.22	1.59237	25.49	3.17105	25.22	4.54779	25.42	6.12556	25.22	7.55093	25.22	9.13228	25.22	10.6042
25.25	0.17405	25.24	1.55622	25.51	3.26974	25.24	4.55147	25.44	6.13901	25.24	7.56481	25.24	9.08995	25.24	10.6181
25.27	0.17405	25.26	1.53614	25.53	3.21711	25.26	4.52206	25.46	6.14798	25.26	7.5463	25.26	9.13228	25.26	10.5903
25.29	0.12061	25.28	1.54418	25.55	3.21053	25.28	4.54412	25.48	6.18386	25.28	7.57407	25.28	9.11111	25.28	10.6042
25.31	0.16641	25.3	1.54016	25.57	3.23684	25.3	4.52574	25.5	6.21525	25.3	7.56481	25.3	9.09524	25.3	10.5764
25.33	0.23511	25.32	1.53213	25.59	3.23684	25.32	4.52941	25.52	6.16592	25.32	7.54167	25.32	9.10053	25.32	10.5833
25.35	0.22748	25.34	1.54016	25.61	3.26316	25.34	4.53676	25.54	6.21973	25.34	7.56019	25.34	9.20635	25.34	10.5694
25.37	0.27328	25.36	1.55221	25.63	3.24342	25.36	4.54044	25.56	6.26009	25.36	7.60185	25.36	9.14815	25.36	10.5833
25.39	0.34962	25.38	1.53213	25.65	3.25658	25.38	4.53309	25.58	6.19731	25.38	7.58796	25.38	9.14286	25.38	10.5625
25.41	0.28855	25.4	1.54016	25.67	3.23684	25.4	4.53676	25.6	6.25112	25.4	7.60648	25.4	9.15873	25.4	10.5764
25.43	0.32672	25.42	1.52811	25.69	3.25	25.42	4.54044	25.62	6.21525	25.42	7.61574	25.42	9.16402	25.42	10.5903
25.45	0.19695	25.44	1.54418	25.71	3.26974	25.44	4.55515	25.64	6.2287	25.44	7.61111	25.44	9.16931	25.44	10.5556
25.47	0.21985	25.46	1.57229	25.73	3.24342	25.46	4.54779	25.66	6.21525	25.46	7.65741	25.46	9.2328	25.46	10.5903
25.49	0.22748	25.48	1.56024	25.75	3.26974	25.48	4.54412	25.68	6.18386	25.48	7.6713	25.48	9.21164	25.48	10.6667
25.51	0.22748	25.5	1.56426	25.77	3.24342	25.5	4.57353	25.7	6.20628	25.5	7.66667	25.5	9.22222	25.5	10.6181
25.53	0.18931	25.52	1.58032	25.79	3.33553	25.52	4.59559	25.72	6.26457	25.52	7.67593	25.52	9.18519	25.52	10.6528
25.55	0.17405	25.54	1.56827	25.81	3.41447	25.54	4.625	25.74	6.28251	25.54	7.6713	25.54	9.22222	25.54	10.6875
25.57	0.25038	25.56	1.58434	25.83	3.40789	25.56	4.63603	25.76	6.33184	25.56	7.64352	25.56	9.20635	25.56	10.6597
25.59	0.28855	25.58	1.61647	25.85	3.45395	25.58	4.63603	25.78	6.3722	25.58	7.61574	25.58	9.1746	25.58	10.625
25.61	0.40305	25.6	1.61647	25.87	3.49342	25.6	4.66544	25.8	6.47982	25.6	7.66667	25.6	9.21693	25.6	10.6458
25.63	0.35725	25.62	1.64859	25.89	3.53947	25.62	4.66912	25.82	6.53812	25.62	7.625	25.62	9.20635	25.62	10.6806
25.65	0.55573	25.64	1.61647	25.91	3.61842	25.64	4.68015	25.84	6.61883	25.64	7.68056	25.64	9.2963	25.64	10.6111
25.67	0.51756	25.66	1.64458	25.93	3.59868	25.66	4.70221	25.86	6.63677	25.66	7.74537	25.66	9.25926	25.66	10.6181
25.69	0.51756	25.68	1.68876	25.95	3.625	25.68	4.66176	25.88	6.65471	25.68	7.80093	25.68	9.39153	25.68	10.625
25.71	0.45649	25.7	1.70884	25.97	3.44079	25.7	4.61765	25.9	6.60987	25.7	7.80093	25.7	9.50265	25.7	10.6181
25.73	0.35725	25.72	1.70482	25.99	3.36842	25.72	4.65809	25.92	6.5157	25.72	7.89815	25.72	9.58201	25.72	10.6806
25.75	0.38015	25.74	1.7008	26.01	3.38816	25.74	4.65074	25.94	6.3722	25.74	8.01852	25.74	9.67196	25.74	10.6875
25.77	0.27328	25.76	1.66466	26.03	3.26974	25.76	4.69853	25.96	6.33632	25.76	8.01852	25.76	9.71958	25.76	10.7708
25.79	0.23511	25.78	1.69679	26.05	3.27632	25.78	4.70956	25.98	6.21973	25.78	8.08796	25.78	9.62963	25.78	10.8542
25.81	0.15115	25.8	1.67269	26.07	3.13816	25.8	4.80515	26	6.17489	25.8	8.06944	25.8	9.68254	25.8	10.8958
25.83	0.11298	25.82	1.7249	26.09	3.11842	25.82	4.80882	26.02	6.14798	25.82	7.99074	25.82	9.56614	25.82	11.0278
25.85	0.15115	25.84	1.76104	26.11	3.13816	25.84	4.95588	26.04	6.13004	25.84	7.96296	25.84	9.4709	25.84	11.0417
25.87	0.18168	25.86	1.85341	26.13	3.20395	25.86	5.00368	26.06	6.11211	25.86	7.89352	25.86	9.31217	25.86	11.0278
25.89	0.17405	25.88	1.84137	26.15	3.15789	25.88	5.13971	26.08	6.12108	25.88	7.81019	25.88	9.24868	25.88	11.0278
25.91	0.17405	25.9	1.9739	26.17	3.19737	25.9	5.18015	26.1	6.16592	25.9	7.78241	25.9	9.21693	25.9	10.9931
25.93	0.18168	25.92	2.08233	26.19	3.15132	25.92	5.14706	26.12	6.15247	25.92	7.66204	25.92	9.16402	25.92	10.8958
25.95	0.16641	25.94	2.14257	26.21	3.13816	25.94	5.16912	26.14	6.09865	25.94	7.62963	25.94	9.1746	25.94	10.7708
25.97	0.05954	25.96	2.20281	26.23	3.15789	25.96	5.01838	26.16	6.10762	25.96	7.58333	25.96	9.12169	25.96	10.7361
25.99	0.20458	25.98	2.26305	26.25	3.13816	25.98	4.95221	26.18	6.09865	25.98	7.56019	25.98	9.12698	25.98	10.6944
26.01	0.14351	26	2.20683	26.27	3.14474	26	4.88603	26.2	6.09865	26	7.54167	26	9.14286	26	10.6458
26.03	0.12824	26.02	2.07028	26.29	3.16447	26.02	4.74265	26.22	6.12556	26.02	7.56944	26.02	9.11111	26.02	10.5972
26.05	0.12824	26.04	1.97791	26.31	3.13158	26.04	4.66544	26.24	6.1435	26.04	7.56019	26.04	9.11111	26.04	10.6111
26.07	0.18931	26.06	1.84538	26.33	3.19079	26.06	4.60294	26.26	6.13004	26.06	7.56019	26.06	9.12169	26.06	10.5625
26.09	0.15878	26.08	1.77309	26.35	3.16447	26.08	4.5625	26.28	6.12108	26.08	7.56019	26.08	9.12698	26.08	10.5556
26.11	0.25802	26.1	1.73695	26.37	3.17763	26.1	4.54779	26.3	6.1435	26.1	7.58796	26.1	9.11111	26.1	10.5556
26.13	0.21985	26.12	1.63253	26.39	3.19737	26.12	4.55147	26.32	6.13004	26.12	7.58333	26.12	9.08466	26.12	10.5903
26.15	0.28855	26.14	1.58434	26.41	3.17105	26.14	4.53676	26.34	6.12108	26.14	7.56019	26.14	9.10053	26.14	10.5833
26.17	0.41832	26.16	1.57229	26.43	3.19737	26.16	4.55147	26.36	6.11659	26.16	7.55093	26.16	9.09524	26.16	10.5903
26.19	0.23511	26.18	1.54016	26.45	3.23684	26.18	4.54412	26.38	6.10762	26.18	7.5463	26.18	9.12169	26.18	10.5625
26.21	0.37252	26.2	1.56426	26.47	3.26316	26.2	4.53676	26.4	6.20628	26.2	7.56944	26.2	9.12698	26.2	10.5833
26.23	0.26565	26.22	1.57229	26.49	3.30921	26.22	4.55147	26.42	6.22422	26.22	7.58333	26.22	9.12169	26.22	10.5764
26.25	0.35725	26.24	1.56426	26.51	3.31579	26.24	4.54044	26.44	6.26457	26.24	7.5787	26.24	9.1164	26.24	10.5556
26.27	0.29618	26.26	1.55622	26.53	3.41447	26.26	4.54779	26.46	6.29148	26.26	7.57407	26.26	9.14815	26.26	10.6111
26.29	0.34198	26.28	1.56024	26.55	3.45395	26.28	4.58088	26.48	6.38565	26.28	7.59259	26.28	9.16402	26.28	10.5694
26.31	0.32672	26.3	1.55221	26.57	3.46053	26.3	4.54412	26.5	6.46637	26.3	7.60185	26.3	9.21693	26.3	10.5972
26.33	0.34198	26.32	1.54016	26.59	3.61842	26.32	4.56618	26.52	6.65471	26.32	7.625	26.32	9.22222	26.32	10.6111
26.35	0.50229	26.34	1.55221	26.61	3.67105	26.34	4.56618	26.54	6.74439	26.34	7.63889	26.34	9.25926	26.34	10.5972
26.37	0.54046	26.36	1.57229	26.63	3.78947	26.36	4.54779	26.56	6.87444	26.36	7.6713	26.36	9.28042	26.36	10.5625
26.39	0.8	26.38	1.56024	26.65	3.89474	26.38	4.56618	26.58	6.95516	26.38	7.68519	26.38	9.38624	26.38	10.6111
26.41	0.74656	26.4	1.58032	26.67	4	26.4	4.58456	26.6	7	26.4	7.73611	26.4	9.42857	26.4	10.6111
26.43	0.7542	26.42	1.57631	26.69	3.84868	26.42	4.59191	26.62	6.9417	26.42	7.78241	26.42	9.49206	26.42	10.6042
26.45	0.57099	26.44	1.58835	26.71	3.73026	26.44	4.61397	26.64	6.93722	26.44	7.83333	26.44	9.66667	26.44	10.6458
26.47	0.52519	26.46	1.6004	26.73	3.57895	26.46	4.66176	26.66	6.85202	26.46	7.96759	26.46	9.75132	26.46	10.6319
26.49	0.32672	26.48	1.62851	26.75	3.52632	26.48	4.68015	26.68	6.70404	26.48	8.11111	26.48	9.97354	26.48	10.6667
26.51	0.34962	26.5	1.64458	26.77	3.44079	26.5	4.71691	26.7	6.49776	26.5	8.3287	26.5	9.83069	26.5	10.7847
26.53	0.20458	26.52	1.67671	26.79	3.30263	26.52	4.79412	26.72	6.3722	26.52	8.4537	26.52	10	26.52	10.9792
26.55	0.16641	26.54	1.7249	26.81	3.23684	26.54	4.87132	26.74	6.287	26.54	8.44907	26.54	9.93122	26.54	11.0417
26.57	0.21985	26.56	1.77309	26.83	3.16447	26.56	5.01471	26.76	6.21973	26.56	8.5	26.56	9.70899	26.56	11.2083
26.59	0.10534	26.58	1.81325	26.85	3.14474	26.58	5.19485	26.78	6.17489	26.58	8.38426	26.58	9.61905	26.58	11.3681
26.61	0.07481	26.6	1.92169	26.87	3.17105	26.6	5.30882	26.8	6.18386	26.6	8.26852	26.6	9.53439	26.6	11.5
26.63	0.12824	26.62	2.07028	26.89	3.19737	26.62	5.44485	26.82	6.13004	26.62	8.03241	26.62	9.34921	26.62	11.3681
26.65	0.14351	26.64	2.24699	26.91	3.13158	26.64	5.5	26.84	6.11211	26.64	7.99074	26.64	9.2963	26.64	11.3958
26.67	0.08244	26.66	2.37952	26.93	3.17763	26.66	5.45956	26.86	6.13901	26.66	7.81019	26.66	9.21693	26.66	11.1667
26.69	0.15115	26.68	2.45984	26.95	3.18421	26.68	5.39338	26.88	6.16143	26.68	7.75926	26.68	9.13757	26.68	11.0069
26.71	0.06718	26.7	2.45582	26.97	3.22368	26.7	5.23897	26.9	6.15695	26.7	7.6713	26.7	9.18519	26.7	10.8403
26.73	0.08244	26.72	2.5	26.99	3.22368	26.72	5.11765	26.92	6.15695	26.72	7.63426	26.72	9.12698	26.72	10.8264
26.75	0.12061	26.74	2.33936	27.01	3.19737	26.74	4.99632	26.94	6.21525	26.74	7.60648	26.74	9.14815	26.74	10.7153
26.77	0.15115	26.76	2.26305	27.03	3.19079	26.76	4.82353	26.96	6.19283	26.76	7.59259	26.76	9.11111	26.76	10.6736
26.79	0.09008	26.78	2.03414	27.05	3.19737	26.78	4.71324	26.98	6.15247	26.78	7.59259	26.78	9.14286	26.78	10.5972
26.81	0.10534	26.8	1.99398	27.07	3.17105	26.8	4.64338	27	6.12108	26.8	7.60648	26.8	9.14815	26.8	10.6111
26.83	0.09008	26.82	1.79317	27.09	3.125	26.82	4.59559	27.02	6.16143	26.82	7.59722	26.82	9.22222	26.82	10.6042
26.85	0.07481	26.84	1.70482	27.11	3.15789	26.84	4.59191	27.04	6.13901	26.84	7.5787	26.84	9.15873	26.84	10.5972
26.87	0.08244	26.86	1.66064	27.13	3.14474	26.86	4.58824	27.06	6.09865	26.86	7.63426	26.86	9.14286	26.86	10.6111
26.89	0.06718	26.88	1.66064	27.15	3.14474	26.88	4.59559	27.08	6.13901	26.88	7.63426	26.88	9.14286	26.88	10.6042
26.91	0.06718	26.9	1.58032	27.17	3.11184	26.9	4.57721	27.1	6.08072	26.9	7.62963	26.9	9.13757	26.9	10.6042
26.93	0.10534	26.92	1.58434	27.19	3.11842	26.92	4.58456	27.12	6.15695	26.92	7.63889	26.92	9.12698	26.92	10.5625
26.95	0.05191	26.94	1.58032	27.21	3.15132	26.94	4.61397	27.14	6.1435	26.94	7.62037	26.94	9.14286	26.94	10.6181
26.97	0.09008	26.96	1.58835	27.23	3.16447	26.96	4.61765	27.16	6.13453	26.96	7.62037	26.96	9.10582	26.96	10.5764
26.99	0.15878	26.98	1.6004	27.25	3.16447	26.98	4.59926	27.18	6.11211	26.98	7.59722	26.98	9.12698	26.98	10.6111
27.01	0.13588	27	1.58835	27.27	3.20395	27	4.63235	27.2	6.14798	27	7.58796	27	9.13228	27	10.5556
27.03	0.13588	27.02	1.63253	27.29	3.26316	27.02	4.59191	27.22	6.16143	27.02	7.56481	27.02	9.10053	27.02	10.5694
27.05	0.17405	27.04	1.64056	27.31	3.26316	27.04	4.56985	27.24	6.26457	27.04	7.5787	27.04	9.1164	27.04	10.5694
27.07	0.21221	27.06	1.66466	27.33	3.42105	27.06	4.59926	27.26	6.27803	27.06	7.58333	27.06	9.11111	27.06	10.5833
27.09	0.15115	27.08	1.62851	27.35	3.32895	27.08	4.58824	27.28	6.29148	27.08	7.58333	27.08	9.1164	27.08	10.5556
27.11	0.12824	27.1	1.61245	27.37	3.34868	27.1	4.57353	27.3	6.24215	27.1	7.56481	27.1	9.18519	27.1	10.5347
27.13	0.18931	27.12	1.62048	27.39	3.25658	27.12	4.55515	27.32	6.30942	27.12	7.5787	27.12	9.18519	27.12	10.5694
27.15	0.16641	27.14	1.61245	27.41	3.21711	27.14	4.57353	27.34	6.26906	27.14	7.64352	27.14	9.22751	27.14	10.5694
27.17	0.14351	27.16	1.56426	27.43	3.18421	27.16	4.55882	27.36	6.16592	27.16	7.64815	27.16	9.2381	27.16	10.5972
27.19	0.04427	27.18	1.58032	27.45	3.21711	27.18	4.56985	27.38	6.15695	27.18	7.69907	27.18	9.24339	27.18	10.6042
27.21	0.07481	27.2	1.6004	27.47	3.16447	27.2	4.55882	27.4	6.14798	27.2	7.70833	27.2	9.26984	27.2	10.6181
27.23	0.02901	27.22	1.58434	27.49	3.13816	27.22	4.58456	27.42	6.12556	27.22	7.72222	27.22	9.24339	27.22	10.6667
27.25	0.12824	27.24	1.58835	27.51	3.13816	27.24	4.61765	27.44	6.10314	27.24	7.71296	27.24	9.24868	27.24	10.7153
27.27	0.04427	27.26	1.59639	27.53	3.11184	27.26	4.63235	27.46	6.11659	27.26	7.71759	27.26	9.19577	27.26	10.6944
27.29	0.05954	27.28	1.61647	27.55	3.13158	27.28	4.69118	27.48	6.08969	27.28	7.73611	27.28	9.20106	27.28	10.6944
27.31	0.02901	27.3	1.65663	27.57	3.09211	27.3	4.72794	27.5	6.10762	27.3	7.6713	27.3	9.15873	27.3	10.7222
27.33	0.05191	27.32	1.65261	27.59	3.09868	27.32	4.72794	27.52	6.11211	27.32	7.66667	27.32	9.17989	27.32	10.7292
27.35	0.02901	27.34	1.7008	27.61	3.11184	27.34	4.70588	27.54	6.10762	27.34	7.63426	27.34	9.1164	27.34	10.7014
27.37	-0.03206	27.36	1.73695	27.63	3.13816	27.36	4.67647	27.56	6.09417	27.36	7.60185	27.36	9.1164	27.36	10.6389
27.39	0.04427	27.38	1.77711	27.65	3.13816	27.38	4.66912	27.58	6.10762	27.38	7.61574	27.38	9.0582	27.38	10.625
27.41	0.03664	27.4	1.77711	27.67	3.08553	27.4	4.61397	27.6	6.09417	27.4	7.56944	27.4	9.08995	27.4	10.625
27.43	0.05954	27.42	1.73293	27.69	3.13816	27.42	4.62132	27.62	6.11211	27.42	7.55093	27.42	9.08466	27.42	10.5417
27.45	0.12824	27.44	1.68474	27.71	3.09868	27.44	4.57721	27.64	6.10762	27.44	7.57407	27.44	9.10582	27.44	10.5694
27.47	0.07481	27.46	1.68072	27.73	3.09868	27.46	4.56618	27.66	6.09417	27.46	7.5463	27.46	9.10582	27.46	10.5625
27.49	0.07481	27.48	1.6245	27.75	3.10526	27.48	4.55515	27.68	6.11211	27.48	7.55556	27.48	9.10053	27.48	10.6042
27.51	0.09771	27.5	1.59639	27.77	3.125	27.5	4.54044	27.7	6.09865	27.5	7.56481	27.5	9.09524	27.5	10.5556
27.53	0.08244	27.52	1.58434	27.79	3.13816	27.52	4.54412	27.72	6.09417	27.52	7.57407	27.52	9.12169	27.52	10.5764
27.55	0.04427	27.54	1.55221	27.81	3.17105	27.54	4.53309	27.74	6.1435	27.54	7.58333	27.54	9.12698	27.54	10.6042
27.57	0.14351	27.56	1.54819	27.83	3.11184	27.56	4.54412	27.76	6.12556	27.56	7.56944	27.56	9.13228	27.56	10.5556
27.59	0.05954	27.58	1.54418	27.85	3.14474	27.58	4.52574	27.78	6.14798	27.58	7.59259	27.58	9.12698	27.58	10.5625
27.61	0.12824	27.6	1.54016	27.87	3.21053	27.6	4.54044	27.8	6.16592	27.6	7.58796	27.6	9.12169	27.6	10.625
27.63	0.06718	27.62	1.53213	27.89	3.19737	27.62	4.54412	27.82	6.19731	27.62	7.56944	27.62	9.17989	27.62	10.5972
27.65	0.15878	27.64	1.54016	27.91	3.21053	27.64	4.54044	27.84	6.26009	27.64	7.61111	27.64	9.19577	27.64	10.6111
27.67	0.08244	27.66	1.53614	27.93	3.26974	27.66	4.52941	27.86	6.32287	27.66	7.62963	27.66	9.15873	27.66	10.5972
27.69	0.12061	27.68	1.54016	27.95	3.17763	27.68	4.55147	27.88	6.29148	27.68	7.64815	27.68	9.20106	27.68	10.6389
27.71	0.08244	27.7	1.53614	27.97	3.21711	27.7	4.53676	27.9	6.30045	27.7	7.625	27.7	9.24868	27.7	10.6667
27.73	0.09771	27.72	1.54418	27.99	3.17105	27.72	4.53676	27.92	6.23318	27.72	7.73148	27.72	9.22222	27.72	10.7222
27.75	0.08244	27.74	1.56426	28.01	3.13816	27.74	4.55147	27.94	6.21973	27.74	7.77315	27.74	9.33862	27.74	10.7014
27.77	0.06718	27.76	1.53213	28.03	3.125	27.76	4.5625	27.96	6.18386	27.76	7.82407	27.76	9.43386	27.76	10.8056
27.79	0.02901	27.78	1.53614	28.05	3.11842	27.78	4.5625	27.98	6.11211	27.78	7.93981	27.78	9.55026	27.78	10.8889
27.81	0.06718	27.8	1.54819	28.07	3.11842	27.8	4.56985	28	6.09417	27.8	7.99074	27.8	9.62963	27.8	10.9792
27.83	0.03664	27.82	1.53213	28.09	3.15132	27.82	4.56618	28.02	6.08969	27.82	7.94907	27.82	9.50265	27.82	11.0625
27.85	-0.00153	27.84	1.56024	28.11	3.125	27.84	4.60294	28.04	6.13901	27.84	8.04167	27.84	9.46032	27.84	11.0972
27.87	0.07481	27.86	1.54819	28.13	3.09868	27.86	4.625	28.06	6.09865	27.86	7.87963	27.86	9.33862	27.86	11.1389
27.89	0.10534	27.88	1.56024	28.15	3.10526	27.88	4.64706	28.08	6.10314	27.88	7.84722	27.88	9.31746	27.88	11.1458
27.91	0.04427	27.9	1.56426	28.17	3.07895	27.9	4.67279	28.1	6.07623	27.9	7.77315	27.9	9.22222	27.9	11
27.93	0.05954	27.92	1.55622	28.19	3.13158	27.92	4.65074	28.12	6.10314	27.92	7.66204	27.92	9.12698	27.92	10.9028
27.95	0.05954	27.94	1.55221	28.21	3.15132	27.94	4.64706	28.14	6.09417	27.94	7.63426	27.94	9.14286	27.94	10.7986
27.97	0.05191	27.96	1.56827	28.23	3.08553	27.96	4.60294	28.16	6.0852	27.96	7.59259	27.96	9.14286	27.96	10.7153
27.99	0.07481	27.98	1.57631	28.25	3.19737	27.98	4.60662	28.18	6.09865	27.98	7.58796	27.98	9.10053	27.98	10.6875
28.01	0.03664	28	1.56827	28.27	3.11184	28	4.5625	28.2	6.0852	28	7.53704	28	9.11111	28	10.6667
28.03	0.09771	28.02	1.56827	28.29	3.21053	28.02	4.56985	28.22	6.10762	28.02	7.53704	28.02	9.10053	28.02	10.6042
28.05	0.05954	28.04	1.55221	28.31	3.23026	28.04	4.56985	28.24	6.08969	28.04	7.56481	28.04	9.11111	28.04	10.5903
28.07	0.16641	28.06	1.54016	28.33	3.18421	28.06	4.52941	28.26	6.14798	28.06	7.55556	28.06	9.12169	28.06	10.5972
28.09	0.15878	28.08	1.55622	28.35	3.17763	28.08	4.53676	28.28	6.13004	28.08	7.57407	28.08	9.09524	28.08	10.5764
28.11	0.08244	28.1	1.54016	28.37	3.20395	28.1	4.51471	28.3	6.19731	28.1	7.54167	28.1	9.1164	28.1	10.6181
28.13	0.21221	28.12	1.54819	28.39	3.25	28.12	4.53309	28.32	6.16592	28.12	7.58796	28.12	9.12698	28.12	10.6319
28.15	0.18931	28.14	1.54016	28.41	3.25	28.14	4.54044	28.34	6.25561	28.14	7.55093	28.14	9.12169	28.14	10.6389
28.17	0.20458	28.16	1.51606	28.43	3.29605	28.16	4.53676	28.36	6.32735	28.16	7.59722	28.16	9.10053	28.16	10.6389
28.19	0.14351	28.18	1.54016	28.45	3.26974	28.18	4.53309	28.38	6.33632	28.18	7.61574	28.18	9.13757	28.18	10.6458
28.21	0.13588	28.2	1.53614	28.47	3.22368	28.2	4.53676	28.4	6.30942	28.2	7.59722	28.2	9.20106	28.2	10.5972
28.23	0.09771	28.22	1.54016	28.49	3.21711	28.22	4.54044	28.42	6.26009	28.22	7.64815	28.22	9.16402	28.22	10.6319
28.25	0.18931	28.24	1.55221	28.51	3.17763	28.24	4.54779	28.44	6.19731	28.24	7.69444	28.24	9.21693	28.24	10.5625
28.27	0.13588	28.26	1.54418	28.53	3.14474	28.26	4.58456	28.46	6.21076	28.26	7.69907	28.26	9.2963	28.26	10.5972
28.29	0.08244	28.28	1.54819	28.55	3.13158	28.28	4.58456	28.48	6.1435	28.28	7.73611	28.28	9.25926	28.28	10.6736
28.31	0.09008	28.3	1.58032	28.57	3.10526	28.3	4.60662	28.5	6.13004	28.3	7.78704	28.3	9.25926	28.3	10.6806
28.33	0.08244	28.32	1.60442	28.59	3.08553	28.32	4.625	28.52	6.08072	28.32	7.78704	28.32	9.2328	28.32	10.7083
28.35	-0.02443	28.34	1.60843	28.61	3.125	28.34	4.72794	28.54	6.0852	28.34	7.78241	28.34	9.21693	28.34	10.7708
28.37	-0.00153	28.36	1.64859	28.63	3.05263	28.36	4.73529	28.56	6.08072	28.36	7.74074	28.36	9.17989	28.36	10.8194
28.39	-0.03206	28.38	1.66867	28.65	3.09211	28.38	4.79044	28.58	6.07175	28.38	7.67593	28.38	9.18519	28.38	10.7917
28.41	-0.03206	28.4	1.67671	28.67	3.07895	28.4	4.85294	28.6	6.0852	28.4	7.62037	28.4	9.10582	28.4	10.7778
28.43	0.02137	28.42	1.749	28.69	3.08553	28.42	4.80515	28.62	6.07623	28.42	7.60185	28.42	9.10053	28.42	10.7847
28.45	0.04427	28.44	1.79719	28.71	3.09211	28.44	4.80515	28.64	6.07623	28.44	7.57407	28.44	9.09524	28.44	10.7292
28.47	0.01374	28.46	1.82932	28.73	3.10526	28.46	4.70956	28.66	6.08969	28.46	7.56944	28.46	9.08995	28.46	10.75
28.49	0.02137	28.48	1.76104	28.75	3.07895	28.48	4.71324	28.68	6.07175	28.48	7.56944	28.48	9.07407	28.48	10.6458
28.51	-0.00916	28.5	1.78112	28.77	3.10526	28.5	4.66544	28.7	6.07623	28.5	7.56019	28.5	9.07407	28.5	10.6111
28.53	0.00611	28.52	1.73695	28.79	3.09868	28.52	4.58824	28.72	6.10314	28.52	7.5463	28.52	9.06349	28.52	10.5556
28.55	0.07481	28.54	1.69679	28.81	3.07895	28.54	4.5625	28.74	6.07175	28.54	7.53704	28.54	9.06349	28.54	10.5417
28.57	0.03664	28.56	1.63253	28.83	3.10526	28.56	4.53676	28.76	6.06278	28.56	7.56481	28.56	9.07407	28.56	10.5556
28.59	0.03664	28.58	1.60843	28.85	3.10526	28.58	4.53309	28.78	6.07175	28.58	7.53704	28.58	9.10053	28.58	10.5208
28.61	0.00611	28.6	1.57631	28.87	3.07895	28.6	4.52574	28.8	6.08969	28.6	7.52778	28.6	9.04762	28.6	10.5417
28.63	-0.00153	28.62	1.55221	28.89	3.08553	28.62	4.52574	28.82	6.07623	28.62	7.56019	28.62	9.08995	28.62	10.5486
28.65	0.00611	28.64	1.54418	28.91	3.08553	28.64	4.53309	28.84	6.0852	28.64	7.5463	28.64	9.05291	28.64	10.5486
28.67	0.01374	28.66	1.51205	28.93	3.10526	28.66	4.54044	28.86	6.09417	28.66	7.54167	28.66	9.06349	28.66	10.5625
28.69	-0.01679	28.68	1.53213	28.95	3.08553	28.68	4.51838	28.88	6.06726	28.68	7.54167	28.68	9.06878	28.68	10.5625
28.71	0.02901	28.7	1.51606	28.97	3.05921	28.7	4.53309	28.9	6.0852	28.7	7.55556	28.7	9.07937	28.7	10.5347
28.73	0.03664	28.72	1.53213	28.99	3.09211	28.72	4.54044	28.92	6.08072	28.72	7.55093	28.72	9.05291	28.72	10.5625
28.75	0.01374	28.74	1.5241	29.01	3.10526	28.74	4.52574	28.94	6.06726	28.74	7.52778	28.74	9.06349	28.74	10.5486
28.77	0.00611	28.76	1.52811	29.03	3.11842	28.76	4.53309	28.96	6.0852	28.76	7.55093	28.76	9.07937	28.76	10.5486
28.79	-0.01679	28.78	1.51606	29.05	3.10526	28.78	4.52206	28.98	6.10314	28.78	7.56481	28.78	9.06878	28.78	10.5208
28.81	-0.00153	28.8	1.53213	29.07	3.13158	28.8	4.52206	29	6.08969	28.8	7.52778	28.8	9.06349	28.8	10.5833
28.83	0.02901	28.82	1.54819	29.09	3.07895	28.82	4.52206	29.02	6.11659	28.82	7.54167	28.82	9.05291	28.82	10.5347
28.85	0.05191	28.84	1.53213	29.11	3.11184	28.84	4.53309	29.04	6.0852	28.84	7.52778	28.84	9.07937	28.84	10.5764
28.87	-0.00916	28.86	1.52008	29.13	3.15789	28.86	4.51471	29.06	6.08072	28.86	7.55556	28.86	9.07407	28.86	10.5486
28.89	-0.02443	28.88	1.54418	29.15	3.15789	28.88	4.51838	29.08	6.09865	28.88	7.56944	28.88	9.07407	28.88	10.5486
28.91	0.06718	28.9	1.53213	29.17	3.15789	28.9	4.51103	29.1	6.13901	28.9	7.55556	28.9	9.0582	28.9	10.5347
28.93	0.09008	28.92	1.54418	29.19	3.15789	28.92	4.51103	29.12	6.16592	28.92	7.52778	28.92	9.09524	28.92	10.5833
28.95	0.05954	28.94	1.53614	29.21	3.18421	28.94	4.51103	29.14	6.19283	28.94	7.56019	28.94	9.08466	28.94	10.5486
28.97	0.08244	28.96	1.5241	29.23	3.21053	28.96	4.53676	29.16	6.2287	28.96	7.57407	28.96	9.09524	28.96	10.5625
28.99	0.03664	28.98	1.54016	29.25	3.15132	28.98	4.52941	29.18	6.1435	28.98	7.56019	28.98	9.09524	28.98	10.5833
29.01	0.08244	29	1.52811	29.27	3.19079	29	4.53309	29.2	6.20628	29	7.56019	29	9.12698	29	10.5833
29.03	0.09008	29.02	1.55221	29.29	3.17105	29.02	4.54044	29.22	6.18834	29.02	7.59722	29.02	9.10582	29.02	10.5764
29.05	0.07481	29.04	1.53614	29.31	3.19079	29.04	4.51838	29.24	6.18386	29.04	7.61111	29.04	9.1164	29.04	10.5903
29.07	0.09771	29.06	1.5241	29.33	3.13158	29.06	4.54779	29.26	6.16592	29.06	7.63426	29.06	9.10582	29.06	10.5833
29.09	0.01374	29.08	1.53614	29.35	3.15789	29.08	4.53676	29.28	6.16143	29.08	7.625	29.08	9.16402	29.08	10.5903
29.11	0.01374	29.1	1.54418	29.37	3.13816	29.1	4.54779	29.3	6.11659	29.1	7.66667	29.1	9.1164	29.1	10.5417
29.13	0.05954	29.12	1.55221	29.39	3.08553	29.12	4.56985	29.32	6.1435	29.12	7.63889	29.12	9.14815	29.12	10.6042
29.15	0.03664	29.14	1.56827	29.41	3.11842	29.14	4.58456	29.34	6.11659	29.14	7.60185	29.14	9.15344	29.14	10.5972
29.17	0.03664	29.16	1.57229	29.43	3.17105	29.16	4.58456	29.36	6.12108	29.16	7.625	29.16	9.12169	29.16	10.6389
29.19	0.03664	29.18	1.56024	29.45	3.11842	29.18	4.61397	29.38	6.12108	29.18	7.61574	29.18	9.1164	29.18	10.625
29.21	0.03664	29.2	1.58835	29.47	3.15789	29.2	4.65441	29.4	6.15695	29.2	7.60185	29.2	9.12698	29.2	10.6458
29.23	0.06718	29.22	1.62048	29.49	3.125	29.22	4.625	29.42	6.1704	29.22	7.625	29.22	9.11111	29.22	10.6458
29.25	0.09771	29.24	1.63655	29.51	3.22368	29.24	4.63971	29.44	6.18834	29.24	7.5787	29.24	9.15873	29.24	10.5972
29.27	0.12061	29.26	1.6245	29.53	3.19079	29.26	4.63235	29.46	6.20179	29.26	7.55556	29.26	9.13757	29.26	10.5903
29.29	0.02901	29.28	1.63655	29.55	3.14474	29.28	4.60294	29.48	6.17489	29.28	7.58796	29.28	9.10582	29.28	10.6042
29.31	0.11298	29.3	1.63655	29.57	3.16447	29.3	4.57721	29.5	6.21973	29.3	7.59722	29.3	9.13757	29.3	10.5625
29.33	0.05191	29.32	1.62048	29.59	3.10526	29.32	4.57353	29.52	6.18386	29.32	7.60185	29.32	9.1746	29.32	10.5694
29.35	0.08244	29.34	1.63655	29.61	3.13816	29.34	4.61029	29.54	6.13453	29.34	7.65741	29.34	9.18519	29.34	10.5972
29.37	-0.00153	29.36	1.62048	29.63	3.09868	29.36	4.54779	29.56	6.13453	29.36	7.68519	29.36	9.16931	29.36	10.5694
29.39	0.02901	29.38	1.61647	29.65	3.09868	29.38	4.57353	29.58	6.12556	29.38	7.68519	29.38	9.18519	29.38	10.5972
29.41	0.05191	29.4	1.58835	29.67	3.06579	29.4	4.5625	29.6	6.08969	29.4	7.6713	29.4	9.18519	29.4	10.6042
29.43	-0.02443	29.42	1.59237	29.69	3.11184	29.42	4.59191	29.62	6.07623	29.42	7.67593	29.42	9.16931	29.42	10.5556
29.45	0.03664	29.44	1.57229	29.71	3.07237	29.44	4.59191	29.64	6.06726	29.44	7.63426	29.44	9.14815	29.44	10.6528
29.47	0.02137	29.46	1.6004	29.73	3.06579	29.46	4.63971	29.66	6.08072	29.46	7.65278	29.46	9.11111	29.46	10.5903
29.49	-0.02443	29.48	1.58835	29.75	3.07895	29.48	4.63971	29.68	6.08969	29.48	7.63426	29.48	9.12169	29.48	10.625
29.51	-0.05496	29.5	1.6004	29.77	3.05263	29.5	4.60662	29.7	6.10314	29.5	7.63426	29.5	9.08466	29.5	10.5625
29.53	0.01374	29.52	1.62048	29.79	3.09211	29.52	4.65074	29.72	6.10314	29.52	7.58796	29.52	9.08995	29.52	10.5972
29.55	-0.00153	29.54	1.64859	29.81	3.09868	29.54	4.61029	29.74	6.07623	29.54	7.56481	29.54	9.06349	29.54	10.5556
29.57	0.02137	29.56	1.68072	29.83	3.11184	29.56	4.59926	29.76	6.12108	29.56	7.56944	29.56	9.10582	29.56	10.5417
29.59	0.02901	29.58	1.66064	29.85	3.13158	29.58	4.56618	29.78	6.12556	29.58	7.54167	29.58	9.0582	29.58	10.5278
29.61	0.02137	29.6	1.66867	29.87	3.13816	29.6	4.58824	29.8	6.10762	29.6	7.54167	29.6	9.09524	29.6	10.5347
29.63	-0.02443	29.62	1.64859	29.89	3.13816	29.62	4.56618	29.82	6.16592	29.62	7.55556	29.62	9.09524	29.62	10.5972
29.65	0.02901	29.64	1.60442	29.91	3.125	29.64	4.54412	29.84	6.18834	29.64	7.57407	29.64	9.1164	29.64	10.5486
29.67	0.07481	29.66	1.59237	29.93	3.20395	29.66	4.54044	29.86	6.17489	29.66	7.58796	29.66	9.12169	29.66	10.5486
29.69	0.11298	29.68	1.58032	29.95	3.19737	29.68	4.54412	29.88	6.13901	29.68	7.58333	29.68	9.07937	29.68	10.5417
29.71	0.07481	29.7	1.57631	29.97	3.19079	29.7	4.54412	29.9	6.18834	29.7	7.57407	29.7	9.10582	29.7	10.5556
29.73	0.11298	29.72	1.54418	29.99	3.13158	29.72	4.54044	29.92	6.13901	29.72	7.61574	29.72	9.1164	29.72	10.5625
29.75	0.02137	29.74	1.54819	30.01	3.10526	29.74	4.53309	29.94	6.12556	29.74	7.625	29.74	9.17989	29.74	10.5625
29.77	0.08244	29.76	1.53213	30.03	3.15789	29.76	4.52206	29.96	6.15695	29.76	7.60185	29.76	9.16931	29.76	10.5625
29.79	0.07481	29.78	1.56024	30.05	3.11842	29.78	4.56618	29.98	6.16143	29.78	7.60648	29.78	9.17989	29.78	10.5694
29.81	0.09771	29.8	1.52008	30.07	3.15132	29.8	4.54044	30	6.10762	29.8	7.62037	29.8	9.19048	29.8	10.5625
29.83	0.02901	29.82	1.54819	30.09	3.08553	29.82	4.55882	30.02	6.0852	29.82	7.61111	29.82	9.13228	29.82	10.5764
29.85	0.03664	29.84	1.54819	30.11	3.09868	29.84	4.58456	30.04	6.10762	29.84	7.62037	29.84	9.1164	29.84	10.5833
29.87	-0.01679	29.86	1.56827	30.13	3.125	29.86	4.60294	30.06	6.09417	29.86	7.625	29.86	9.13228	29.86	10.6111
29.89	0.01374	29.88	1.58032	30.15	3.15132	29.88	4.61029	30.08	6.13901	29.88	7.58796	29.88	9.10582	29.88	10.5903
29.91	0.00611	29.9	1.59639	30.17	3.10526	29.9	4.60662	30.1	6.13453	29.9	7.5787	29.9	9.13228	29.9	10.5694
29.93	0.02901	29.92	1.60843	30.19	3.09868	29.92	4.65809	30.12	6.13453	29.92	7.58333	29.92	9.07937	29.92	10.6111
29.95	0.08244	29.94	1.64056	30.21	3.09868	29.94	4.63971	30.14	6.15247	29.94	7.56019	29.94	9.10053	29.94	10.5764
29.97	0.00611	29.96	1.62048	30.23	3.09868	29.96	4.61397	30.16	6.14798	29.96	7.56481	29.96	9.10582	29.96	10.5903
29.99	0.02137	29.98	1.62048	30.25	3.11842	29.98	4.58456	30.18	6.08072	29.98	7.59722	29.98	9.12698	29.98	10.5764
30.01	0.02137	30	1.64056	30.27	3.06579	30	4.59926	30.2	6.13004	30	7.57407	30	9.09524	30	10.5972
30.03	0.02137	30.02	1.6004	30.29	3.09211	30.02	4.56618	30.22	6.08072	30.02	7.56019	30.02	9.07937	30.02	10.5694
30.05	0.01374	30.04	1.58434	30.31	3.09868	30.04	4.58088	30.24	6.09417	30.04	7.59722	30.04	9.13757	30.04	10.6042
30.07	-0.00916	30.06	1.6004	30.33	3.09211	30.06	4.55882	30.26	6.0583	30.06	7.5787	30.06	9.12169	30.06	10.5694
30.09	0.04427	30.08	1.57229	30.35	3.07237	30.08	4.57721	30.28	6.08969	30.08	7.59259	30.08	9.1164	30.08	10.5625
30.11	0.03664	30.1	1.58032	30.37	3.05921	30.1	4.55882	30.3	6.08072	30.1	7.58796	30.1	9.10582	30.1	10.5694
30.13	0.02901	30.12	1.57631	30.39	3.11184	30.12	4.5625	30.32	6.06726	30.12	7.59259	30.12	9.1164	30.12	10.5694
30.15	0.02901	30.14	1.53614	30.41	3.07237	30.14	4.56618	30.34	6.06726	30.14	7.56481	30.14	9.06878	30.14	10.6181
30.17	-0.00916	30.16	1.54819	30.43	3.03289	30.16	4.57721	30.36	6.0583	30.16	7.55093	30.16	9.08466	30.16	10.5764
30.19	-0.00916	30.18	1.58434	30.45	3.09868	30.18	4.57721	30.38	6.09865	30.18	7.5463	30.18	9.0582	30.18	10.5486
30.21	0.02137	30.2	1.57631	30.47	3.07237	30.2	4.58088	30.4	6.06278	30.2	7.55093	30.2	9.06349	30.2	10.5625
30.23	-0.05496	30.22	1.56827	30.49	3.09211	30.22	4.54412	30.42	6.07175	30.22	7.53241	30.22	9.06878	30.22	10.5486
30.25	-0.01679	30.24	1.6004	30.51	3.07237	30.24	4.57353	30.44	6.08072	30.24	7.54167	30.24	9.07407	30.24	10.5556
30.27	-0.02443	30.26	1.60442	30.53	3.07237	30.26	4.55147	30.46	6.07175	30.26	7.55093	30.26	9.07407	30.26	10.5625
30.29	-0.00153	30.28	1.56827	30.55	3.08553	30.28	4.51838	30.48	6.06726	30.28	7.56019	30.28	9.07407	30.28	10.5347
30.31	-0.00153	30.3	1.54819	30.57	3.08553	30.3	4.54412	30.5	6.05381	30.3	7.53704	30.3	9.06349	30.3	10.5625
30.33	-0.0626	30.32	1.56426	30.59	3.09211	30.32	4.50368	30.52	6.09417	30.32	7.55093	30.32	9.10053	30.32	10.5417
30.35	-0.02443	30.34	1.53614	30.61	3.06579	30.34	4.52941	30.54	6.06726	30.34	7.55093	30.34	9.07407	30.34	10.5417
30.37	-0.01679	30.36	1.53614	30.63	3.07237	30.36	4.50735	30.56	6.08969	30.36	7.53704	30.36	9.05291	30.36	10.5208
30.39	-0.04733	30.38	1.52811	30.65	3.10526	30.38	4.52941	30.58	6.0583	30.38	7.51852	30.38	9.07407	30.38	10.5278
30.41	-0.00153	30.4	1.53213	30.67	3.05921	30.4	4.53309	30.6	6.07623	30.4	7.53241	30.4	9.07407	30.4	10.5486
30.43	-0.00916	30.42	1.52008	30.69	3.11184	30.42	4.51471	30.62	6.09417	30.42	7.53241	30.42	9.07407	30.42	10.5625
30.45	-0.03206	30.44	1.5241	30.71	3.09868	30.44	4.51838	30.64	6.08072	30.44	7.54167	30.44	9.04762	30.44	10.5486
30.47	-0.01679	30.46	1.54016	30.73	3.06579	30.46	4.52941	30.66	6.0852	30.46	7.53241	30.46	9.06349	30.46	10.5347
30.49	0.01374	30.48	1.53213	30.75	3.08553	30.48	4.52574	30.68	6.07175	30.48	7.52315	30.48	9.07407	30.48	10.5764
30.51	-0.02443	30.5	1.54418	30.77	3.11184	30.5	4.52574	30.7	6.06726	30.5	7.54167	30.5	9.05291	30.5	10.5208
30.53	0.01374	30.52	1.52811	30.79	3.11184	30.52	4.52206	30.72	6.05381	30.52	7.54167	30.52	9.07407	30.52	10.5278
30.55	0.01374	30.54	1.52811	30.81	3.14474	30.54	4.54044	30.74	6.08969	30.54	7.55093	30.54	9.0582	30.54	10.5417
30.57	0.01374	30.56	1.52811	30.83	3.11184	30.56	4.52574	30.76	6.10762	30.56	7.52778	30.56	9.06878	30.56	10.5347
30.59	0.12824	30.58	1.54016	30.85	3.17763	30.58	4.52574	30.78	6.09865	30.58	7.55093	30.58	9.08466	30.58	10.5417
30.61	0.06718	30.6	1.54016	30.87	3.15132	30.6	4.50735	30.8	6.11659	30.6	7.55093	30.6	9.0582	30.6	10.5278
30.63	0.06718	30.62	1.5241	30.89	3.22368	30.62	4.52941	30.82	6.12108	30.62	7.56019	30.62	9.08995	30.62	10.5694
30.65	0.08244	30.64	1.53614	30.91	3.19079	30.64	4.52206	30.84	6.16592	30.64	7.55556	30.64	9.08995	30.64	10.5556
30.67	0.15115	30.66	1.54819	30.93	3.23026	30.66	4.54412	30.86	6.17937	30.66	7.56019	30.66	9.1164	30.66	10.5556
30.69	0.06718	30.68	1.53213	30.95	3.30921	30.68	4.50735	30.88	6.26009	30.68	7.55093	30.68	9.14815	30.68	10.5625
30.71	0.12824	30.7	1.54016	30.97	3.30263	30.7	4.52574	30.9	6.32287	30.7	7.5787	30.7	9.1164	30.7	10.5347
30.73	0.11298	30.72	1.53614	30.99	3.33553	30.72	4.51838	30.92	6.3991	30.72	7.61574	30.72	9.13757	30.72	10.5486
30.75	0.19695	30.74	1.53213	31.01	3.25658	30.74	4.54412	30.94	6.39013	30.74	7.60648	30.74	9.18519	30.74	10.6111
30.77	0.17405	30.76	1.54819	31.03	3.31579	30.76	4.54779	30.96	6.36771	30.76	7.62963	30.76	9.19048	30.76	10.5556
30.79	0.18168	30.78	1.54418	31.05	3.25658	30.78	4.55147	30.98	6.35426	30.78	7.73611	30.78	9.22751	30.78	10.6111
30.81	0.15878	30.8	1.53213	31.07	3.22368	30.8	4.55882	31	6.30045	30.8	7.72222	30.8	9.25397	30.8	10.6319
30.83	0.19695	30.82	1.53614	31.09	3.19079	30.82	4.56985	31.02	6.22422	30.82	7.71759	30.82	9.32804	30.82	10.6875
30.85	0.07481	30.84	1.55221	31.11	3.13816	30.84	4.55515	31.04	6.25112	30.84	7.78241	30.84	9.3545	30.84	10.8194
30.87	0.06718	30.86	1.55622	31.13	3.17763	30.86	4.58824	31.06	6.20179	30.86	7.75	30.86	9.36508	30.86	10.8472
30.89	0.02901	30.88	1.55221	31.15	3.10526	30.88	4.61765	31.08	6.17489	30.88	7.8287	30.88	9.33333	30.88	11.0764
30.91	0.02901	30.9	1.59639	31.17	3.13158	30.9	4.69485	31.1	6.1704	30.9	7.78241	30.9	9.29101	30.9	11.1111
30.93	0.02137	30.92	1.61647	31.19	3.07237	30.92	4.8125	31.12	6.16143	30.92	7.79167	30.92	9.25397	30.92	11.125
30.95	0.01374	30.94	1.64056	31.21	3.14474	30.94	4.83824	31.14	6.18386	30.94	7.73148	30.94	9.21693	30.94	11.1319
30.97	0.09008	30.96	1.70884	31.23	3.10526	30.96	4.90074	31.16	6.13901	30.96	7.68981	30.96	9.21164	30.96	11.0208
30.99	0.04427	30.98	1.73293	31.25	3.10526	30.98	4.99632	31.18	6.17489	30.98	7.68519	30.98	9.13228	30.98	10.9028
31.01	0.01374	31	1.79317	31.27	3.17105	31	4.95588	31.2	6.1435	31	7.65278	31	9.14815	31	10.8889
31.03	0.05191	31.02	1.88956	31.29	3.125	31.02	4.97794	31.22	6.15695	31.02	7.62963	31.02	9.13757	31.02	10.8056
31.05	0.02137	31.04	1.87751	31.31	3.10526	31.04	4.86397	31.24	6.12556	31.04	7.60648	31.04	9.1164	31.04	10.7153
31.07	0.03664	31.06	1.87349	31.33	3.125	31.06	4.77206	31.26	6.12556	31.06	7.60185	31.06	9.13757	31.06	10.6667
31.09	-0.01679	31.08	1.83333	31.35	3.13158	31.08	4.75	31.28	6.10762	31.08	7.60185	31.08	9.1746	31.08	10.6181
31.11	0.03664	31.1	1.84137	31.37	3.10526	31.1	4.66544	31.3	6.09865	31.1	7.60185	31.1	9.15344	31.1	10.625
31.13	0.01374	31.12	1.75703	31.39	3.09211	31.12	4.65441	31.32	6.07175	31.12	7.63889	31.12	9.12698	31.12	10.5764
31.15	0.00611	31.14	1.74096	31.41	3.05263	31.14	4.61029	31.34	6.08072	31.14	7.59722	31.14	9.13228	31.14	10.6736
31.17	-0.03969	31.16	1.66064	31.43	3.11842	31.16	4.63235	31.36	6.0852	31.16	7.62963	31.16	9.12169	31.16	10.6111
31.19	0.03664	31.18	1.67269	31.45	3.125	31.18	4.60662	31.38	6.10314	31.18	7.5787	31.18	9.1164	31.18	10.6111
31.21	-0.03206	31.2	1.63253	31.47	3.09211	31.2	4.59559	31.4	6.08969	31.2	7.5787	31.2	9.12698	31.2	10.6111
31.23	-0.01679	31.22	1.61647	31.49	3.125	31.22	4.61029	31.42	6.10314	31.22	7.59259	31.22	9.14286	31.22	10.5972
31.25	-0.00153	31.24	1.6004	31.51	3.09211	31.24	4.59191	31.44	6.0852	31.24	7.5463	31.24	9.13757	31.24	10.5903
31.27	0.00611	31.26	1.63253	31.53	3.07237	31.26	4.58824	31.46	6.12556	31.26	7.56019	31.26	9.16402	31.26	10.6042
31.29	-0.01679	31.28	1.59639	31.55	3.05921	31.28	4.59559	31.48	6.08072	31.28	7.59722	31.28	9.22751	31.28	10.5972
31.31	-0.02443	31.3	1.62851	31.57	3.02632	31.3	4.59191	31.5	6.09865	31.3	7.56481	31.3	9.19577	31.3	10.625
31.33	-0.02443	31.32	1.6245	31.59	3.09868	31.32	4.56985	31.52	6.04484	31.32	7.5787	31.32	9.18519	31.32	10.5764
31.35	0.02137	31.34	1.58032	31.61	3.09211	31.34	4.54412	31.54	6.09865	31.34	7.58333	31.34	9.17989	31.34	10.6597
31.37	-0.03969	31.36	1.56827	31.63	3.05263	31.36	4.55515	31.56	6.0583	31.36	7.56481	31.36	9.14286	31.36	10.625
31.39	-0.01679	31.38	1.55622	31.65	3.05921	31.38	4.55515	31.58	6.04484	31.38	7.56944	31.38	9.14286	31.38	10.6875
31.41	0.03664	31.4	1.54819	31.67	3.07895	31.4	4.56985	31.6	6.04933	31.4	7.56944	31.4	9.11111	31.4	10.6667
31.43	-0.00916	31.42	1.55622	31.69	3.03947	31.42	4.54044	31.62	6.04484	31.42	7.55093	31.42	9.12169	31.42	10.6597
31.45	-0.00153	31.44	1.54418	31.71	3.09211	31.44	4.55515	31.64	6.08969	31.44	7.53704	31.44	9.10582	31.44	10.6875
31.47	-0.01679	31.46	1.54016	31.73	3.06579	31.46	4.55515	31.66	6.0583	31.46	7.53241	31.46	9.08995	31.46	10.5972
31.49	0.00611	31.48	1.53213	31.75	3.08553	31.48	4.55882	31.68	6.0583	31.48	7.55556	31.48	9.06878	31.48	10.5972
31.51	-0.04733	31.5	1.55622	31.77	3.04605	31.5	4.54412	31.7	6.04484	31.5	7.54167	31.5	9.07407	31.5	10.6458
31.53	-0.02443	31.52	1.51606	31.79	3.08553	31.52	4.55147	31.72	6.04933	31.52	7.53241	31.52	9.0582	31.52	10.5833
31.55	0.02137	31.54	1.58032	31.81	3.11184	31.54	4.54412	31.74	6.07175	31.54	7.56019	31.54	9.06349	31.54	10.5556
31.57	-0.03969	31.56	1.55221	31.83	3.13158	31.56	4.51103	31.76	6.11659	31.56	7.52778	31.56	9.10053	31.56	10.5486
31.59	-0.01679	31.58	1.55221	31.85	3.11184	31.58	4.51838	31.78	6.09865	31.58	7.52778	31.58	9.06349	31.58	10.5625
31.61	-0.04733	31.6	1.52811	31.87	3.11184	31.6	4.52941	31.8	6.08969	31.6	7.52315	31.6	9.06878	31.6	10.5417
31.63	0.02901	31.62	1.52811	31.89	3.07895	31.62	4.51103	31.82	6.09417	31.62	7.56481	31.62	9.11111	31.62	10.5625
31.65	-0.04733	31.64	1.52008	31.91	3.13158	31.64	4.52574	31.84	6.09417	31.64	7.56019	31.64	9.10582	31.64	10.5833
31.67	0.03664	31.66	1.52008	31.93	3.03289	31.66	4.53309	31.86	6.07175	31.66	7.5463	31.66	9.09524	31.66	10.5556
31.69	-0.03206	31.68	1.53614	31.95	3.05921	31.68	4.53309	31.88	6.05381	31.68	7.56019	31.68	9.05291	31.68	10.5556
31.71	0.01374	31.7	1.53614	31.97	3.07895	31.7	4.54779	31.9	6.08969	31.7	7.56481	31.7	9.10582	31.7	10.5556
31.73	0.02901	31.72	1.54819	31.99	3.04605	31.72	4.52574	31.92	6.08072	31.72	7.56019	31.72	9.0582	31.72	10.5764
31.75	-0.00153	31.74	1.54016	32.01	3.06579	31.74	4.52574	31.94	6.06726	31.74	7.58796	31.74	9.06878	31.74	10.6181
31.77	-0.04733	31.76	1.53614	32.03	3.06579	31.76	4.53676	31.96	6.04036	31.76	7.57407	31.76	9.08466	31.76	10.5764
31.79	-0.02443	31.78	1.54819	32.05	3.07237	31.78	4.55147	31.98	6.06278	31.78	7.56481	31.78	9.07407	31.78	10.5903
31.81	-0.0626	31.8	1.54016	32.07	3.07237	31.8	4.55515	32	6.05381	31.8	7.55093	31.8	9.05291	31.8	10.5694
31.83	-0.0626	31.82	1.54016	32.09	3.09211	31.82	4.56618	32.02	6.05381	31.82	7.55093	31.82	9.07407	31.82	10.5625
31.85	-0.00153	31.84	1.54819	32.11	3.06579	31.84	4.5625	32.04	6.0583	31.84	7.54167	31.84	9.10053	31.84	10.5694
31.87	-0.00153	31.86	1.54418	32.13	3.04605	31.86	4.55882	32.06	6.04484	31.86	7.52778	31.86	9.06349	31.86	10.5833
31.89	-0.04733	31.88	1.56024	32.15	3.03289	31.88	4.55882	32.08	6.07175	31.88	7.52315	31.88	9.07937	31.88	10.5486
31.91	-0.0626	31.9	1.55622	32.17	3.07895	31.9	4.54779	32.1	6.05381	31.9	7.55556	31.9	9.03704	31.9	10.5625
31.93	-0.00153	31.92	1.56426	32.19	3.08553	31.92	4.53676	32.12	6.06726	31.92	7.52315	31.92	9.06878	31.92	10.5417
31.95	-0.04733	31.94	1.56024	32.21	3.09868	31.94	4.53676	32.14	6.06726	31.94	7.56019	31.94	9.0582	31.94	10.5347
31.97	-0.01679	31.96	1.53614	32.23	3.09211	31.96	4.53309	32.16	6.05381	31.96	7.53241	31.96	9.07407	31.96	10.5208
31.99	-0.00916	31.98	1.55221	32.25	3.05263	31.98	4.52941	32.18	6.04036	31.98	7.51852	31.98	9.03175	31.98	10.5417
32.01	-0.07786	32	1.54418	32.27	3.06579	32	4.52941	32.2	6.06726	32	7.53704	32	9.07407	32	10.5486
32.03	-0.07023	32.02	1.5241	32.29	3.06579	32.02	4.53676	32.22	6.04036	32.02	7.52315	32.02	9.06349	32.02	10.5069
32.05	0.03664	32.04	1.52811	32.31	3.05263	32.04	4.52941	32.24	6.07175	32.04	7.52778	32.04	9.06878	32.04	10.5347
32.07	-0.03206	32.06	1.56426	32.33	3.09211	32.06	4.53309	32.26	6.08969	32.06	7.53704	32.06	9.06878	32.06	10.5278
32.09	-0.03206	32.08	1.5241	32.35	3.09211	32.08	4.51471	32.28	6.11211	32.08	7.52315	32.08	9.07937	32.08	10.5278
32.11	-0.00916	32.1	1.51606	32.37	3.125	32.1	4.53309	32.3	6.10314	32.1	7.5463	32.1	9.05291	32.1	10.5347
32.13	-0.00916	32.12	1.50803	32.39	3.08553	32.12	4.51471	32.32	6.11659	32.12	7.54167	32.12	9.0582	32.12	10.5278
32.15	0.00611	32.14	1.53614	32.41	3.13816	32.14	4.52574	32.34	6.11659	32.14	7.54167	32.14	9.07407	32.14	10.5556
32.17	0.01374	32.16	1.52811	32.43	3.06579	32.16	4.52206	32.36	6.07623	32.16	7.5463	32.16	9.07407	32.16	10.5347
32.19	-0.03206	32.18	1.5241	32.45	3.11842	32.18	4.53676	32.38	6.09865	32.18	7.54167	32.18	9.12698	32.18	10.5347
32.21	0.01374	32.2	1.51606	32.47	3.14474	32.2	4.51838	32.4	6.0852	32.2	7.57407	32.2	9.10053	32.2	10.5486
32.23	-0.01679	32.22	1.51205	32.49	3.10526	32.22	4.52941	32.42	6.08969	32.22	7.5787	32.22	9.12169	32.22	10.5417
32.25	-0.04733	32.24	1.54418	32.51	3.06579	32.24	4.51471	32.44	6.07623	32.24	7.56944	32.24	9.15344	32.24	10.5694
32.27	-0.00916	32.26	1.54418	32.53	3.125	32.26	4.52574	32.46	6.05381	32.26	7.55556	32.26	9.11111	32.26	10.5903
32.29	0.01374	32.28	1.53213	32.55	3.07237	32.28	4.52941	32.48	6.07623	32.28	7.53704	32.28	9.06878	32.28	10.5764
32.31	-0.03969	32.3	1.52008	32.57	3.08553	32.3	4.53676	32.5	6.04484	32.3	7.55556	32.3	9.10582	32.3	10.5764
32.33	-0.03206	32.32	1.5241	32.59	3.06579	32.32	4.53309	32.52	6.03139	32.32	7.58333	32.32	9.08995	32.32	10.5625
32.35	-0.0626	32.34	1.53614	32.61	3.08553	32.34	4.56618	32.54	6.0852	32.34	7.55093	32.34	9.07937	32.34	10.5556
32.37	-0.00916	32.36	1.53213	32.63	3.07895	32.36	4.54044	32.56	6.0852	32.36	7.55093	32.36	9.06349	32.36	10.5764
32.39	0.01374	32.38	1.54819	32.65	3.08553	32.38	4.57353	32.58	6.08072	32.38	7.55093	32.38	9.08995	32.38	10.5556
32.41	0.01374	32.4	1.55221	32.67	3.11184	32.4	4.56985	32.6	6.10314	32.4	7.53241	32.4	9.09524	32.4	10.5486
32.43	0.02901	32.42	1.58835	32.69	3.11842	32.42	4.59559	32.62	6.08072	32.42	7.54167	32.42	9.08995	32.42	10.5486
32.45	-0.00153	32.44	1.54819	32.71	3.09868	32.44	4.54412	32.64	6.07175	32.44	7.52315	32.44	9.06878	32.44	10.5486
32.47	-0.04733	32.46	1.57229	32.73	3.03947	32.46	4.55515	32.66	6.07175	32.46	7.54167	32.46	9.07407	32.46	10.5764
32.49	0.00611	32.48	1.54418	32.75	3.10526	32.48	4.53309	32.68	6.06278	32.48	7.56019	32.48	9.08995	32.48	10.5417
32.51	-0.04733	32.5	1.55221	32.77	3.07895	32.5	4.54412	32.7	6.05381	32.5	7.56019	32.5	9.10582	32.5	10.5486
32.53	0.01374	32.52	1.54418	32.79	3.07895	32.52	4.53309	32.72	6.10762	32.52	7.59259	32.52	9.08995	32.52	10.5417
32.55	-0.00153	32.54	1.54819	32.81	3.09868	32.54	4.53676	32.74	6.09417	32.54	7.56944	32.54	9.08995	32.54	10.5833
32.57	-0.02443	32.56	1.54819	32.83	3.09211	32.56	4.52206	32.76	6.08969	32.56	7.58333	32.56	9.13228	32.56	10.5694
32.59	-0.02443	32.58	1.53213	32.85	3.09211	32.58	4.54779	32.78	6.0852	32.58	7.56019	32.58	9.10582	32.58	10.5694
32.61	-0.04733	32.6	1.52811	32.87	3.08553	32.6	4.52941	32.8	6.0852	32.6	7.54167	32.6	9.06349	32.6	10.6111
32.63	-0.04733	32.62	1.52008	32.89	3.08553	32.62	4.54044	32.82	6.06726	32.62	7.57407	32.62	9.10053	32.62	10.6111
32.65	-0.01679	32.64	1.53614	32.91	3.05921	32.64	4.54779	32.84	6.10314	32.64	7.56019	32.64	9.08466	32.64	10.5972
32.67	0.01374	32.66	1.54418	32.93	3.07895	32.66	4.56618	32.86	6.10314	32.66	7.57407	32.66	9.07937	32.66	10.6042
32.69	-0.01679	32.68	1.56024	32.95	3.03947	32.68	4.5625	32.88	6.06278	32.68	7.55093	32.68	9.07937	32.68	10.625
32.71	-0.05496	32.7	1.56827	32.97	3.11842	32.7	4.55147	32.9	6.11211	32.7	7.53704	32.7	9.08995	32.7	10.5903
32.73	-0.01679	32.72	1.56024	32.99	3.07895	32.72	4.58088	32.92	6.07623	32.72	7.5463	32.72	9.06878	32.72	10.5486
32.75	-0.03206	32.74	1.57229	33.01	3.06579	32.74	4.55515	32.94	6.08072	32.74	7.55093	32.74	9.08995	32.74	10.5347
32.77	-0.03969	32.76	1.56827	33.03	3.08553	32.76	4.52941	32.96	6.0852	32.76	7.56944	32.76	9.06878	32.76	10.5556
32.79	-0.03206	32.78	1.55221	33.05	3.05263	32.78	4.52941	32.98	6.0852	32.78	7.55556	32.78	9.08466	32.78	10.5486
32.81	-0.01679	32.8	1.54418	33.07	3.05921	32.8	4.54412	33	6.09417	32.8	7.55556	32.8	9.08466	32.8	10.5625
32.83	-0.01679	32.82	1.56426	33.09	3.09211	32.82	4.53309	33.02	6.10762	32.82	7.55556	32.82	9.06878	32.82	10.5486
32.85	0.02137	32.84	1.54016	33.11	3.06579	32.84	4.55147	33.04	6.07175	32.84	7.56944	32.84	9.07937	32.84	10.5694
32.87	-0.04733	32.86	1.55622	33.13	3.04605	32.86	4.52206	33.06	6.07175	32.86	7.5787	32.86	9.07407	32.86	10.5556
32.89	-0.00153	32.88	1.55221	33.15	3.03289	32.88	4.56618	33.08	6.0583	32.88	7.56481	32.88	9.07407	32.88	10.5556
32.91	0.01374	32.9	1.51205	33.17	3.09211	32.9	4.54412	33.1	6.07623	32.9	7.5787	32.9	9.06349	32.9	10.5417
32.93	-0.04733	32.92	1.53213	33.19	3.07895	32.92	4.55882	33.12	6.08072	32.92	7.55093	32.92	9.07407	32.92	10.5625
32.95	-0.01679	32.94	1.55221	33.21	3.09868	32.94	4.52941	33.14	6.05381	32.94	7.56019	32.94	9.04762	32.94	10.5625
32.97	-0.00916	32.96	1.54418	33.23	3.11842	32.96	4.53676	33.16	6.06726	32.96	7.5787	32.96	9.11111	32.96	10.5625
32.99	-0.02443	32.98	1.55221	33.25	3.10526	32.98	4.54412	33.18	6.11211	32.98	7.56944	32.98	9.08995	32.98	10.5625
33.01	-0.02443	33	1.52811	33.27	3.16447	33	4.54044	33.2	6.10314	33	7.54167	33	9.0582	33	10.5764
33.03	0.05191	33.02	1.52811	33.29	3.19737	33.02	4.53309	33.22	6.11659	33.02	7.56019	33.02	9.07407	33.02	10.5764
33.05	0.08244	33.04	1.54016	33.31	3.14474	33.04	4.52206	33.24	6.15247	33.04	7.57407	33.04	9.08466	33.04	10.5417
33.07	0.09008	33.06	1.54819	33.33	3.17763	33.06	4.52206	33.26	6.20179	33.06	7.55556	33.06	9.07937	33.06	10.5347
33.09	0.05954	33.08	1.54819	33.35	3.17105	33.08	4.54044	33.28	6.15247	33.08	7.5787	33.08	9.09524	33.08	10.5764
33.11	0.02137	33.1	1.54418	33.37	3.09868	33.1	4.55515	33.3	6.20628	33.1	7.55093	33.1	9.11111	33.1	10.5764
33.13	0.05191	33.12	1.53614	33.39	3.11184	33.12	4.54044	33.32	6.15247	33.12	7.55556	33.12	9.12169	33.12	10.5625
33.15	0.02901	33.14	1.53213	33.41	3.09211	33.14	4.54044	33.34	6.14798	33.14	7.59722	33.14	9.10053	33.14	10.5833
33.17	-0.02443	33.16	1.54016	33.43	3.06579	33.16	4.53676	33.36	6.15695	33.16	7.625	33.16	9.14815	33.16	10.5833
33.19	0.02901	33.18	1.53213	33.45	3.08553	33.18	4.55515	33.38	6.12108	33.18	7.61574	33.18	9.12169	33.18	10.5625
33.21	-0.01679	33.2	1.54819	33.47	3.09211	33.2	4.56618	33.4	6.11211	33.2	7.63426	33.2	9.10053	33.2	10.625
33.23	-0.04733	33.22	1.53614	33.49	3.05921	33.22	4.56618	33.42	6.07623	33.22	7.62037	33.22	9.11111	33.22	10.6181
33.25	0.00611	33.24	1.54418	33.51	3.09211	33.24	4.57721	33.44	6.06726	33.24	7.625	33.24	9.09524	33.24	10.6181
33.27	-0.00916	33.26	1.54418	33.53	3.03289	33.26	4.61765	33.46	6.05381	33.26	7.62963	33.26	9.08466	33.26	10.6389
33.29	-0.03206	33.28	1.58032	33.55	3.05263	33.28	4.64706	33.48	6.06726	33.28	7.60185	33.28	9.1164	33.28	10.6667
33.31	-0.0626	33.3	1.59639	33.57	3.11184	33.3	4.68382	33.5	6.10762	33.3	7.56481	33.3	9.09524	33.3	10.5972
33.33	-0.02443	33.32	1.64056	33.59	3.06579	33.32	4.65809	33.52	6.07175	33.32	7.59259	33.32	9.06349	33.32	10.5833
33.35	-0.00916	33.34	1.64859	33.61	3.09868	33.34	4.62132	33.54	6.09865	33.34	7.56944	33.34	9.10582	33.34	10.5972
33.37	-0.00916	33.36	1.66466	33.63	3.07237	33.36	4.625	33.56	6.08969	33.36	7.55093	33.36	9.05291	33.36	10.5764
33.39	-0.02443	33.38	1.68474	33.65	3.03947	33.38	4.62132	33.58	6.0852	33.38	7.53704	33.38	9.08995	33.38	10.5486
33.41	-0.04733	33.4	1.66466	33.67	3.07237	33.4	4.59191	33.6	6.07175	33.4	7.56481	33.4	9.08466	33.4	10.5486
33.43	-0.0855	33.42	1.64458	33.69	3.10526	33.42	4.60662	33.62	6.07175	33.42	7.5463	33.42	9.07407	33.42	10.5278
33.45	-0.07023	33.44	1.62048	33.71	3.08553	33.44	4.56618	33.64	6.0583	33.44	7.57407	33.44	9.06349	33.44	10.5556
33.47	-0.04733	33.46	1.6245	33.73	3.05921	33.46	4.55882	33.66	6.0583	33.46	7.57407	33.46	9.06878	33.46	10.5556
33.49	-0.01679	33.48	1.6245	33.75	3.07237	33.48	4.55515	33.68	6.06278	33.48	7.56944	33.48	9.06878	33.48	10.5556
33.51	0.00611	33.5	1.57229	33.77	3.06579	33.5	4.55515	33.7	6.06278	33.5	7.55093	33.5	9.08995	33.5	10.5625
33.53	-0.01679	33.52	1.56827	33.79	3.07237	33.52	4.54044	33.72	6.06726	33.52	7.55093	33.52	9.08466	33.52	10.5625
33.55	0.00611	33.54	1.52008	33.81	3.08553	33.54	4.54779	33.74	6.0852	33.54	7.54167	33.54	9.07937	33.54	10.5347
33.57	-0.04733	33.56	1.54418	33.83	3.05921	33.56	4.54044	33.76	6.04484	33.56	7.56481	33.56	9.09524	33.56	10.5556
33.59	-0.01679	33.58	1.54418	33.85	3.05263	33.58	4.54412	33.78	6.07623	33.58	7.52315	33.58	9.10582	33.58	10.5625
33.61	-0.03969	33.6	1.54016	33.87	3.05921	33.6	4.53676	33.8	6.03587	33.6	7.52315	33.6	9.11111	33.6	10.5694
33.63	-0.00916	33.62	1.54819	33.89	3.05263	33.62	4.55882	33.82	6.0583	33.62	7.52315	33.62	9.11111	33.62	10.5556
33.65	-0.07023	33.64	1.56426	33.91	3.05921	33.64	4.54044	33.84	6.03139	33.64	7.53241	33.64	9.13228	33.64	10.5903
33.67	-0.03969	33.66	1.54819	33.93	3.06579	33.66	4.53309	33.86	6.04484	33.66	7.52778	33.66	9.08995	33.66	10.5764
33.69	-0.09313	33.68	1.5241	33.95	3.05263	33.68	4.52574	33.88	6.08072	33.68	7.53704	33.68	9.12169	33.68	10.6042
33.71	-0.07786	33.7	1.56827	33.97	3.03947	33.7	4.54779	33.9	6.04484	33.7	7.51389	33.7	9.1164	33.7	10.5972
33.73	-0.04733	33.72	1.54418	33.99	3.07237	33.72	4.52574	33.92	6.05381	33.72	7.52315	33.72	9.11111	33.72	10.6667
33.75	-0.00916	33.74	1.53213	34.01	3.06579	33.74	4.51838	33.94	6.04933	33.74	7.53241	33.74	9.13228	33.74	10.6111
33.77	-0.04733	33.76	1.5241	34.03	3.06579	33.76	4.51838	33.96	6.0583	33.76	7.52315	33.76	9.11111	33.76	10.6597
33.79	-0.04733	33.78	1.5241	34.05	3.05921	33.78	4.52206	33.98	6.04933	33.78	7.52778	33.78	9.08995	33.78	10.6528
33.81	-0.02443	33.8	1.52811	34.07	3.05263	33.8	4.52941	34	6.08072	33.8	7.52778	33.8	9.06349	33.8	10.6181
33.83	-0.02443	33.82	1.53614	34.09	3.07895	33.82	4.50735	34.02	6.04484	33.82	7.5	33.82	9.07407	33.82	10.5972
33.85	-0.03969	33.84	1.5241	34.11	3.05263	33.84	4.53309	34.04	6.05381	33.84	7.51852	33.84	9.0582	33.84	10.5694
33.87	-0.02443	33.86	1.51606	34.13	3.03947	33.86	4.52206	34.06	6.04036	33.86	7.52778	33.86	9.06349	33.86	10.5694
33.89	-0.0855	33.88	1.51606	34.15	3.03947	33.88	4.52574	34.08	6.08072	33.88	7.52315	33.88	9.07407	33.88	10.5347
33.91	-0.04733	33.9	1.51606	34.17	3.03947	33.9	4.52941	34.1	6.05381	33.9	7.51852	33.9	9.03175	33.9	10.6181
33.93	-0.05496	33.92	1.54016	34.19	3.07237	33.92	4.51471	34.12	6.04484	33.92	7.51389	33.92	9.07937	33.92	10.5278
33.95	-0.04733	33.94	1.51205	34.21	3.02632	33.94	4.52574	34.14	6.06726	33.94	7.52778	33.94	9.06878	33.94	10.5278
33.97	-0.03969	33.96	1.52811	34.23	3.04605	33.96	4.51471	34.16	6.04484	33.96	7.50463	33.96	9.06349	33.96	10.5417
33.99	-0.04733	33.98	1.51606	34.25	3.05263	33.98	4.51838	34.18	6.07175	33.98	7.53704	33.98	9.07407	33.98	10.5278
34.01	-0.05496	34	1.52008	34.27	3.07895	34	4.52206	34.2	6.06278	34	7.52315	34	9.04233	34	10.5208
34.03	0.02137	34.02	1.51606	34.29	3.06579	34.02	4.52206	34.22	6.0583	34.02	7.53241	34.02	9.0582	34.02	10.5486
34.05	-0.00916	34.04	1.52008	34.31	3.05921	34.04	4.51471	34.24	6.06726	34.04	7.51852	34.04	9.04233	34.04	10.5278
34.07	-0.00916	34.06	1.51205	34.33	3.05263	34.06	4.51838	34.26	6.07175	34.06	7.53241	34.06	9.0582	34.06	10.5278
34.09	-0.04733	34.08	1.5241	34.35	3.04605	34.08	4.52574	34.28	6.06278	34.08	7.53704	34.08	9.05291	34.08	10.5278
34.11	-0.0626	34.1	1.51205	34.37	3.03947	34.1	4.51471	34.3	6.04933	34.1	7.52778	34.1	9.04762	34.1	10.5278
34.13	-0.05496	34.12	1.52811	34.39	3.06579	34.12	4.50368	34.32	6.04484	34.12	7.50926	34.12	9.03704	34.12	10.5486
34.15	-0.00916	34.14	1.52008	34.41	3.03289	34.14	4.51838	34.34	6.07623	34.14	7.51389	34.14	9.07407	34.14	10.5417
34.17	-0.04733	34.16	1.53213	34.43	3.10526	34.16	4.53309	34.36	6.0583	34.16	7.51852	34.16	9.04233	34.16	10.5278
34.19	-0.02443	34.18	1.50402	34.45	3.07895	34.18	4.52574	34.38	6.06278	34.18	7.51852	34.18	9.04762	34.18	10.5139
34.21	-0.04733	34.2	1.5241	34.47	3.05263	34.2	4.52574	34.4	6.07175	34.2	7.51389	34.2	9.0582	34.2	10.5417
34.23	-0.01679	34.22	1.51205	34.49	3.06579	34.22	4.51471	34.42	6.08072	34.22	7.51852	34.22	9.05291	34.22	10.5278
34.25	-0.02443	34.24	1.5241	34.51	3.08553	34.24	4.51103	34.44	6.07623	34.24	7.54167	34.24	9.03704	34.24	10.5417
34.27	-0.03206	34.26	1.52008	34.53	3.10526	34.26	4.51471	34.46	6.0852	34.26	7.52778	34.26	9.07407	34.26	10.5347
34.29	-0.05496	34.28	1.54016	34.55	3.07895	34.28	4.51838	34.48	6.10762	34.28	7.50926	34.28	9.04762	34.28	10.5486
34.31	-0.02443	34.3	1.50803	34.57	3.09868	34.3	4.51838	34.5	6.09417	34.3	7.50926	34.3	9.08466	34.3	10.5347
34.33	-0.01679	34.32	1.50803	34.59	3.11842	34.32	4.51838	34.52	6.06278	34.32	7.51852	34.32	9.06878	34.32	10.5278
34.35	-0.03206	34.34	1.51606	34.61	3.08553	34.34	4.53309	34.54	6.07623	34.34	7.55093	34.34	9.07407	34.34	10.5417
34.37	-0.07786	34.36	1.52811	34.63	3.08553	34.36	4.52574	34.56	6.07175	34.36	7.55556	34.36	9.06349	34.36	10.5556
34.39	-0.03969	34.38	1.5241	34.65	3.05921	34.38	4.52574	34.58	6.08969	34.38	7.56019	34.38	9.08466	34.38	10.5208
34.41	-0.0626	34.4	1.53213	34.67	3.03289	34.4	4.53676	34.6	6.0583	34.4	7.58796	34.4	9.07407	34.4	10.5278
34.43	-0.04733	34.42	1.52008	34.69	3.09211	34.42	4.54779	34.62	6.04036	34.42	7.56944	34.42	9.08995	34.42	10.5347
34.45	-0.05496	34.44	1.52811	34.71	3.09211	34.44	4.53676	34.64	6.04933	34.44	7.54167	34.44	9.03704	34.44	10.5417
34.47	-0.00916	34.46	1.52008	34.73	3.03947	34.46	4.52941	34.66	6.04933	34.46	7.56944	34.46	9.0582	34.46	10.5556
34.49	-0.00916	34.48	1.5241	34.75	3.07237	34.48	4.54779	34.68	6.06726	34.48	7.54167	34.48	9.0582	34.48	10.5486
34.51	-0.03969	34.5	1.53614	34.77	3.05263	34.5	4.55147	34.7	6.03587	34.5	7.53241	34.5	9.06349	34.5	10.5556
34.53	0.01374	34.52	1.52008	34.79	3.05263	34.52	4.55515	34.72	6.04933	34.52	7.53704	34.52	9.06349	34.52	10.5347
34.55	-0.03206	34.54	1.56426	34.81	3.07237	34.54	4.52941	34.74	6.06726	34.54	7.53704	34.54	9.05291	34.54	10.5556
34.57	-0.00153	34.56	1.54819	34.83	3.03947	34.56	4.53676	34.76	6.07175	34.56	7.52778	34.56	9.08466	34.56	10.5694
34.59	-0.04733	34.58	1.56024	34.85	3.06579	34.58	4.53309	34.78	6.06278	34.58	7.52778	34.58	9.0582	34.58	10.5764
34.61	-0.04733	34.6	1.56426	34.87	3.04605	34.6	4.52206	34.8	6.03139	34.6	7.53241	34.6	9.04233	34.6	10.5347
34.63	-0.04733	34.62	1.53614	34.89	3.05263	34.62	4.55515	34.82	6.05381	34.62	7.54167	34.62	9.07407	34.62	10.5139
34.65	-0.03206	34.64	1.54016	34.91	3.05921	34.64	4.55147	34.84	6.04484	34.64	7.53241	34.64	9.0582	34.64	10.5417
34.67	-0.02443	34.66	1.5241	34.93	3.08553	34.66	4.53676	34.86	6.04484	34.66	7.52778	34.66	9.05291	34.66	10.5347
34.69	-0.00916	34.68	1.54418	34.95	3.03947	34.68	4.52941	34.88	6.06278	34.68	7.54167	34.68	9.04762	34.68	10.5347
34.71	-0.05496	34.7	1.53614	34.97	3.08553	34.7	4.51838	34.9	6.05381	34.7	7.53241	34.7	9.0582	34.7	10.5417
34.73	-0.07786	34.72	1.53614	34.99	3.02632	34.72	4.53676	34.92	6.0583	34.72	7.50926	34.72	9.03704	34.72	10.5417
34.75	-0.0626	34.74	1.53614	35.01	3.04605	34.74	4.53309	34.94	6.03139	34.74	7.54167	34.74	9.04762	34.74	10.5278
34.77	-0.04733	34.76	1.54418	35.03	3.08553	34.76	4.51838	34.96	6.06278	34.76	7.52778	34.76	9.06878	34.76	10.5139
34.79	-0.0855	34.78	1.53614	35.05	3.04605	34.78	4.52941	34.98	6.04036	34.78	7.51389	34.78	9.04233	34.78	10.5278
34.81	-0.07023	34.8	1.5241	35.07	3.06579	34.8	4.51838	35	6.03139	34.8	7.53241	34.8	9.05291	34.8	10.5208
34.83	-0.00916	34.82	1.53213	35.09	3.05263	34.82	4.51103	35.02	6.03587	34.82	7.53241	34.82	9.02116	34.82	10.5486
34.85	-0.03206	34.84	1.52811	35.11	3.04605	34.84	4.52206	35.04	6.02691	34.84	7.55093	34.84	9.03175	34.84	10.5556
34.87	-0.05496	34.86	1.52008	35.13	3.07237	34.86	4.51838	35.06	6.06278	34.86	7.52315	34.86	9.03175	34.86	10.5486
34.89	-0.0855	34.88	1.51606	35.15	3.09211	34.88	4.51838	35.08	6.04933	34.88	7.54167	34.88	9.02116	34.88	10.5069
34.91	-0.02443	34.9	1.5241	35.17	3.03947	34.9	4.52206	35.1	6.05381	34.9	7.53241	34.9	9.04762	34.9	10.5556
34.93	-0.05496	34.92	1.50803	35.19	3.04605	34.92	4.51838	35.12	6.06278	34.92	7.52778	34.92	9.04762	34.92	10.5486
34.95	-0.01679	34.94	1.52008	35.21	3.06579	34.94	4.52574	35.14	6.04484	34.94	7.52778	34.94	9.04762	34.94	10.5208
34.97	-0.0855	34.96	1.51205	35.23	3.01316	34.96	4.51838	35.16	6.04933	34.96	7.53241	34.96	9.04762	34.96	10.5069
34.99	-0.09313	34.98	1.51606	35.25	3.05263	34.98	4.50368	35.18	6.04933	34.98	7.50926	34.98	9.04233	34.98	10.5486
35.01	-0.10076	35	1.51606	35.27	3.05263	35	4.50368	35.2	6.04484	35	7.51852	35	9.0582	35	10.5278
35.03	-0.05496	35.02	1.51606	35.29	3.04605	35.02	4.53309	35.22	6.0583	35.02	7.51389	35.02	9.04762	35.02	10.5208
35.05	-0.04733	35.04	1.51205	35.31	3.07237	35.04	4.51103	35.24	6.0583	35.04	7.52778	35.04	9.04233	35.04	10.5278
35.07	-0.07023	35.06	1.52008	35.33	3.05921	35.06	4.51838	35.26	6.04933	35.06	7.51852	35.06	9.03704	35.06	10.5139
35.09	-0.02443	35.08	1.51606	35.35	3.09211	35.08	4.52941	35.28	6.04933	35.08	7.54167	35.08	9.03704	35.08	10.5208
35.11	-0.01679	35.1	1.54819	35.37	3.125	35.1	4.52941	35.3	6.08072	35.1	7.54167	35.1	9.04762	35.1	10.5208
35.13	-0.0626	35.12	1.54016	35.39	3.07237	35.12	4.50735	35.32	6.09865	35.12	7.51389	35.12	9.04233	35.12	10.5417
35.15	0.00611	35.14	1.52811	35.41	3.04605	35.14	4.52574	35.34	6.0583	35.14	7.52315	35.14	9.05291	35.14	10.5347
35.17	-0.07786	35.16	1.51606	35.43	3.07895	35.16	4.52206	35.36	6.09417	35.16	7.53704	35.16	9.06349	35.16	10.5278
35.19	-0.04733	35.18	1.51205	35.45	3.08553	35.18	4.51471	35.38	6.12556	35.18	7.54167	35.18	9.03704	35.18	10.5417
35.21	-0.0626	35.2	1.53614	35.47	3.09211	35.2	4.52941	35.4	6.13901	35.2	7.53241	35.2	9.05291	35.2	10.5486
35.23	-0.03206	35.22	1.50803	35.49	3.13816	35.22	4.52574	35.42	6.09865	35.22	7.54167	35.22	9.04762	35.22	10.5278
35.25	-0.03969	35.24	1.53213	35.51	3.15132	35.24	4.51838	35.44	6.12556	35.24	7.53704	35.24	9.07937	35.24	10.5417
35.27	-0.00916	35.26	1.52008	35.53	3.07895	35.26	4.52574	35.46	6.10314	35.26	7.56944	35.26	9.08466	35.26	10.5278
35.29	-0.07023	35.28	1.51205	35.55	3.08553	35.28	4.51103	35.48	6.11211	35.28	7.56019	35.28	9.12169	35.28	10.5556
35.31	-0.03969	35.3	1.53614	35.57	3.06579	35.3	4.51838	35.5	6.08969	35.3	7.58796	35.3	9.08466	35.3	10.5417
35.33	-0.03969	35.32	1.50803	35.59	3.08553	35.32	4.52574	35.52	6.07623	35.32	7.58333	35.32	9.10053	35.32	10.5764
35.35	-0.03969	35.34	1.53614	35.61	3.05263	35.34	4.54044	35.54	6.09865	35.34	7.57407	35.34	9.09524	35.34	10.5486
35.37	-0.05496	35.36	1.52811	35.63	3.05921	35.36	4.53309	35.56	6.0852	35.36	7.5787	35.36	9.10053	35.36	10.5347
35.39	-0.04733	35.38	1.53614	35.65	3.06579	35.38	4.54044	35.58	6.04933	35.38	7.56481	35.38	9.10053	35.38	10.5833
35.41	-0.04733	35.4	1.53213	35.67	3.05263	35.4	4.55882	35.6	6.04036	35.4	7.5787	35.4	9.10053	35.4	10.5903
35.43	-0.03969	35.42	1.56024	35.69	3.08553	35.42	4.5625	35.62	6.0852	35.42	7.56019	35.42	9.08995	35.42	10.6042
35.45	-0.0626	35.44	1.53213	35.71	3.03289	35.44	4.60662	35.64	6.05381	35.44	7.56481	35.44	9.10053	35.44	10.5903
35.47	-0.01679	35.46	1.56426	35.73	3.08553	35.46	4.58088	35.66	6.04933	35.46	7.56481	35.46	9.05291	35.46	10.5625
35.49	-0.04733	35.48	1.56426	35.75	3.09211	35.48	4.60294	35.68	6.04484	35.48	7.55093	35.48	9.08995	35.48	10.5903
35.51	-0.03206	35.5	1.56827	35.77	3.07237	35.5	4.56618	35.7	6.06726	35.5	7.52778	35.5	9.07407	35.5	10.5556
35.53	-0.04733	35.52	1.57631	35.79	3.04605	35.52	4.56985	35.72	6.04036	35.52	7.54167	35.52	9.03704	35.52	10.5625
35.55	-0.03969	35.54	1.56426	35.81	3.10526	35.54	4.5625	35.74	6.05381	35.54	7.51852	35.54	9.06349	35.54	10.5347
35.57	-0.04733	35.56	1.54418	35.83	3.07895	35.56	4.54044	35.76	6.0583	35.56	7.53704	35.56	9.06878	35.56	10.5556
35.59	-0.02443	35.58	1.56426	35.85	3.08553	35.58	4.54044	35.78	6.03587	35.58	7.54167	35.58	9.06349	35.58	10.5417
35.61	-0.05496	35.6	1.56024	35.87	3.05921	35.6	4.53309	35.8	6.0583	35.6	7.50463	35.6	9.06878	35.6	10.5486
35.63	-0.04733	35.62	1.54418	35.89	3.05263	35.62	4.51838	35.82	6.06726	35.62	7.53704	35.62	9.04762	35.62	10.5347
35.65	-0.05496	35.64	1.53213	35.91	3.07237	35.64	4.53676	35.84	6.04484	35.64	7.51852	35.64	9.05291	35.64	10.5556
35.67	-0.02443	35.66	1.56426	35.93	3.07895	35.66	4.52206	35.86	6.08072	35.66	7.52315	35.66	9.04233	35.66	10.5417
35.69	-0.00916	35.68	1.55622	35.95	3.08553	35.68	4.52206	35.88	6.04484	35.68	7.52778	35.68	9.0582	35.68	10.5486
35.71	-0.03969	35.7	1.52811	35.97	3.09868	35.7	4.51471	35.9	6.07175	35.7	7.53241	35.7	9.03704	35.7	10.5625
35.73	-0.00153	35.72	1.52811	35.99	3.125	35.72	4.50368	35.92	6.06726	35.72	7.53241	35.72	9.05291	35.72	10.5347
35.75	-0.02443	35.74	1.5241	36.01	3.07237	35.74	4.53309	35.94	6.07623	35.74	7.5463	35.74	9.08995	35.74	10.5417
35.77	-0.00153	35.76	1.52811	36.03	3.07895	35.76	4.51838	35.96	6.09417	35.76	7.52778	35.76	9.05291	35.76	10.5278
35.79	-0.00916	35.78	1.53213	36.05	3.11184	35.78	4.55515	35.98	6.06726	35.78	7.54167	35.78	9.05291	35.78	10.5486
35.81	-0.05496	35.8	1.52008	36.07	3.17105	35.8	4.54044	36	6.10314	35.8	7.52315	35.8	9.07407	35.8	10.5347
35.83	-0.01679	35.82	1.52811	36.09	3.10526	35.82	4.52574	36.02	6.11659	35.82	7.56481	35.82	9.08995	35.82	10.5694
35.85	0.04427	35.84	1.52008	36.11	3.11184	35.84	4.53309	36.04	6.10314	35.84	7.59722	35.84	9.06349	35.84	10.5486
35.87	-0.00916	35.86	1.52811	36.13	3.11842	35.86	4.52574	36.06	6.13901	35.86	7.58796	35.86	9.10053	35.86	10.5417
35.89	-0.00153	35.88	1.51606	36.15	3.17105	35.88	4.52941	36.08	6.12108	35.88	7.57407	35.88	9.0582	35.88	10.5764
35.91	0.00611	35.9	1.54016	36.17	3.14474	35.9	4.54044	36.1	6.09865	35.9	7.59722	35.9	9.08466	35.9	10.5556
35.93	-0.02443	35.92	1.55221	36.19	3.15132	35.92	4.55147	36.12	6.12108	35.92	7.57407	35.92	9.10053	35.92	10.5347
35.95	0.03664	35.94	1.52811	36.21	3.19737	35.94	4.5625	36.14	6.11659	35.94	7.60648	35.94	9.06878	35.94	10.5903
35.97	-0.0626	35.96	1.53614	36.23	3.16447	35.96	4.5625	36.16	6.14798	35.96	7.57407	35.96	9.10582	35.96	10.5694
35.99	0.03664	35.98	1.54418	36.25	3.125	35.98	4.57721	36.18	6.17489	35.98	7.61111	35.98	9.09524	35.98	10.5556
36.01	-0.00153	36	1.56426	36.27	3.10526	36	4.57721	36.2	6.1435	36	7.61574	36	9.08995	36	10.5625
36.03	-0.03206	36.02	1.56024	36.29	3.10526	36.02	4.58088	36.22	6.1435	36.02	7.60648	36.02	9.07407	36.02	10.5903
36.05	0.04427	36.04	1.55622	36.31	3.07895	36.04	4.57353	36.24	6.16592	36.04	7.59722	36.04	9.13228	36.04	10.5764
36.07	-0.03206	36.06	1.56426	36.33	3.10526	36.06	4.56618	36.26	6.11211	36.06	7.63426	36.06	9.10582	36.06	10.5486
36.09	-0.03206	36.08	1.57229	36.35	3.07895	36.08	4.59559	36.28	6.07175	36.08	7.66204	36.08	9.15344	36.08	10.5764
36.11	-0.03206	36.1	1.58032	36.37	3.11184	36.1	4.57721	36.3	6.05381	36.1	7.65278	36.1	9.12698	36.1	10.5694
36.13	-0.01679	36.12	1.56827	36.39	3.08553	36.12	4.61765	36.32	6.07175	36.12	7.63426	36.12	9.12698	36.12	10.5764
36.15	-0.02443	36.14	1.56024	36.41	3.03289	36.14	4.61765	36.34	6.05381	36.14	7.64352	36.14	9.13757	36.14	10.6111
36.17	-0.03969	36.16	1.62851	36.43	3.09868	36.16	4.62132	36.36	6.04484	36.16	7.61111	36.16	9.08466	36.16	10.6042
36.19	-0.0855	36.18	1.6245	36.45	3.06579	36.18	4.65441	36.38	6.0583	36.18	7.60185	36.18	9.08466	36.18	10.5903
36.21	-0.0855	36.2	1.63253	36.47	3.03947	36.2	4.60662	36.4	6.0583	36.2	7.59722	36.2	9.07407	36.2	10.5694
36.23	-0.04733	36.22	1.60843	36.49	3.05921	36.22	4.62868	36.42	6.06278	36.22	7.55556	36.22	9.07407	36.22	10.5903
36.25	-0.05496	36.24	1.64859	36.51	3.07895	36.24	4.61397	36.44	6.06278	36.24	7.54167	36.24	9.04762	36.24	10.5486
36.27	-0.07023	36.26	1.63655	36.53	3.03289	36.26	4.61029	36.46	6.05381	36.26	7.5463	36.26	9.04233	36.26	10.5625
36.29	-0.0626	36.28	1.61647	36.55	3.02632	36.28	4.59926	36.48	6.03139	36.28	7.52778	36.28	9.06349	36.28	10.5347
36.31	-0.07786	36.3	1.60442	36.57	3.05921	36.3	4.5625	36.5	6.04484	36.3	7.5463	36.3	9.07407	36.3	10.5417
36.33	-0.02443	36.32	1.60442	36.59	3.05921	36.32	4.55147	36.52	6.04933	36.32	7.53704	36.32	9.04762	36.32	10.5486
36.35	-0.03969	36.34	1.60442	36.61	3.05921	36.34	4.54779	36.54	6.04933	36.34	7.53241	36.34	9.04762	36.34	10.5347
36.37	-0.0626	36.36	1.57631	36.63	3.05921	36.36	4.53676	36.56	6.03587	36.36	7.51389	36.36	9.02116	36.36	10.5139
36.39	-0.03206	36.38	1.57229	36.65	3.05921	36.38	4.54044	36.58	6.04933	36.38	7.50926	36.38	9.06878	36.38	10.5486
36.41	-0.05496	36.4	1.54819	36.67	3.05263	36.4	4.52941	36.6	6.05381	36.4	7.50463	36.4	9.0582	36.4	10.5417
36.43	-0.02443	36.42	1.54016	36.69	3.06579	36.42	4.52574	36.62	6.08072	36.42	7.51852	36.42	9.03704	36.42	10.5486
36.45	-0.03206	36.44	1.54418	36.71	3.125	36.44	4.52941	36.64	6.08072	36.44	7.53704	36.44	9.06349	36.44	10.5278
36.47	-0.03969	36.46	1.52008	36.73	3.09211	36.46	4.53676	36.66	6.09865	36.46	7.54167	36.46	9.03704	36.46	10.5278
36.49	-0.03206	36.48	1.56024	36.75	3.09868	36.48	4.51838	36.68	6.06726	36.48	7.50926	36.48	9.03175	36.48	10.5486
36.51	-0.05496	36.5	1.5241	36.77	3.09211	36.5	4.51103	36.7	6.09417	36.5	7.55093	36.5	9.06349	36.5	10.5486
36.53	-0.05496	36.52	1.53213	36.79	3.07237	36.52	4.52206	36.72	6.08072	36.52	7.53241	36.52	9.06878	36.52	10.5278
36.55	-0.01679	36.54	1.53614	36.81	3.07237	36.54	4.52574	36.74	6.07175	36.54	7.56944	36.54	9.08466	36.54	10.5556
36.57	-0.02443	36.56	1.52811	36.83	3.07237	36.56	4.52941	36.76	6.11211	36.56	7.53241	36.56	9.06878	36.56	10.5417
36.59	-0.03969	36.58	1.5241	36.85	3.02632	36.58	4.51838	36.78	6.06726	36.58	7.54167	36.58	9.0582	36.58	10.5278
36.61	-0.04733	36.6	1.52008	36.87	3.05921	36.6	4.52206	36.8	6.07175	36.6	7.55093	36.6	9.10053	36.6	10.5347
36.63	-0.05496	36.62	1.5241	36.89	3.05921	36.62	4.51838	36.82	6.09417	36.62	7.55556	36.62	9.07937	36.62	10.5347
36.65	-0.1313	36.64	1.5241	36.91	3.03289	36.64	4.53309	36.84	6.07623	36.64	7.57407	36.64	9.06878	36.64	10.5278
36.67	-0.0855	36.66	1.51606	36.93	3.03947	36.66	4.53309	36.86	6.05381	36.66	7.56944	36.66	9.04762	36.66	10.5417
36.69	-0.05496	36.68	1.51606	36.95	3.07237	36.68	4.52941	36.88	6.04484	36.68	7.55093	36.68	9.06878	36.68	10.5486
36.71	-0.03969	36.7	1.52811	36.97	3.07237	36.7	4.55515	36.9	6.06726	36.7	7.56019	36.7	9.04233	36.7	10.5625
36.73	-0.00916	36.72	1.54016	36.99	3.05263	36.72	4.55882	36.92	6.05381	36.72	7.55556	36.72	9.05291	36.72	10.5278
36.75	-0.07786	36.74	1.54418	37.01	3.05263	36.74	4.58824	36.94	6.04036	36.74	7.55093	36.74	9.05291	36.74	10.5486
36.77	-0.07023	36.76	1.55622	37.03	3.04605	36.76	4.55882	36.96	6.06726	36.76	7.52778	36.76	9.07937	36.76	10.5417
36.79	-0.04733	36.78	1.6004	37.05	3.04605	36.78	4.57721	36.98	6.03587	36.78	7.53704	36.78	9.06349	36.78	10.5556
36.81	-0.03206	36.8	1.55221	37.07	3.09211	36.8	4.56618	37	6.06726	36.8	7.53241	36.8	9.03175	36.8	10.5625
36.83	-0.07023	36.82	1.56827	37.09	3.05263	36.82	4.53309	37.02	6.04933	36.82	7.5463	36.82	9.03175	36.82	10.5417
36.85	-0.0626	36.84	1.54016	37.11	3.05263	36.84	4.54779	37.04	6.02242	36.84	7.53241	36.84	9.04233	36.84	10.5069
36.87	-0.01679	36.86	1.56426	37.13	3.06579	36.86	4.56985	37.06	6.04484	36.86	7.5463	36.86	9.03175	36.86	10.5278
36.89	-0.07786	36.88	1.55221	37.15	3.04605	36.88	4.54044	37.08	6.03587	36.88	7.51852	36.88	9.03704	36.88	10.5278
36.91	-0.09313	36.9	1.54016	37.17	3.04605	36.9	4.54779	37.1	6.03139	36.9	7.5463	36.9	9.07407	36.9	10.5278
36.93	-0.0626	36.92	1.53213	37.19	3.05263	36.92	4.51103	37.12	6.02691	36.92	7.5463	36.92	9.06878	36.92	10.5208
36.95	-0.04733	36.94	1.55221	37.21	3.07895	36.94	4.52206	37.14	6.02691	36.94	7.56019	36.94	9.03175	36.94	10.5208
36.97	-0.04733	36.96	1.52008	37.23	3.03947	36.96	4.52574	37.16	6.01794	36.96	7.51389	36.96	9.04762	36.96	10.5278
36.99	-0.03206	36.98	1.53213	37.25	3.04605	36.98	4.51838	37.18	6.04933	36.98	7.52778	36.98	9.0582	36.98	10.5417
37.01	-0.1084	37	1.52811	37.27	3.06579	37	4.51838	37.2	6.03587	37	7.52778	37	9.03704	37	10.5486
37.03	-0.10076	37.02	1.50402	37.29	3.04605	37.02	4.52206	37.22	6.05381	37.02	7.52778	37.02	9.01587	37.02	10.5556
37.05	-0.09313	37.04	1.54016	37.31	3.02632	37.04	4.52574	37.24	6.0583	37.04	7.53241	37.04	9.03704	37.04	10.5347
37.07	-0.0855	37.06	1.52811	37.33	3.05921	37.06	4.52574	37.26	6.04036	37.06	7.51852	37.06	9.07407	37.06	10.5208
37.09	-0.05496	37.08	1.53213	37.35	3.07237	37.08	4.54412	37.28	6.04933	37.08	7.53241	37.08	9.06878	37.08	10.5208
37.11	-0.01679	37.1	1.52811	37.37	3.05263	37.1	4.52574	37.3	6.05381	37.1	7.52315	37.1	9.04233	37.1	10.5417
37.13	-0.07786	37.12	1.51606	37.39	3.03947	37.12	4.52941	37.32	6.04484	37.12	7.51389	37.12	9.05291	37.12	10.5347
37.15	-0.0626	37.14	1.51205	37.41	3.05263	37.14	4.51103	37.34	6.0583	37.14	7.53241	37.14	9.04233	37.14	10.5347
37.17	-0.00916	37.16	1.53614	37.43	3.03947	37.16	4.51838	37.36	6.06278	37.16	7.53241	37.16	9.05291	37.16	10.5625
37.19	-0.03969	37.18	1.52008	37.45	3.05263	37.18	4.52941	37.38	6.05381	37.18	7.51852	37.18	9.05291	37.18	10.5278
37.21	-0.04733	37.2	1.50803	37.47	3.03947	37.2	4.51838	37.4	6.04933	37.2	7.52778	37.2	9.08995	37.2	10.5764
37.23	-0.05496	37.22	1.5241	37.49	3.03947	37.22	4.52206	37.42	6.05381	37.22	7.52315	37.22	9.0582	37.22	10.5556
37.25	-0.02443	37.24	1.52008	37.51	3.06579	37.24	4.53309	37.44	6.0583	37.24	7.52778	37.24	9.0582	37.24	10.5903
37.27	-0.05496	37.26	1.52811	37.53	3.02632	37.26	4.51838	37.46	6.06278	37.26	7.53241	37.26	9.07407	37.26	10.5972
37.29	-0.00916	37.28	1.52811	37.55	3.05263	37.28	4.52206	37.48	6.05381	37.28	7.52315	37.28	9.04762	37.28	10.5972
37.31	-0.05496	37.3	1.51606	37.57	3.03289	37.3	4.51838	37.5	6.04484	37.3	7.51852	37.3	9.06878	37.3	10.5556
37.33	-0.07786	37.32	1.52811	37.59	3.05921	37.32	4.51471	37.52	6.04036	37.32	7.52778	37.32	9.04762	37.32	10.5347
37.35	-0.01679	37.34	1.51606	37.61	3.07895	37.34	4.52574	37.54	6.04036	37.34	7.51389	37.34	9.07937	37.34	10.5417
37.37	-0.07023	37.36	1.5241	37.63	3.09868	37.36	4.50735	37.56	6.07175	37.36	7.53704	37.36	9.04762	37.36	10.5347
37.39	-0.0626	37.38	1.52811	37.65	3.07237	37.38	4.50368	37.58	6.0583	37.38	7.53704	37.38	9.04762	37.38	10.5486
37.41	-0.03969	37.4	1.51205	37.67	3.05921	37.4	4.52941	37.6	6.06278	37.4	7.55556	37.4	9.06878	37.4	10.5764
37.43	-0.07023	37.42	1.5241	37.69	3.06579	37.42	4.52574	37.62	6.0852	37.42	7.52778	37.42	9.03704	37.42	10.5694
37.45	-0.02443	37.44	1.51205	37.71	3.04605	37.44	4.52206	37.64	6.06278	37.44	7.53241	37.44	9.03704	37.44	10.5486
37.47	-0.02443	37.46	1.51606	37.73	3.04605	37.46	4.53309	37.66	6.07175	37.46	7.53704	37.46	9.06878	37.46	10.5486
37.49	-0.05496	37.48	1.51205	37.75	3.05263	37.48	4.54779	37.68	6.0852	37.48	7.53704	37.48	9.06878	37.48	10.5486
37.51	-0.0855	37.5	1.53614	37.77	3.06579	37.5	4.53309	37.7	6.04933	37.5	7.54167	37.5	9.07937	37.5	10.5347
37.53	-0.03969	37.52	1.51606	37.79	3.05921	37.52	4.52574	37.72	6.0583	37.52	7.56019	37.52	9.1164	37.52	10.5208
37.55	-0.03969	37.54	1.5241	37.81	3.07237	37.54	4.52941	37.74	6.0852	37.54	7.52778	37.54	9.0582	37.54	10.5486
37.57	-0.07023	37.56	1.53614	37.83	3.07237	37.56	4.53676	37.76	6.0583	37.56	7.5463	37.56	9.06878	37.56	10.5208
37.59	-0.05496	37.58	1.52008	37.85	3.06579	37.58	4.53676	37.78	6.04036	37.58	7.55556	37.58	9.0582	37.58	10.5208
37.61	-0.07023	37.6	1.52008	37.87	3.03947	37.6	4.54044	37.8	6.07623	37.6	7.55093	37.6	9.06349	37.6	10.5139
37.63	-0.05496	37.62	1.53614	37.89	3.06579	37.62	4.54779	37.82	6.06726	37.62	7.53704	37.62	9.08995	37.62	10.5486
37.65	-0.07023	37.64	1.54418	37.91	3.03947	37.64	4.53309	37.84	6.04036	37.64	7.53241	37.64	9.05291	37.64	10.5486
37.67	-0.03206	37.66	1.5241	37.93	3.09211	37.66	4.54044	37.86	6.07175	37.66	7.51852	37.66	9.11111	37.66	10.5278
37.69	-0.0626	37.68	1.53213	37.95	3.07237	37.68	4.54412	37.88	6.07175	37.68	7.56019	37.68	9.10053	37.68	10.5278
37.71	-0.07786	37.7	1.55622	37.97	3.08553	37.7	4.51838	37.9	6.06278	37.7	7.5463	37.7	9.11111	37.7	10.5278
37.73	-0.0626	37.72	1.52008	37.99	3.05921	37.72	4.53676	37.92	6.0583	37.72	7.52315	37.72	9.11111	37.72	10.5347
37.75	-0.04733	37.74	1.54418	38.01	3.07237	37.74	4.54412	37.94	6.04933	37.74	7.56481	37.74	9.10582	37.74	10.5625
37.77	-0.09313	37.76	1.53614	38.03	3.01974	37.76	4.53676	37.96	6.0583	37.76	7.53704	37.76	9.07407	37.76	10.5486
37.79	-0.10076	37.78	1.54819	38.05	3.08553	37.78	4.51103	37.98	6.07623	37.78	7.51852	37.78	9.10053	37.78	10.5556
37.81	-0.04733	37.8	1.53614	38.07	3.07237	37.8	4.52941	38	6.06278	37.8	7.54167	37.8	9.07937	37.8	10.5764
37.83	-0.07023	37.82	1.53213	38.09	3.03289	37.82	4.54044	38.02	6.0583	37.82	7.53704	37.82	9.06349	37.82	10.5903
37.85	-0.05496	37.84	1.54819	38.11	3.05263	37.84	4.52574	38.04	6.04933	37.84	7.52315	37.84	9.04762	37.84	10.5625
37.87	-0.0855	37.86	1.53213	38.13	3.07237	37.86	4.53676	38.06	6.04484	37.86	7.54167	37.86	9.07937	37.86	10.5625
37.89	-0.05496	37.88	1.53213	38.15	3.01974	37.88	4.51838	38.08	6.04036	37.88	7.53241	37.88	9.03704	37.88	10.5486
37.91	-0.07023	37.9	1.54016	38.17	3.04605	37.9	4.52206	38.1	6.06278	37.9	7.55556	37.9	9.03704	37.9	10.5417
37.93	-0.10076	37.92	1.52811	38.19	3.05263	37.92	4.52574	38.12	6.06278	37.92	7.56019	37.92	9.03704	37.92	10.5486
37.95	-0.04733	37.94	1.5241	38.21	3.03289	37.94	4.52941	38.14	6.04484	37.94	7.53241	37.94	9.05291	37.94	10.5486
37.97	-0.03206	37.96	1.53213	38.23	3.04605	37.96	4.52574	38.16	6.04933	37.96	7.52315	37.96	9.03704	37.96	10.5417
37.99	-0.0855	37.98	1.52811	38.25	3.03289	37.98	4.52574	38.18	6.04484	37.98	7.55093	37.98	9.03175	37.98	10.5486
38.01	-0.10076	38	1.53614	38.27	3.04605	38	4.53309	38.2	6.01345	38	7.55556	38	9.03704	38	10.5208
38.03	-0.0626	38.02	1.53213	38.29	3.02632	38.02	4.52574	38.22	6.04036	38.02	7.54167	38.02	9.05291	38.02	10.5417
38.05	-0.0855	38.04	1.5241	38.31	3.01974	38.04	4.50735	38.24	6.02691	38.04	7.53704	38.04	9.05291	38.04	10.5208
38.07	-0.10076	38.06	1.54016	38.33	3.01974	38.06	4.54044	38.26	6.03587	38.06	7.53704	38.06	9.05291	38.06	10.5486
38.09	-0.04733	38.08	1.54016	38.35	3.05921	38.08	4.52574	38.28	6.0583	38.08	7.5	38.08	9.03175	38.08	10.5417
38.11	-0.07786	38.1	1.5241	38.37	3.03947	38.1	4.53676	38.3	6.05381	38.1	7.52778	38.1	9.01587	38.1	10.5208
38.13	-0.0855	38.12	1.53614	38.39	3.03289	38.12	4.52574	38.32	6.05381	38.12	7.53241	38.12	9.04762	38.12	10.5139
38.15	-0.1084	38.14	1.56024	38.41	3.05921	38.14	4.51103	38.34	6.04036	38.14	7.50463	38.14	9.02116	38.14	10.5208
38.17	-0.05496	38.16	1.52811	38.43	3.03289	38.16	4.51471	38.36	6.04484	38.16	7.52778	38.16	9.02646	38.16	10.5069
38.19	-0.09313	38.18	1.51606	38.45	3.03289	38.18	4.52206	38.38	6.0583	38.18	7.51852	38.18	9.04233	38.18	10.5139
38.21	-0.10076	38.2	1.52008	38.47	3.06579	38.2	4.53676	38.4	6.03139	38.2	7.53241	38.2	9.05291	38.2	10.5208
38.23	-0.1084	38.22	1.51606	38.49	3.03289	38.22	4.52574	38.42	6.03139	38.22	7.51852	38.22	9.06878	38.22	10.5417
38.25	-0.05496	38.24	1.53614	38.51	3.07895	38.24	4.52941	38.44	6.03139	38.24	7.50926	38.24	9.04762	38.24	10.5139
38.27	-0.05496	38.26	1.51606	38.53	3.05263	38.26	4.51471	38.46	6.04933	38.26	7.51389	38.26	9.03175	38.26	10.5347
38.29	-0.07023	38.28	1.53614	38.55	3.03289	38.28	4.52574	38.48	6.04036	38.28	7.52315	38.28	9.04762	38.28	10.5139
38.31	-0.04733	38.3	1.51606	38.57	3.01974	38.3	4.51103	38.5	6.02691	38.3	7.52315	38.3	9.0582	38.3	10.5556
38.33	-0.0855	38.32	1.52008	38.59	3.07237	38.32	4.51103	38.52	6.04484	38.32	7.51852	38.32	9.04233	38.32	10.5278
38.35	-0.0626	38.34	1.50803	38.61	3.02632	38.34	4.50368	38.54	6.03139	38.34	7.53241	38.34	9.03175	38.34	10.5
38.37	-0.10076	38.36	1.5241	38.63	3.05921	38.36	4.52941	38.56	6.04933	38.36	7.50926	38.36	9.05291	38.36	10.5486
38.39	-0.0855	38.38	1.5241	38.65	3.03289	38.38	4.51471	38.58	6.04484	38.38	7.52778	38.38	9.03704	38.38	10.5139
38.41	-0.04733	38.4	1.52008	38.67	3.03947	38.4	4.50368	38.6	6.04484	38.4	7.52778	38.4	9.03704	38.4	10.5278
38.43	-0.05496	38.42	1.52008	38.69	3.07237	38.42	4.50368	38.62	6.04484	38.42	7.52778	38.42	9.04762	38.42	10.5556
38.45	-0.10076	38.44	1.52008	38.71	3.03289	38.44	4.50368	38.64	6.05381	38.44	7.51852	38.44	9.05291	38.44	10.5347
38.47	-0.03969	38.46	1.53614	38.73	3.05263	38.46	4.50735	38.66	6.03587	38.46	7.52315	38.46	9.03175	38.46	10.5347
38.49	-0.13893	38.48	1.53213	38.75	3.03947	38.48	4.51838	38.68	6.03139	38.48	7.50463	38.48	9.03175	38.48	10.5139
38.51	-0.07786	38.5	1.52008	38.77	3.04605	38.5	4.52941	38.7	6.03139	38.5	7.53241	38.5	9.06878	38.5	10.5208
38.53	-0.09313	38.52	1.52008	38.79	3.04605	38.52	4.52574	38.72	6.04484	38.52	7.53241	38.52	9.03704	38.52	10.5208
38.55	-0.07786	38.54	1.51205	38.81	3.04605	38.54	4.51838	38.74	6.03139	38.54	7.52315	38.54	9.0582	38.54	10.5347
38.57	-0.05496	38.56	1.50803	38.83	3.04605	38.56	4.52206	38.76	6.03587	38.56	7.51389	38.56	9.0582	38.56	10.5139
38.59	-0.07786	38.58	1.52811	38.85	3.05263	38.58	4.52206	38.78	6.04484	38.58	7.51852	38.58	9.03704	38.58	10.5347
38.61	-0.0626	38.6	1.5241	38.87	3.03947	38.6	4.50735	38.8	6.04933	38.6	7.50463	38.6	9.03704	38.6	10.5208
38.63	-0.03969	38.62	1.5241	38.89	3.05921	38.62	4.52574	38.82	6.06726	38.62	7.52315	38.62	9.05291	38.62	10.5347
38.65	-0.05496	38.64	1.53213	38.91	3.05921	38.64	4.51471	38.84	6.03139	38.64	7.50926	38.64	9.01587	38.64	10.5417
38.67	-0.09313	38.66	1.52008	38.93	3.01316	38.66	4.51471	38.86	6.04484	38.66	7.5	38.66	9.04233	38.66	10.5347
38.69	-0.04733	38.68	1.51205	38.95	3.03289	38.68	4.51838	38.88	6.04484	38.68	7.52315	38.68	9.03175	38.68	10.5208
38.71	-0.10076	38.7	1.53614	38.97	3.05921	38.7	4.50368	38.9	6.04933	38.7	7.53704	38.7	9.05291	38.7	10.5278
38.73	-0.0626	38.72	1.51606	38.99	3.09211	38.72	4.51838	38.92	6.03587	38.72	7.52315	38.72	9.0582	38.72	10.5347
38.75	-0.0855	38.74	1.50803	39.01	3.02632	38.74	4.52941	38.94	6.05381	38.74	7.51389	38.74	9.02646	38.74	10.5139
38.77	-0.12366	38.76	1.50803	39.03	3.03947	38.76	4.51103	38.96	6.04036	38.76	7.52315	38.76	9.03175	38.76	10.5417
38.79	-0.04733	38.78	1.51606	39.05	3.03289	38.78	4.50735	38.98	6.06278	38.78	7.55093	38.78	9.02646	38.78	10.5208
38.81	-0.0626	38.8	1.5241	39.07	3.03289	38.8	4.51471	39	6.04036	38.8	7.53704	38.8	9.06349	38.8	10.5417
38.83	-0.04733	38.82	1.51606	39.09	3.04605	38.82	4.53309	39.02	6.04933	38.82	7.53704	38.82	9.06349	38.82	10.5347
38.85	-0.07023	38.84	1.52008	39.11	3.07895	38.84	4.50735	39.04	6.0583	38.84	7.52778	38.84	9.04762	38.84	10.5278
38.87	-0.10076	38.86	1.50402	39.13	3.05263	38.86	4.51103	39.06	6.04484	38.86	7.55093	38.86	9.02646	38.86	10.5278
38.89	-0.04733	38.88	1.5	39.15	3.07895	38.88	4.53309	39.08	6.04484	38.88	7.5463	38.88	9.04233	38.88	10.5417
38.91	-0.0855	38.9	1.5241	39.17	3.07895	38.9	4.53309	39.1	6.07175	38.9	7.53704	38.9	9.02646	38.9	10.5347
38.93	-0.0626	38.92	1.52008	39.19	3.09868	38.92	4.51471	39.12	6.07623	38.92	7.5463	38.92	9.05291	38.92	10.5417
38.95	-0.07023	38.94	1.50402	39.21	3.08553	38.94	4.52941	39.14	6.05381	38.94	7.53241	38.94	9.04233	38.94	10.5278
38.97	-0.07786	38.96	1.54016	39.23	3.11184	38.96	4.53309	39.16	6.07623	38.96	7.54167	38.96	9.03175	38.96	10.5139
38.99	-0.03969	38.98	1.51205	39.25	3.11184	38.98	4.53309	39.18	6.10314	38.98	7.55093	38.98	9.05291	38.98	10.5486
39.01	-0.01679	39	1.53213	39.27	3.10526	39	4.51838	39.2	6.10762	39	7.55093	39	9.08466	39	10.5417
39.03	0.04427	39.02	1.53213	39.29	3.13158	39.02	4.50735	39.22	6.16143	39.02	7.55093	39.02	9.04233	39.02	10.5208
39.05	-0.00916	39.04	1.52008	39.31	3.16447	39.04	4.52941	39.24	6.1435	39.04	7.55093	39.04	9.0582	39.04	10.5417
39.07	-0.00153	39.06	1.53213	39.33	3.13158	39.06	4.51471	39.26	6.14798	39.06	7.5787	39.06	9.06349	39.06	10.5278
39.09	-0.00916	39.08	1.52008	39.35	3.11842	39.08	4.52574	39.28	6.13901	39.08	7.5787	39.08	9.08995	39.08	10.5347
39.11	0.00611	39.1	1.51606	39.37	3.08553	39.1	4.52206	39.3	6.10762	39.1	7.58333	39.1	9.10053	39.1	10.5486
39.13	-0.00153	39.12	1.53614	39.39	3.09868	39.12	4.51471	39.32	6.11211	39.12	7.59722	39.12	9.13757	39.12	10.5833
39.15	-0.0626	39.14	1.53614	39.41	3.08553	39.14	4.53309	39.34	6.11211	39.14	7.59722	39.14	9.12169	39.14	10.5417
39.17	-0.01679	39.16	1.55622	39.43	3.05921	39.16	4.55515	39.36	6.08969	39.16	7.62963	39.16	9.10582	39.16	10.5833
39.19	-0.0626	39.18	1.53213	39.45	3.04605	39.18	4.56985	39.38	6.07175	39.18	7.62037	39.18	9.07407	39.18	10.6042
39.21	-0.03206	39.2	1.53614	39.47	3.09211	39.2	4.58824	39.4	6.0852	39.2	7.61111	39.2	9.09524	39.2	10.6042
39.23	-0.0855	39.22	1.5241	39.49	3.07895	39.22	4.5625	39.42	6.04933	39.22	7.62963	39.22	9.07937	39.22	10.6111
39.25	-0.04733	39.24	1.56827	39.51	3.05921	39.24	4.59559	39.44	6.0583	39.24	7.60185	39.24	9.08995	39.24	10.6181
39.27	-0.09313	39.26	1.56024	39.53	3.05921	39.26	4.625	39.46	6.0583	39.26	7.55556	39.26	9.08995	39.26	10.5625
39.29	-0.0626	39.28	1.6004	39.55	3.07895	39.28	4.62132	39.48	6.0852	39.28	7.59722	39.28	9.06878	39.28	10.6111
39.31	-0.0626	39.3	1.62851	39.57	3.05263	39.3	4.62868	39.5	6.0583	39.3	7.5787	39.3	9.06349	39.3	10.5556
39.33	-0.07786	39.32	1.62851	39.59	3.03947	39.32	4.59559	39.52	6.05381	39.32	7.55556	39.32	9.05291	39.32	10.625
39.35	-0.1084	39.34	1.6245	39.61	3.03947	39.34	4.62132	39.54	6.06278	39.34	7.52315	39.34	9.0582	39.34	10.5764
39.37	-0.07023	39.36	1.62851	39.63	3.05921	39.36	4.60294	39.56	6.07623	39.36	7.5463	39.36	9.05291	39.36	10.5417
39.39	-0.0855	39.38	1.6245	39.65	3.03289	39.38	4.57721	39.58	6.04933	39.38	7.53241	39.38	9.08466	39.38	10.5486
39.41	-0.0626	39.4	1.60442	39.67	3.05263	39.4	4.58824	39.6	6.07175	39.4	7.54167	39.4	9.02116	39.4	10.5417
39.43	-0.0626	39.42	1.58032	39.69	3.09211	39.42	4.55515	39.62	6.0583	39.42	7.55093	39.42	9.02646	39.42	10.5417
39.45	-0.03969	39.44	1.58835	39.71	3.05263	39.44	4.56618	39.64	6.06278	39.44	7.54167	39.44	9.06349	39.44	10.5278
39.47	-0.07786	39.46	1.60442	39.73	3.02632	39.46	4.54779	39.66	6.08969	39.46	7.52778	39.46	9.06349	39.46	10.5347
39.49	-0.0855	39.48	1.58434	39.75	3.04605	39.48	4.54044	39.68	6.15247	39.48	7.55556	39.48	9.01587	39.48	10.5347
39.51	-0.0855	39.5	1.53614	39.77	3.05921	39.5	4.55147	39.7	6.13453	39.5	7.55093	39.5	9.0582	39.5	10.5278
39.53	-0.04733	39.52	1.57631	39.79	3.04605	39.52	4.53676	39.72	6.10762	39.52	7.55093	39.52	9.08466	39.52	10.5556
39.55	-0.11603	39.54	1.56024	39.81	3.03289	39.54	4.53676	39.74	6.10314	39.54	7.55093	39.54	9.09524	39.54	10.5694
39.57	-0.11603	39.56	1.52811	39.83	3.02632	39.56	4.52206	39.76	6.0852	39.56	7.56481	39.56	9.07937	39.56	10.5278
39.59	-0.07023	39.58	1.52008	39.85	3.05263	39.58	4.52206	39.78	6.08969	39.58	7.59722	39.58	9.10582	39.58	10.5556
39.61	-0.07786	39.6	1.54016	39.87	3.03947	39.6	4.53676	39.8	6.0852	39.6	7.56944	39.6	9.16931	39.6	10.5625
39.63	-0.04733	39.62	1.53213	39.89	3.06579	39.62	4.52941	39.82	6.0852	39.62	7.5787	39.62	9.14286	39.62	10.5903
39.65	-0.0855	39.64	1.51606	39.91	3.05921	39.64	4.53676	39.84	6.07623	39.64	7.58796	39.64	9.1164	39.64	10.6181
39.67	-0.07786	39.66	1.52811	39.93	3.02632	39.66	4.53309	39.86	6.04484	39.66	7.5787	39.66	9.10582	39.66	10.6181
39.69	-0.07786	39.68	1.52811	39.95	3.01974	39.68	4.52206	39.88	6.03139	39.68	7.56481	39.68	9.09524	39.68	10.6111
39.71	-0.07786	39.7	1.51606	39.97	3.01974	39.7	4.54779	39.9	6.03587	39.7	7.58333	39.7	9.08995	39.7	10.5903
39.73	-0.05496	39.72	1.52811	39.99	3.05263	39.72	4.54412	39.92	6.0583	39.72	7.56019	39.72	9.11111	39.72	10.5903
39.75	-0.04733	39.74	1.55221	40.01	3.03289	39.74	4.53676	39.94	6.04484	39.74	7.56019	39.74	9.08995	39.74	10.5972
39.77	-0.02443	39.76	1.5241	40.03	3.03289	39.76	4.54412	39.96	6.04484	39.76	7.57407	39.76	9.07407	39.76	10.625
39.79	-0.09313	39.78	1.54418	40.05	3.04605	39.78	4.51838	39.98	6.02691	39.78	7.53704	39.78	9.0582	39.78	10.5972
39.81	-0.04733	39.8	1.51205	40.07	3.07237	39.8	4.54412	40	6.04036	39.8	7.5463	39.8	9.04762	39.8	10.5694
39.83	-0.0626	39.82	1.5241	40.09	3.05921	39.82	4.53309	40.02	6.04484	39.82	7.52315	39.82	9.05291	39.82	10.5486
39.85	-0.07786	39.84	1.5241	40.11	3.04605	39.84	4.52941	40.04	6.06278	39.84	7.51852	39.84	9.03704	39.84	10.5417
39.87	-0.0626	39.86	1.53213	40.13	3.03947	39.86	4.52206	40.06	6.07623	39.86	7.53241	39.86	9.05291	39.86	10.5347
39.89	-0.02443	39.88	1.52008	40.15	3.10526	39.88	4.51103	40.08	6.06278	39.88	7.53241	39.88	9.0582	39.88	10.5486
39.91	-0.07023	39.9	1.51606	40.17	3.04605	39.9	4.53676	40.1	6.05381	39.9	7.5463	39.9	9.07407	39.9	10.5417
39.93	-0.04733	39.92	1.52008	40.19	3.05263	39.92	4.52941	40.12	6.03587	39.92	7.55093	39.92	9.04762	39.92	10.5417
39.95	-0.07786	39.94	1.52008	40.21	3.05263	39.94	4.52206	40.14	6.06278	39.94	7.53241	39.94	9.06878	39.94	10.5417
39.97	-0.05496	39.96	1.5241	40.23	3.06579	39.96	4.52206	40.16	6.07623	39.96	7.54167	39.96	9.07937	39.96	10.5417
39.99	-0.07023	39.98	1.5241	40.25	3.08553	39.98	4.52206	40.18	6.04036	39.98	7.5463	39.98	9.09524	39.98	10.5347
40.01	-0.05496	40	1.51205	40.27	3.03947	40	4.52941	40.2	6.0583	40	7.57407	40	9.06349	40	10.5625
40.03	-0.10076	40.02	1.53213	40.29	3.01974	40.02	4.53309	40.22	6.04484	40.02	7.52778	40.02	9.0582	40.02	10.5694
40.05	-0.03206	40.04	1.5241	40.31	3.06579	40.04	4.53309	40.24	6.06278	40.04	7.54167	40.04	9.06349	40.04	10.5347
40.07	-0.0626	40.06	1.53614	40.33	3.07237	40.06	4.52941	40.26	6.06726	40.06	7.53241	40.06	9.08995	40.06	10.5556
40.09	-0.04733	40.08	1.50803	40.35	3.07895	40.08	4.54412	40.28	6.07623	40.08	7.5463	40.08	9.05291	40.08	10.5903
40.11	-0.04733	40.1	1.51606	40.37	3.07895	40.1	4.53676	40.3	6.05381	40.1	7.54167	40.1	9.06878	40.1	10.5417
40.13	-0.05496	40.12	1.53614	40.39	3.05263	40.12	4.55147	40.32	6.0852	40.12	7.54167	40.12	9.06349	40.12	10.5625
40.15	-0.01679	40.14	1.53614	40.41	3.09868	40.14	4.52941	40.34	6.08969	40.14	7.55556	40.14	9.0582	40.14	10.5625
40.17	-0.03206	40.16	1.54016	40.43	3.13158	40.16	4.55515	40.36	6.10762	40.16	7.54167	40.16	9.05291	40.16	10.5278
40.19	-0.00153	40.18	1.53614	40.45	3.11842	40.18	4.54412	40.38	6.13004	40.18	7.52778	40.18	9.03704	40.18	10.5417
40.21	0.02901	40.2	1.54418	40.47	3.11842	40.2	4.53676	40.4	6.10762	40.2	7.55093	40.2	9.06878	40.2	10.5486
40.23	0.02137	40.22	1.54819	40.49	3.08553	40.22	4.54779	40.42	6.14798	40.22	7.54167	40.22	9.04762	40.22	10.5347
40.25	-0.00153	40.24	1.54819	40.51	3.09211	40.24	4.5625	40.44	6.08072	40.24	7.53704	40.24	9.06349	40.24	10.5208
40.27	-0.03969	40.26	1.54016	40.53	3.07895	40.26	4.55882	40.46	6.10762	40.26	7.56481	40.26	9.07407	40.26	10.5208
40.29	-0.00153	40.28	1.54418	40.55	3.09211	40.28	4.53676	40.48	6.11211	40.28	7.57407	40.28	9.11111	40.28	10.5139
40.31	-0.04733	40.3	1.54016	40.57	3.05921	40.3	4.53309	40.5	6.13004	40.3	7.56019	40.3	9.08995	40.3	10.5417
40.33	-0.03969	40.32	1.55622	40.59	3.125	40.32	4.54044	40.52	6.13004	40.32	7.56019	40.32	9.10582	40.32	10.5556
40.35	-0.00153	40.34	1.54418	40.61	3.09211	40.34	4.52206	40.54	6.13004	40.34	7.59722	40.34	9.08995	40.34	10.5625
40.37	-0.07023	40.36	1.54819	40.63	3.09211	40.36	4.5625	40.56	6.13004	40.36	7.58796	40.36	9.07407	40.36	10.5903
40.39	-0.02443	40.38	1.56426	40.65	3.08553	40.38	4.56618	40.58	6.11211	40.38	7.58796	40.38	9.05291	40.38	10.5694
40.41	-0.01679	40.4	1.54016	40.67	3.06579	40.4	4.57353	40.6	6.08969	40.4	7.62963	40.4	9.10582	40.4	10.5486
40.43	-0.0626	40.42	1.55622	40.69	3.05263	40.42	4.57721	40.62	6.09417	40.42	7.58333	40.42	9.07407	40.42	10.5833
40.45	-0.07023	40.44	1.56426	40.71	3.05921	40.44	4.61765	40.64	6.0583	40.44	7.59259	40.44	9.05291	40.44	10.5625
40.47	-0.05496	40.46	1.58835	40.73	3.07237	40.46	4.63603	40.66	6.06726	40.46	7.58333	40.46	9.08995	40.46	10.5556
40.49	-0.1084	40.48	1.58032	40.75	3.05263	40.48	4.62132	40.68	6.07623	40.48	7.59259	40.48	9.06878	40.48	10.5972
40.51	-0.07786	40.5	1.63253	40.77	3.05263	40.5	4.59926	40.7	6.0583	40.5	7.58796	40.5	9.08466	40.5	10.5972
40.53	-0.07786	40.52	1.60442	40.79	3.05263	40.52	4.59191	40.72	6.04484	40.52	7.5787	40.52	9.0582	40.52	10.5486
40.55	-0.10076	40.54	1.58434	40.81	3.04605	40.54	4.60294	40.74	6.05381	40.54	7.56944	40.54	9.03704	40.54	10.5833
40.57	-0.10076	40.56	1.56426	40.83	3.07895	40.56	4.56985	40.76	6.04036	40.56	7.55093	40.56	9.06349	40.56	10.5486
40.59	-0.09313	40.58	1.58434	40.85	3.06579	40.58	4.56985	40.78	6.05381	40.58	7.53704	40.58	9.03704	40.58	10.5347
40.61	-0.07023	40.6	1.56827	40.87	3.01316	40.6	4.5625	40.8	6.04933	40.6	7.56481	40.6	9.04762	40.6	10.5833
40.63	-0.07786	40.62	1.55622	40.89	3.05263	40.62	4.55882	40.82	6.04484	40.62	7.56481	40.62	9.0582	40.62	10.5486
40.65	-0.09313	40.64	1.60843	40.91	3.04605	40.64	4.58824	40.84	6.07175	40.64	7.5463	40.64	9.03704	40.64	10.5556
40.67	-0.07786	40.66	1.58835	40.93	3.05921	40.66	4.5625	40.86	6.06278	40.66	7.53704	40.66	9.03175	40.66	10.5556
40.69	-0.09313	40.68	1.59639	40.95	3.03947	40.68	4.55515	40.88	6.04484	40.68	7.54167	40.68	9.04762	40.68	10.5278
40.71	-0.0855	40.7	1.56827	40.97	3.06579	40.7	4.52941	40.9	6.02691	40.7	7.54167	40.7	9.05291	40.7	10.5486
40.73	-0.07023	40.72	1.58434	40.99	3.07895	40.72	4.52574	40.92	6.0583	40.72	7.52778	40.72	9.06349	40.72	10.5486
40.75	-0.04733	40.74	1.55622	41.01	3.09211	40.74	4.55882	40.94	6.04036	40.74	7.53704	40.74	9.0582	40.74	10.5278
40.77	-0.02443	40.76	1.54418	41.03	3.10526	40.76	4.52574	40.96	6.04933	40.76	7.55093	40.76	9.05291	40.76	10.5208
40.79	-0.03969	40.78	1.54016	41.05	3.07895	40.78	4.53676	40.98	6.07623	40.78	7.53241	40.78	9.04762	40.78	10.5069
40.81	-0.05496	40.8	1.54016	41.07	3.09868	40.8	4.51838	41	6.0583	40.8	7.53241	40.8	9.02116	40.8	10.5417
40.83	-0.0626	40.82	1.54016	41.09	3.08553	40.82	4.52206	41.02	6.09865	40.82	7.53241	40.82	9.05291	40.82	10.5486
40.85	-0.03206	40.84	1.5241	41.11	3.13158	40.84	4.50735	41.04	6.0852	40.84	7.52315	40.84	9.04233	40.84	10.5
40.87	-0.10076	40.86	1.51606	41.13	3.07895	40.86	4.50368	41.06	6.08969	40.86	7.56944	40.86	9.08995	40.86	10.5417
40.89	-0.03206	40.88	1.54016	41.15	3.11184	40.88	4.52206	41.08	6.09865	40.88	7.53704	40.88	9.03704	40.88	10.5625
40.91	-0.04733	40.9	1.52008	41.17	3.125	40.9	4.51103	41.1	6.10314	40.9	7.5463	40.9	9.08466	40.9	10.5278
40.93	-0.03969	40.92	1.53213	41.19	3.08553	40.92	4.52206	41.12	6.11211	40.92	7.55556	40.92	9.08995	40.92	10.5486
40.95	-0.00916	40.94	1.5241	41.21	3.07237	40.94	4.52941	41.14	6.10314	40.94	7.5787	40.94	9.07937	40.94	10.5486
40.97	-0.00153	40.96	1.54016	41.23	3.08553	40.96	4.54412	41.16	6.09417	40.96	7.55556	40.96	9.09524	40.96	10.5417
40.99	-0.02443	40.98	1.53213	41.25	3.07895	40.98	4.53309	41.18	6.0852	40.98	7.5463	40.98	9.07937	40.98	10.5347
41.01	-0.07786	41	1.5241	41.27	3.06579	41	4.55147	41.2	6.08072	41	7.57407	41	9.08995	41	10.5347
41.03	-0.04733	41.02	1.55221	41.29	3.07895	41.02	4.55515	41.22	6.08072	41.02	7.60648	41.02	9.10053	41.02	10.5347
41.05	-0.04733	41.04	1.54819	41.31	3.08553	41.04	4.5625	41.24	6.06278	41.04	7.60185	41.04	9.10582	41.04	10.5556
41.07	-0.0626	41.06	1.53614	41.33	3.08553	41.06	4.5625	41.26	6.07623	41.06	7.56944	41.06	9.10582	41.06	10.5833
41.09	-0.07786	41.08	1.54819	41.35	3.06579	41.08	4.55882	41.28	6.07175	41.08	7.59722	41.08	9.11111	41.08	10.5625
41.11	-0.05496	41.1	1.57229	41.37	3.03947	41.1	4.55515	41.3	6.04484	41.1	7.56481	41.1	9.06349	41.1	10.5556
41.13	-0.05496	41.12	1.54418	41.39	3.07237	41.12	4.57353	41.32	6.07175	41.12	7.59722	41.12	9.06878	41.12	10.5972
41.15	-0.09313	41.14	1.58434	41.41	3.10526	41.14	4.58824	41.34	6.05381	41.14	7.56019	41.14	9.06878	41.14	10.5833
41.17	-0.07023	41.16	1.57229	41.43	3.04605	41.16	4.59559	41.36	6.08072	41.16	7.60648	41.16	9.09524	41.16	10.5764
41.19	-0.05496	41.18	1.57631	41.45	3.09868	41.18	4.59926	41.38	6.0852	41.18	7.55556	41.18	9.06878	41.18	10.5694
41.21	-0.0626	41.2	1.60442	41.47	3.07237	41.2	4.60662	41.4	6.07623	41.2	7.5787	41.2	9.06878	41.2	10.5764
41.23	-0.07023	41.22	1.59639	41.49	3.13816	41.22	4.56985	41.42	6.11211	41.22	7.53241	41.22	9.05291	41.22	10.5625
41.25	0.02137	41.24	1.6004	41.51	3.09211	41.24	4.58824	41.44	6.10314	41.24	7.56944	41.24	9.08995	41.24	10.5556
41.27	-0.0626	41.26	1.59639	41.53	3.06579	41.26	4.56618	41.46	6.08969	41.26	7.55556	41.26	9.04762	41.26	10.5208
41.29	-0.03969	41.28	1.6004	41.55	3.09211	41.28	4.58088	41.48	6.09417	41.28	7.56944	41.28	9.08466	41.28	10.5833
41.31	-0.05496	41.3	1.58835	41.57	3.08553	41.3	4.57353	41.5	6.06726	41.3	7.56019	41.3	9.10053	41.3	10.5833
41.33	-0.04733	41.32	1.58032	41.59	3.05263	41.32	4.52206	41.52	6.08072	41.32	7.58333	41.32	9.1164	41.32	10.6111
41.35	-0.03206	41.34	1.56024	41.61	3.08553	41.34	4.55515	41.54	6.08072	41.34	7.61111	41.34	9.12169	41.34	10.6042
41.37	-0.04733	41.36	1.57229	41.63	3.09868	41.36	4.54412	41.56	6.11659	41.36	7.58796	41.36	9.11111	41.36	10.6042
41.39	-0.04733	41.38	1.56426	41.65	3.11184	41.38	4.53309	41.58	6.07623	41.38	7.60185	41.38	9.08995	41.38	10.6042
41.41	-0.07023	41.4	1.54016	41.67	3.11184	41.4	4.55515	41.6	6.09865	41.4	7.60185	41.4	9.09524	41.4	10.6181
41.43	-0.07786	41.42	1.54418	41.69	3.07237	41.42	4.55882	41.62	6.05381	41.42	7.59722	41.42	9.08995	41.42	10.6736
41.45	-0.0626	41.44	1.53614	41.71	3.03289	41.44	4.58456	41.64	6.07623	41.44	7.59259	41.44	9.11111	41.44	10.7083
41.47	-0.05496	41.46	1.54819	41.73	3.05263	41.46	4.56985	41.66	6.04036	41.46	7.59259	41.46	9.07407	41.46	10.7083
41.49	-0.0626	41.48	1.58835	41.75	3.10526	41.48	4.58088	41.68	6.07175	41.48	7.60185	41.48	9.06878	41.48	10.6597
41.51	-0.04733	41.5	1.58434	41.77	3.04605	41.5	4.59926	41.7	6.04933	41.5	7.62037	41.5	9.06878	41.5	10.6458
41.53	-0.03969	41.52	1.58032	41.79	3.09211	41.52	4.58456	41.72	6.05381	41.52	7.55556	41.52	9.07937	41.52	10.6042
41.55	-0.09313	41.54	1.56827	41.81	3.07237	41.54	4.58824	41.74	6.05381	41.54	7.56019	41.54	9.0582	41.54	10.6111
41.57	-0.07786	41.56	1.56827	41.83	3.07237	41.56	4.58824	41.76	6.04484	41.56	7.56019	41.56	9.06349	41.56	10.6111
41.59	-0.10076	41.58	1.59639	41.85	3.06579	41.58	4.58088	41.78	6.07623	41.58	7.56481	41.58	9.06878	41.58	10.6042
41.61	-0.07786	41.6	1.55221	41.87	3.07237	41.6	4.57721	41.8	6.07623	41.6	7.56019	41.6	9.07937	41.6	10.5833
41.63	-0.07786	41.62	1.59237	41.89	3.05263	41.62	4.58824	41.82	6.0852	41.62	7.53241	41.62	9.0582	41.62	10.5694
41.65	-0.0626	41.64	1.56827	41.91	3.07237	41.64	4.59926	41.84	6.07175	41.64	7.5463	41.64	9.06349	41.64	10.5694
41.67	-0.0855	41.66	1.57229	41.93	3.07237	41.66	4.54779	41.86	6.09865	41.66	7.57407	41.66	9.06878	41.66	10.5625
41.69	-0.01679	41.68	1.56827	41.95	3.125	41.68	4.54412	41.88	6.12108	41.68	7.54167	41.68	9.05291	41.68	10.5625
41.71	-0.03206	41.7	1.56827	41.97	3.13158	41.7	4.54044	41.9	6.11659	41.7	7.55093	41.7	9.0582	41.7	10.5694
41.73	-0.02443	41.72	1.56426	41.99	3.10526	41.72	4.54044	41.92	6.1435	41.72	7.53241	41.72	9.07937	41.72	10.5347
41.75	0.02137	41.74	1.56024	42.01	3.21053	41.74	4.53309	41.94	6.20628	41.74	7.53704	41.74	9.08466	41.74	10.5764
41.77	0.02137	41.76	1.56024	42.03	3.15789	41.76	4.54412	41.96	6.17489	41.76	7.54167	41.76	9.04233	41.76	10.5278
41.79	0.04427	41.78	1.54819	42.05	3.17763	41.78	4.53309	41.98	6.21076	41.78	7.5787	41.78	9.11111	41.78	10.5625
41.81	0.00611	41.8	1.54819	42.07	3.13816	41.8	4.54779	42	6.18834	41.8	7.58796	41.8	9.13757	41.8	10.5486
41.83	0.00611	41.82	1.54418	42.09	3.17105	41.82	4.54412	42.02	6.14798	41.82	7.59259	41.82	9.15873	41.82	10.5764
41.85	0.03664	41.84	1.54418	42.11	3.09211	41.84	4.54044	42.04	6.13004	41.84	7.62963	41.84	9.1746	41.84	10.6181
41.87	-0.03206	41.86	1.54418	42.13	3.09211	41.86	4.54779	42.06	6.12108	41.86	7.65741	41.86	9.16402	41.86	10.5903
41.89	-0.03969	41.88	1.53213	42.15	3.05921	41.88	4.54779	42.08	6.09865	41.88	7.66204	41.88	9.16931	41.88	10.5972
41.91	-0.00153	41.9	1.55221	42.17	3.09211	41.9	4.5625	42.1	6.07623	41.9	7.7037	41.9	9.16402	41.9	10.6319
41.93	-0.01679	41.92	1.53614	42.19	3.03947	41.92	4.59926	42.12	6.11211	41.92	7.67593	41.92	9.12698	41.92	10.6389
41.95	-0.09313	41.94	1.54418	42.21	3.08553	41.94	4.66544	42.14	6.08969	41.94	7.62963	41.94	9.12698	41.94	10.6806
41.97	-0.05496	41.96	1.59639	42.23	3.05263	41.96	4.62132	42.16	6.05381	41.96	7.61574	41.96	9.12698	41.96	10.6528
41.99	-0.07023	41.98	1.58434	42.25	3.05921	41.98	4.66544	42.18	6.07175	41.98	7.60185	41.98	9.10053	41.98	10.6389
42.01	-0.05496	42	1.6245	42.27	3.03289	42	4.67647	42.2	6.0852	42	7.625	42	9.05291	42	10.6875
42.03	-0.09313	42.02	1.64458	42.29	3.03289	42.02	4.68015	42.22	6.05381	42.02	7.59722	42.02	9.08995	42.02	10.6319
42.05	-0.07023	42.04	1.68474	42.31	3.03289	42.04	4.70956	42.24	6.0583	42.04	7.5787	42.04	9.08995	42.04	10.6042
42.07	-0.0626	42.06	1.66466	42.33	3.05921	42.06	4.625	42.26	6.03587	42.06	7.57407	42.06	9.11111	42.06	10.6111
42.09	-0.07786	42.08	1.69277	42.35	3.05921	42.08	4.63971	42.28	6.04933	42.08	7.55556	42.08	9.06878	42.08	10.625
42.11	-0.05496	42.1	1.66466	42.37	3.05263	42.1	4.62868	42.3	6.04484	42.1	7.55556	42.1	9.07937	42.1	10.6042
42.13	-0.02443	42.12	1.68072	42.39	3.03947	42.12	4.61765	42.32	6.05381	42.12	7.55556	42.12	9.03704	42.12	10.5486
42.15	-0.10076	42.14	1.68876	42.41	3.03289	42.14	4.58456	42.34	6.04036	42.14	7.56944	42.14	9.05291	42.14	10.5556
42.17	-0.09313	42.16	1.65261	42.43	3.04605	42.16	4.60294	42.36	6.05381	42.16	7.55093	42.16	9.05291	42.16	10.5694
42.19	-0.0855	42.18	1.60843	42.45	3.07237	42.18	4.56985	42.38	6.08072	42.18	7.55556	42.18	9.03175	42.18	10.5625
42.21	-0.1084	42.2	1.6004	42.47	3.05263	42.2	4.54779	42.4	6.04484	42.2	7.53241	42.2	9.05291	42.2	10.5278
42.23	-0.1084	42.22	1.58835	42.49	3.02632	42.22	4.57721	42.42	6.04933	42.22	7.53241	42.22	9.06878	42.22	10.5278
42.25	-0.07786	42.24	1.57631	42.51	3.07237	42.24	4.55515	42.44	6.03587	42.24	7.5463	42.24	9.03175	42.24	10.5556
42.27	-0.0855	42.26	1.57229	42.53	3.03289	42.26	4.54779	42.46	6.04933	42.26	7.52778	42.26	9.04762	42.26	10.5417
42.29	-0.0626	42.28	1.56426	42.55	3.05263	42.28	4.54044	42.48	6.05381	42.28	7.51852	42.28	9.04762	42.28	10.5278
42.31	-0.0626	42.3	1.53213	42.57	3.01974	42.3	4.52206	42.5	6.03587	42.3	7.55556	42.3	9.04762	42.3	10.5486
42.33	-0.09313	42.32	1.55221	42.59	3.03289	42.32	4.53676	42.52	6.03139	42.32	7.52778	42.32	9.03175	42.32	10.5486
42.35	-0.09313	42.34	1.55221	42.61	3.03947	42.34	4.52574	42.54	6.02242	42.34	7.52778	42.34	9.03704	42.34	10.5486
42.37	-0.07786	42.36	1.54418	42.63	3.05921	42.36	4.53676	42.56	6.03139	42.36	7.52778	42.36	9.05291	42.36	10.5764
42.39	-0.1084	42.38	1.54819	42.65	3.04605	42.38	4.52574	42.58	6.03587	42.38	7.51389	42.38	9.05291	42.38	10.5625
42.41	-0.0855	42.4	1.53213	42.67	3.05921	42.4	4.52941	42.6	6.06278	42.4	7.53241	42.4	9.03175	42.4	10.5208
42.43	-0.03206	42.42	1.5241	42.69	3.05921	42.42	4.50368	42.62	6.04036	42.42	7.53704	42.42	9.02646	42.42	10.5556
42.45	-0.07786	42.44	1.5241	42.71	3.01974	42.44	4.51838	42.64	6.04484	42.44	7.53241	42.44	9.02116	42.44	10.5625
42.47	-0.05496	42.46	1.52008	42.73	3.03947	42.46	4.52206	42.66	6.04484	42.46	7.52778	42.46	9.03704	42.46	10.5764
42.49	-0.09313	42.48	1.5241	42.75	3.04605	42.48	4.51103	42.68	6.06278	42.48	7.50926	42.48	9.03175	42.48	10.5278
42.51	-0.04733	42.5	1.52811	42.77	3.05263	42.5	4.52206	42.7	6.03139	42.5	7.54167	42.5	9.02116	42.5	10.5278
42.53	-0.07786	42.52	1.52008	42.79	3.06579	42.52	4.51471	42.72	6.07623	42.52	7.53241	42.52	9.04233	42.52	10.5417
42.55	-0.11603	42.54	1.5241	42.81	3.03289	42.54	4.51471	42.74	6.0852	42.54	7.52778	42.54	9.04233	42.54	10.5417
42.57	-0.1084	42.56	1.52008	42.83	3.03947	42.56	4.52206	42.76	6.04933	42.56	7.52315	42.56	9.0582	42.56	10.5347
42.59	-0.0626	42.58	1.53614	42.85	3.03947	42.58	4.52574	42.78	6.04933	42.58	7.53704	42.58	9.06349	42.58	10.5278
42.61	-0.05496	42.6	1.51606	42.87	3.05921	42.6	4.51838	42.8	6.04933	42.6	7.51852	42.6	9.03704	42.6	10.5486
42.63	-0.0855	42.62	1.5241	42.89	3.06579	42.62	4.52941	42.82	6.04484	42.62	7.52778	42.62	9.06878	42.62	10.5486
42.65	-0.04733	42.64	1.5241	42.91	3.05921	42.64	4.53309	42.84	6.07623	42.64	7.53241	42.64	9.06349	42.64	10.5694
42.67	-0.07023	42.66	1.54016	42.93	3.07895	42.66	4.52574	42.86	6.04036	42.66	7.53241	42.66	9.03704	42.66	10.5417
42.69	-0.1084	42.68	1.51606	42.95	3.06579	42.68	4.50735	42.88	6.05381	42.68	7.53704	42.68	9.03704	42.68	10.5417
42.71	-0.0855	42.7	1.52008	42.97	3.04605	42.7	4.52941	42.9	6.04484	42.7	7.53704	42.7	9.0582	42.7	10.5347
42.73	-0.0855	42.72	1.52811	42.99	3.05921	42.72	4.53676	42.92	6.05381	42.72	7.52315	42.72	9.04762	42.72	10.5347
42.75	-0.0855	42.74	1.54819	43.01	3.07895	42.74	4.51471	42.94	6.03139	42.74	7.53241	42.74	9.04762	42.74	10.5278
42.77	-0.07786	42.76	1.54418	43.03	3.05263	42.76	4.53309	42.96	6.04484	42.76	7.53241	42.76	9.03704	42.76	10.5347
42.79	-0.07023	42.78	1.5241	43.05	3.04605	42.78	4.52206	42.98	6.0583	42.78	7.5463	42.78	9.04762	42.78	10.5556
42.81	-0.09313	42.8	1.53213	43.07	3.03289	42.8	4.51103	43	6.07175	42.8	7.52778	42.8	9.06349	42.8	10.5556
42.83	-0.0626	42.82	1.5241	43.09	3.05921	42.82	4.51838	43.02	6.05381	42.82	7.5463	42.82	9.05291	42.82	10.5278
42.85	-0.07786	42.84	1.53213	43.11	3.07237	42.84	4.52574	43.04	6.03587	42.84	7.53704	42.84	9.02646	42.84	10.5208
42.87	-0.05496	42.86	1.53213	43.13	3.05263	42.86	4.51103	43.06	6.05381	42.86	7.51389	42.86	9.04762	42.86	10.5208
42.89	-0.07023	42.88	1.53614	43.15	3.04605	42.88	4.52941	43.08	6.04036	42.88	7.53241	42.88	9.03704	42.88	10.5556
42.91	-0.07023	42.9	1.53614	43.17	3.06579	42.9	4.52206	43.1	6.04484	42.9	7.5463	42.9	9.04233	42.9	10.5278
42.93	-0.07023	42.92	1.5241	43.19	3.04605	42.92	4.52574	43.12	6.07623	42.92	7.50463	42.92	9.06349	42.92	10.5069
42.95	-0.05496	42.94	1.53614	43.21	3.07237	42.94	4.53309	43.14	6.04484	42.94	7.51852	42.94	9.0582	42.94	10.5139
42.97	-0.05496	42.96	1.54016	43.23	3.05263	42.96	4.52574	43.16	6.05381	42.96	7.51852	42.96	9.0582	42.96	10.5556
42.99	-0.0626	42.98	1.54016	43.25	3.07895	42.98	4.52206	43.18	6.07175	42.98	7.5463	42.98	9.02116	42.98	10.5278
43.01	-0.07023	43	1.51205	43.27	3.06579	43	4.54412	43.2	6.09417	43	7.53704	43	9.05291	43	10.5417
43.03	-0.04733	43.02	1.53614	43.29	3.09211	43.02	4.54044	43.22	6.05381	43.02	7.52778	43.02	9.04762	43.02	10.5417
43.05	-0.07023	43.04	1.5241	43.31	3.07237	43.04	4.52941	43.24	6.0852	43.04	7.55093	43.04	9.0582	43.04	10.5139
43.07	-0.05496	43.06	1.5241	43.33	3.07237	43.06	4.52574	43.26	6.08072	43.06	7.54167	43.06	9.07407	43.06	10.5417
43.09	-0.03206	43.08	1.52811	43.35	3.07895	43.08	4.51838	43.28	6.09417	43.08	7.53704	43.08	9.04233	43.08	10.5278
43.11	-0.07023	43.1	1.5241	43.37	3.04605	43.1	4.51838	43.3	6.06278	43.1	7.56019	43.1	9.07937	43.1	10.5694
43.13	-0.1084	43.12	1.54016	43.39	3.09211	43.12	4.52206	43.32	6.07623	43.12	7.58333	43.12	9.06349	43.12	10.5833
43.15	-0.07023	43.14	1.53213	43.41	3.05263	43.14	4.52941	43.34	6.0583	43.14	7.57407	43.14	9.09524	43.14	10.5139
43.17	-0.05496	43.16	1.52811	43.43	3.03289	43.16	4.51103	43.36	6.04933	43.16	7.55093	43.16	9.06878	43.16	10.5139
43.19	-0.0626	43.18	1.5241	43.45	3.03947	43.18	4.52941	43.38	6.07623	43.18	7.57407	43.18	9.07937	43.18	10.5625
43.21	-0.04733	43.2	1.52811	43.47	3.05921	43.2	4.52574	43.4	6.06726	43.2	7.60648	43.2	9.07407	43.2	10.5417
43.23	-0.04733	43.22	1.53213	43.49	3.03289	43.22	4.53676	43.42	6.05381	43.22	7.56944	43.22	9.04762	43.22	10.5556
43.25	-0.10076	43.24	1.54016	43.51	3.03947	43.24	4.55882	43.44	6.05381	43.24	7.58333	43.24	9.03175	43.24	10.5347
43.27	-0.07786	43.26	1.53213	43.53	3.04605	43.26	4.55882	43.46	6.06726	43.26	7.58333	43.26	9.06878	43.26	10.5903
43.29	-0.07023	43.28	1.55221	43.55	3.03947	43.28	4.56985	43.48	6.04933	43.28	7.53704	43.28	9.0582	43.28	10.5417
43.31	-0.10076	43.3	1.57229	43.57	3.06579	43.3	4.55515	43.5	6.05381	43.3	7.53241	43.3	9.03175	43.3	10.5486
43.33	-0.09313	43.32	1.55622	43.59	3.07237	43.32	4.57353	43.52	6.06278	43.32	7.52315	43.32	9.06349	43.32	10.5694
43.35	-0.02443	43.34	1.54819	43.61	3.03289	43.34	4.54779	43.54	6.04036	43.34	7.53704	43.34	9.03704	43.34	10.5556
43.37	-0.07786	43.36	1.55622	43.63	3.05921	43.36	4.54412	43.56	6.05381	43.36	7.56481	43.36	9.05291	43.36	10.5486
43.39	-0.05496	43.38	1.55221	43.65	3.04605	43.38	4.53676	43.58	6.0583	43.38	7.52315	43.38	9.03175	43.38	10.5347
43.41	-0.0855	43.4	1.56426	43.67	3.03289	43.4	4.55882	43.6	6.05381	43.4	7.52778	43.4	9.0582	43.4	10.5278
43.43	-0.07023	43.42	1.54819	43.69	3.06579	43.42	4.54779	43.62	6.03139	43.42	7.53704	43.42	9.03704	43.42	10.5625
43.45	-0.10076	43.44	1.53614	43.71	3.05921	43.44	4.54412	43.64	6.0583	43.44	7.52315	43.44	9.03175	43.44	10.5208
43.47	-0.10076	43.46	1.55622	43.73	3.04605	43.46	4.52574	43.66	6.04484	43.46	7.52778	43.46	9.04762	43.46	10.5625
43.49	-0.07786	43.48	1.54819	43.75	3.06579	43.48	4.52941	43.68	6.04484	43.48	7.52778	43.48	9.05291	43.48	10.5694
43.51	-0.09313	43.5	1.55622	43.77	3.07895	43.5	4.54044	43.7	6.05381	43.5	7.5463	43.5	9.0582	43.5	10.5625
43.53	-0.0626	43.52	1.53213	43.79	3.07237	43.52	4.53676	43.72	6.08072	43.52	7.52778	43.52	9.04762	43.52	10.5417
43.55	-0.03206	43.54	1.53614	43.81	3.03947	43.54	4.52574	43.74	6.06278	43.54	7.54167	43.54	9.04762	43.54	10.5139
43.57	-0.04733	43.56	1.51606	43.83	3.04605	43.56	4.51471	43.76	6.06278	43.56	7.52315	43.56	9.03704	43.56	10.5139
43.59	-0.07786	43.58	1.52811	43.85	3.03947	43.58	4.51471	43.78	6.05381	43.58	7.53241	43.58	9.07937	43.58	10.5278
43.61	-0.0855	43.6	1.52008	43.87	3.03289	43.6	4.52574	43.8	6.06278	43.6	7.53704	43.6	9.06878	43.6	10.5486
43.63	-0.07023	43.62	1.52811	43.89	3.05263	43.62	4.52941	43.82	6.05381	43.62	7.55556	43.62	9.05291	43.62	10.5278
43.65	-0.07023	43.64	1.54016	43.91	3.03289	43.64	4.51471	43.84	6.07175	43.64	7.55093	43.64	9.07407	43.64	10.5347
43.67	-0.0626	43.66	1.53614	43.93	3.07237	43.66	4.53309	43.86	6.05381	43.66	7.5463	43.66	9.06878	43.66	10.5417
43.69	-0.05496	43.68	1.51205	43.95	3.03289	43.68	4.53676	43.88	6.04484	43.68	7.57407	43.68	9.07407	43.68	10.5347
43.71	-0.07023	43.7	1.53213	43.97	3.04605	43.7	4.53676	43.9	6.05381	43.7	7.5787	43.7	9.04233	43.7	10.5069
43.73	-0.07786	43.72	1.5241	43.99	3.03947	43.72	4.54044	43.92	6.05381	43.72	7.53704	43.72	9.04233	43.72	10.5417
43.75	-0.07786	43.74	1.54016	44.01	3.05921	43.74	4.57721	43.94	6.04933	43.74	7.5463	43.74	9.03704	43.74	10.5208
43.77	-0.07023	43.76	1.52008	44.03	3.04605	43.76	4.55882	43.96	6.04484	43.76	7.55556	43.76	9.07407	43.76	10.5625
43.79	-0.09313	43.78	1.55221	44.05	3.04605	43.78	4.56618	43.98	6.06726	43.78	7.53241	43.78	9.06349	43.78	10.5208
43.81	-0.05496	43.8	1.55221	44.07	3.01316	43.8	4.55882	44	6.04484	43.8	7.53704	43.8	9.07937	43.8	10.5417
43.83	-0.0855	43.82	1.58032	44.09	3.01974	43.82	4.56985	44.02	6.03587	43.82	7.54167	43.82	9.04233	43.82	10.5556
43.85	-0.05496	43.84	1.55221	44.11	3.06579	43.84	4.54412	44.04	6.03139	43.84	7.5463	43.84	9.03704	43.84	10.5347
43.87	-0.07786	43.86	1.54016	44.13	3.04605	43.86	4.52206	44.06	6.04484	43.86	7.53241	43.86	9.04762	43.86	10.5417
43.89	-0.0626	43.88	1.53213	44.15	3.07895	43.88	4.54779	44.08	6.03587	43.88	7.5463	43.88	9.0582	43.88	10.5208
43.91	-0.10076	43.9	1.54418	44.17	3.07237	43.9	4.55515	44.1	6.0583	43.9	7.54167	43.9	9.0582	43.9	10.5486
43.93	-0.04733	43.92	1.54418	44.19	3.04605	43.92	4.54044	44.12	6.05381	43.92	7.55556	43.92	9.03175	43.92	10.5069
43.95	-0.07786	43.94	1.53614	44.21	3.04605	43.94	4.53676	44.14	6.04484	43.94	7.52315	43.94	9.04762	43.94	10.5417
43.97	-0.1084	43.96	1.53614	44.23	3.03289	43.96	4.53676	44.16	6.03587	43.96	7.54167	43.96	9.03704	43.96	10.5208
43.99	-0.05496	43.98	1.53614	44.25	3.04605	43.98	4.53309	44.18	6.05381	43.98	7.51389	43.98	9.05291	43.98	10.5208
44.01	-0.0626	44	1.5241	44.27	3.05921	44	4.53309	44.2	6.02691	44	7.52778	44	9.0582	44	10.5417
44.03	-0.07786	44.02	1.52008	44.29	3.05263	44.02	4.52206	44.22	6.03587	44.02	7.53241	44.02	9.04233	44.02	10.5139
44.05	-0.02443	44.04	1.52811	44.31	3.03289	44.04	4.51838	44.24	6.04484	44.04	7.50926	44.04	9.01058	44.04	10.5347
44.07	-0.10076	44.06	1.51606	44.33	3.01974	44.06	4.51103	44.26	6.04933	44.06	7.5	44.06	9.03175	44.06	10.5417
44.09	-0.04733	44.08	1.51205	44.35	3.09211	44.08	4.51838	44.28	6.0583	44.08	7.51852	44.08	9.03175	44.08	10.5208
44.11	-0.05496	44.1	1.51205	44.37	3.05921	44.1	4.53676	44.3	6.0852	44.1	7.52315	44.1	9.04233	44.1	10.5208
44.13	-0.05496	44.12	1.5241	44.39	3.01974	44.12	4.52574	44.32	6.04484	44.12	7.52778	44.12	9.04233	44.12	10.5278
44.15	-0.05496	44.14	1.5241	44.41	3.04605	44.14	4.51838	44.34	6.04484	44.14	7.52315	44.14	9.03175	44.14	10.5347
44.17	-0.05496	44.16	1.52008	44.43	3.05921	44.16	4.52206	44.36	6.0583	44.16	7.51852	44.16	9.06878	44.16	10.5278
44.19	-0.07023	44.18	1.51205	44.45	3.10526	44.18	4.51471	44.38	6.07175	44.18	7.51852	44.18	9.06878	44.18	10.5
44.21	-0.0626	44.2	1.53213	44.47	3.10526	44.2	4.52941	44.4	6.07175	44.2	7.53241	44.2	9.06878	44.2	10.5278
44.23	-0.00916	44.22	1.51606	44.49	3.07895	44.22	4.52941	44.42	6.08072	44.22	7.5463	44.22	9.04762	44.22	10.5556
44.25	-0.10076	44.24	1.52008	44.51	3.07237	44.24	4.52941	44.44	6.06278	44.24	7.55093	44.24	9.08995	44.24	10.5278
44.27	-0.07023	44.26	1.51606	44.53	3.05921	44.26	4.50735	44.46	6.05381	44.26	7.5463	44.26	9.06349	44.26	10.5417
44.29	-0.07023	44.28	1.52811	44.55	3.09211	44.28	4.53309	44.48	6.06278	44.28	7.56019	44.28	9.06878	44.28	10.5486
44.31	-0.0626	44.3	1.54819	44.57	3.06579	44.3	4.51838	44.5	6.07623	44.3	7.55556	44.3	9.0582	44.3	10.5347
44.33	-0.05496	44.32	1.53213	44.59	3.05263	44.32	4.53676	44.52	6.04036	44.32	7.52315	44.32	9.0582	44.32	10.5347
44.35	-0.07023	44.34	1.53614	44.61	3.06579	44.34	4.52574	44.54	6.04933	44.34	7.56481	44.34	9.0582	44.34	10.5556
44.37	-0.05496	44.36	1.53614	44.63	3.07895	44.36	4.52941	44.56	6.0583	44.36	7.56481	44.36	9.06878	44.36	10.5625
44.39	-0.03206	44.38	1.53614	44.65	3.06579	44.38	4.55147	44.58	6.04484	44.38	7.55556	44.38	9.06878	44.38	10.5486
44.41	-0.07023	44.4	1.54016	44.67	3.08553	44.4	4.55882	44.6	6.06278	44.4	7.5463	44.4	9.06349	44.4	10.5556
44.43	-0.07786	44.42	1.54418	44.69	3.09868	44.42	4.53676	44.62	6.07623	44.42	7.55556	44.42	9.06349	44.42	10.5694
44.45	-0.03969	44.44	1.53213	44.71	3.09868	44.44	4.55515	44.64	6.12108	44.44	7.55093	44.44	9.03175	44.44	10.5208
44.47	-0.00916	44.46	1.54819	44.73	3.09211	44.46	4.54779	44.66	6.11211	44.46	7.56019	44.46	9.08466	44.46	10.5417
44.49	-0.07023	44.48	1.56024	44.75	3.06579	44.48	4.54044	44.68	6.09417	44.48	7.56481	44.48	9.05291	44.48	10.5556
44.51	-0.03206	44.5	1.56426	44.77	3.09211	44.5	4.5625	44.7	6.09865	44.5	7.56019	44.5	9.04762	44.5	10.5347
44.53	-0.02443	44.52	1.56024	44.79	3.07895	44.52	4.53309	44.72	6.08072	44.52	7.56481	44.52	9.07407	44.52	10.5556
44.55	-0.10076	44.54	1.55221	44.81	3.09211	44.54	4.54412	44.74	6.08072	44.54	7.57407	44.54	9.06878	44.54	10.5486
44.57	-0.03206	44.56	1.54418	44.83	3.07237	44.56	4.55147	44.76	6.11659	44.56	7.53241	44.56	9.08995	44.56	10.5625
44.59	-0.02443	44.58	1.53213	44.85	3.05263	44.58	4.54779	44.78	6.05381	44.58	7.5787	44.58	9.06349	44.58	10.5486
44.61	-0.09313	44.6	1.54418	44.87	3.07895	44.6	4.54779	44.8	6.08072	44.6	7.56944	44.6	9.07937	44.6	10.5347
44.63	-0.07023	44.62	1.53614	44.89	3.05263	44.62	4.55515	44.82	6.09417	44.62	7.55556	44.62	9.0582	44.62	10.5694
44.65	-0.07786	44.64	1.55221	44.91	3.05921	44.64	4.55147	44.84	6.06278	44.64	7.55093	44.64	9.09524	44.64	10.5833
44.67	-0.05496	44.66	1.54418	44.93	3.05263	44.66	4.54412	44.86	6.0583	44.66	7.58333	44.66	9.07937	44.66	10.5694
44.69	-0.1084	44.68	1.56426	44.95	3.05921	44.68	4.55882	44.88	6.07175	44.68	7.56481	44.68	9.10582	44.68	10.5903
44.71	-0.05496	44.7	1.56024	44.97	3.09211	44.7	4.57353	44.9	6.03587	44.7	7.54167	44.7	9.04233	44.7	10.5764
44.73	-0.0855	44.72	1.58434	44.99	3.03947	44.72	4.55515	44.92	6.05381	44.72	7.5463	44.72	9.0582	44.72	10.5764
44.75	-0.05496	44.74	1.58835	45.01	3.07237	44.74	4.55147	44.94	6.05381	44.74	7.53241	44.74	9.04233	44.74	10.5486
44.77	-0.07786	44.76	1.58434	45.03	3.03947	44.76	4.55515	44.96	6.02242	44.76	7.56481	44.76	9.04233	44.76	10.5417
44.79	-0.09313	44.78	1.56827	45.05	3.03947	44.78	4.56618	44.98	6.04933	44.78	7.55556	44.78	9.06878	44.78	10.5556
44.81	-0.05496	44.8	1.55622	45.07	3.06579	44.8	4.53676	45	6.04484	44.8	7.54167	44.8	9.04233	44.8	10.5625
44.83	-0.0855	44.82	1.55622	45.09	3.04605	44.82	4.53309	45.02	6.04036	44.82	7.53241	44.82	9.04762	44.82	10.5903
44.85	-0.03969	44.84	1.57631	45.11	3.06579	44.84	4.53676	45.04	6.04484	44.84	7.57407	44.84	9.04233	44.84	10.5278
44.87	-0.04733	44.86	1.55221	45.13	3.03289	44.86	4.54412	45.06	6.03587	44.86	7.55556	44.86	9.0582	44.86	10.5278
44.89	-0.07786	44.88	1.53213	45.15	3.04605	44.88	4.54412	45.08	6.04036	44.88	7.5463	44.88	9.05291	44.88	10.5486
44.91	-0.10076	44.9	1.54819	45.17	3.04605	44.9	4.53309	45.1	6.04036	44.9	7.55093	44.9	9.04762	44.9	10.5278
44.93	-0.10076	44.92	1.53213	45.19	3.05263	44.92	4.51838	45.12	6.03587	44.92	7.55093	44.92	9.0582	44.92	10.5625
44.95	-0.03206	44.94	1.52811	45.21	3.05921	44.94	4.53309	45.14	6.03139	44.94	7.54167	44.94	9.05291	44.94	10.5764
44.97	-0.0855	44.96	1.52811	45.23	3.08553	44.96	4.54412	45.16	6.04484	44.96	7.53241	44.96	9.07937	44.96	10.5556
44.99	-0.0855	44.98	1.53614	45.25	3.05921	44.98	4.53676	45.18	6.05381	44.98	7.53241	44.98	9.08995	44.98	10.5764
45.01	-0.11603	45	1.54016	45.27	3.02632	45	4.53309	45.2	6.07175	45	7.52315	45	9.06878	45	10.5417
45.03	-0.03969	45.02	1.52811	45.29	3.06579	45.02	4.51838	45.22	6.07623	45.02	7.51852	45.02	9.06878	45.02	10.5486
45.05	-0.11603	45.04	1.54016	45.31	3.05263	45.04	4.53676	45.24	6.04036	45.04	7.53241	45.04	9.06349	45.04	10.5972
45.07	-0.0855	45.06	1.54016	45.33	3.05263	45.06	4.51838	45.26	6.06726	45.06	7.53704	45.06	9.09524	45.06	10.5833
45.09	-0.07023	45.08	1.53213	45.35	3.10526	45.08	4.52574	45.28	6.08072	45.08	7.52315	45.08	9.08466	45.08	10.6181
45.11	-0.0626	45.1	1.53614	45.37	3.11842	45.1	4.53676	45.3	6.10314	45.1	7.5463	45.1	9.04762	45.1	10.5556
45.13	-0.07786	45.12	1.52008	45.39	3.09868	45.12	4.52941	45.32	6.09417	45.12	7.52778	45.12	9.08466	45.12	10.6181
45.15	-0.07786	45.14	1.53213	45.41	3.07895	45.14	4.53676	45.34	6.08072	45.14	7.56481	45.14	9.10053	45.14	10.5556
45.17	-0.03969	45.16	1.50402	45.43	3.01974	45.16	4.52574	45.36	6.06726	45.16	7.56481	45.16	9.1164	45.16	10.5833
45.19	-0.0626	45.18	1.54418	45.45	3.08553	45.18	4.52941	45.38	6.04933	45.18	7.55093	45.18	9.09524	45.18	10.5833
45.21	-0.05496	45.2	1.52008	45.47	3.05921	45.2	4.51471	45.4	6.04933	45.2	7.55093	45.2	9.11111	45.2	10.5694
45.23	-0.07023	45.22	1.5241	45.49	3.07895	45.22	4.52941	45.42	6.06726	45.22	7.55093	45.22	9.12169	45.22	10.5694
45.25	-0.07786	45.24	1.53213	45.51	3.07237	45.24	4.52574	45.44	6.10314	45.24	7.56019	45.24	9.15344	45.24	10.5694
45.27	-0.03206	45.26	1.51606	45.53	3.10526	45.26	4.53676	45.46	6.07175	45.26	7.55556	45.26	9.14815	45.26	10.6181
45.29	-0.05496	45.28	1.5241	45.55	3.09211	45.28	4.52574	45.48	6.10762	45.28	7.55556	45.28	9.10053	45.28	10.6319
45.31	-0.0855	45.3	1.53213	45.57	3.03947	45.3	4.55882	45.5	6.06726	45.3	7.56944	45.3	9.10582	45.3	10.5972
45.33	-0.07786	45.32	1.53213	45.59	3.05263	45.32	4.57721	45.52	6.05381	45.32	7.56481	45.32	9.11111	45.32	10.5764
45.35	-0.07023	45.34	1.56426	45.61	3.06579	45.34	4.5625	45.54	6.04484	45.34	7.57407	45.34	9.10053	45.34	10.5694
45.37	-0.0855	45.36	1.56426	45.63	3.04605	45.36	4.59191	45.56	6.07175	45.36	7.56019	45.36	9.12169	45.36	10.5833
45.39	-0.07023	45.38	1.56827	45.65	3.06579	45.38	4.58456	45.58	6.0583	45.38	7.56481	45.38	9.08466	45.38	10.5694
45.41	-0.09313	45.4	1.58032	45.67	3.05921	45.4	4.60294	45.6	6.04484	45.4	7.56481	45.4	9.08466	45.4	10.5972
45.43	-0.00916	45.42	1.54819	45.69	3.05263	45.42	4.56618	45.62	6.07175	45.42	7.5463	45.42	9.0582	45.42	10.5347
45.45	-0.04733	45.44	1.56827	45.71	3.02632	45.44	4.55515	45.64	6.06726	45.44	7.56481	45.44	9.0582	45.44	10.5694
45.47	-0.05496	45.46	1.54819	45.73	3.03947	45.46	4.57353	45.66	6.06726	45.46	7.53704	45.46	9.09524	45.46	10.5694
45.49	-0.05496	45.48	1.56827	45.75	3.02632	45.48	4.57353	45.68	6.04933	45.48	7.53704	45.48	9.03175	45.48	10.5347
45.51	-0.05496	45.5	1.54016	45.77	3.01316	45.5	4.57353	45.7	6.03587	45.5	7.54167	45.5	9.06349	45.5	10.5556
45.53	-0.0855	45.52	1.57631	45.79	3.04605	45.52	4.55515	45.72	6.05381	45.52	7.55556	45.52	9.04233	45.52	10.5417
45.55	-0.03206	45.54	1.58434	45.81	3.01974	45.54	4.55882	45.74	6.0583	45.54	7.55556	45.54	9.07937	45.54	10.5347
45.57	-0.01679	45.56	1.56024	45.83	3.04605	45.56	4.55147	45.76	6.04036	45.56	7.55556	45.56	9.05291	45.56	10.5417
45.59	-0.10076	45.58	1.54819	45.85	3.02632	45.58	4.53676	45.78	6.04484	45.58	7.5463	45.58	9.03704	45.58	10.5486
45.61	-0.0626	45.6	1.56024	45.87	3.01974	45.6	4.55147	45.8	6.04933	45.6	7.53241	45.6	9.04762	45.6	10.5139
45.63	-0.05496	45.62	1.57229	45.89	3.05921	45.62	4.54412	45.82	6.04036	45.62	7.53241	45.62	9.04762	45.62	10.5278
45.65	-0.04733	45.64	1.54819	45.91	3.03289	45.64	4.54779	45.84	6.02691	45.64	7.51852	45.64	9.05291	45.64	10.5347
45.67	-0.07786	45.66	1.54016	45.93	3.01316	45.66	4.55882	45.86	6.04484	45.66	7.54167	45.66	9.07407	45.66	10.5278
45.69	-0.05496	45.68	1.55221	45.95	3.01316	45.68	4.53309	45.88	6.03587	45.68	7.52778	45.68	9.03175	45.68	10.5486
45.71	-0.05496	45.7	1.54819	45.97	3.03947	45.7	4.52206	45.9	6.01345	45.7	7.52778	45.7	9.06349	45.7	10.5208
45.73	-0.03969	45.72	1.53614	45.99	3.05263	45.72	4.53309	45.92	6.03587	45.72	7.52315	45.72	9.04762	45.72	10.5139
45.75	-0.05496	45.74	1.53614	46.01	3.05921	45.74	4.52206	45.94	6.04036	45.74	7.5463	45.74	9.04762	45.74	10.5347
45.77	-0.1084	45.76	1.54016	46.03	3.04605	45.76	4.51471	45.96	6.04933	45.76	7.53241	45.76	9.02646	45.76	10.5556
45.79	-0.05496	45.78	1.52811	46.05	3.06579	45.78	4.51471	45.98	6.03587	45.78	7.54167	45.78	9.03175	45.78	10.5417
45.81	-0.07023	45.8	1.52811	46.07	3.05921	45.8	4.51471	46	6.04036	45.8	7.53704	45.8	9.04233	45.8	10.5556
45.83	-0.04733	45.82	1.5241	46.09	3.03289	45.82	4.52206	46.02	6.05381	45.82	7.51389	45.82	9.04233	45.82	10.5278
45.85	-0.07786	45.84	1.52008	46.11	3.04605	45.84	4.51471	46.04	6.06726	45.84	7.52778	45.84	9.04233	45.84	10.5347
45.87	-0.07786	45.86	1.52008	46.13	3.05921	45.86	4.52574	46.06	6.03587	45.86	7.56019	45.86	9.02646	45.86	10.5347
45.89	-0.09313	45.88	1.52008	46.15	3.05263	45.88	4.51471	46.08	6.04933	45.88	7.53704	45.88	9.03175	45.88	10.5486
45.91	-0.1084	45.9	1.5241	46.17	3.08553	45.9	4.53676	46.1	6.04036	45.9	7.55093	45.9	9.05291	45.9	10.5417
45.93	-0.03206	45.92	1.54016	46.19	3.06579	45.92	4.51471	46.12	6.04036	45.92	7.53704	45.92	9.03175	45.92	10.5278
45.95	-0.0626	45.94	1.52008	46.21	3.07237	45.94	4.52941	46.14	6.06278	45.94	7.50463	45.94	9.04762	45.94	10.5417
45.97	-0.10076	45.96	1.53213	46.23	3.03289	45.96	4.51103	46.16	6.06278	45.96	7.52778	45.96	9.04233	45.96	10.5278
45.99	-0.1084	45.98	1.5241	46.25	3.03947	45.98	4.53676	46.18	6.03139	45.98	7.50926	45.98	9.04762	45.98	10.5347
46.01	-0.07786	46	1.52008	46.27	3.05263	46	4.53309	46.2	6.04036	46	7.52315	46	9.05291	46	10.5556
46.03	-0.0626	46.02	1.53614	46.29	3.04605	46.02	4.53309	46.22	6.04933	46.02	7.51389	46.02	9.03175	46.02	10.5694
46.05	-0.10076	46.04	1.53614	46.31	3.02632	46.04	4.52206	46.24	6.06278	46.04	7.52315	46.04	9.03175	46.04	10.5278
46.07	-0.0626	46.06	1.53213	46.33	3.07895	46.06	4.53676	46.26	6.04036	46.06	7.52315	46.06	9.03704	46.06	10.5347
46.09	-0.11603	46.08	1.54016	46.35	3.03947	46.08	4.51838	46.28	6.04484	46.08	7.53704	46.08	9.02646	46.08	10.5139
46.11	-0.1084	46.1	1.5241	46.37	3.07895	46.1	4.54044	46.3	6.03139	46.1	7.51389	46.1	9.03704	46.1	10.5278
46.13	-0.07023	46.12	1.5241	46.39	3.04605	46.12	4.53309	46.32	6.04484	46.12	7.52778	46.12	9.0582	46.12	10.5347
46.15	-0.0855	46.14	1.53614	46.41	3.03289	46.14	4.52206	46.34	6.02691	46.14	7.54167	46.14	9.05291	46.14	10.5208
46.17	-0.07023	46.16	1.53213	46.43	3.03289	46.16	4.51103	46.36	6.01345	46.16	7.51852	46.16	9.0582	46.16	10.5139
46.19	-0.1084	46.18	1.52811	46.45	3.05263	46.18	4.53676	46.38	6.06278	46.18	7.55093	46.18	9.04233	46.18	10.5278
46.21	-0.0855	46.2	1.52008	46.47	3.03289	46.2	4.51838	46.4	6.02691	46.2	7.53241	46.2	9.04233	46.2	10.5486
46.23	-0.04733	46.22	1.53213	46.49	3.06579	46.22	4.52941	46.42	6.04036	46.22	7.50926	46.22	9.02646	46.22	10.5417
46.25	-0.07023	46.24	1.53213	46.51	3.05263	46.24	4.52941	46.44	6.03587	46.24	7.57407	46.24	9.02646	46.24	10.5347
46.27	-0.03969	46.26	1.5241	46.53	3.05263	46.26	4.52941	46.46	6.03587	46.26	7.51389	46.26	9.02646	46.26	10.5278
46.29	-0.02443	46.28	1.51205	46.55	3.04605	46.28	4.51838	46.48	6.03587	46.28	7.53704	46.28	9.04233	46.28	10.5208
46.31	-0.10076	46.3	1.51205	46.57	3.04605	46.3	4.52941	46.5	6.06278	46.3	7.51852	46.3	9.04762	46.3	10.5278
46.33	-0.10076	46.32	1.51606	46.59	3.05263	46.32	4.52206	46.52	6.05381	46.32	7.5463	46.32	9.05291	46.32	10.5278
46.35	-0.0626	46.34	1.53614	46.61	3.05263	46.34	4.53309	46.54	6.03139	46.34	7.52315	46.34	9.02646	46.34	10.5556
46.37	-0.09313	46.36	1.51606	46.63	3.02632	46.36	4.52941	46.56	6.04036	46.36	7.53241	46.36	9.0582	46.36	10.5278
46.39	-0.10076	46.38	1.5241	46.65	3.01974	46.38	4.52574	46.58	6.03587	46.38	7.51852	46.38	9.02116	46.38	10.5069
46.41	-0.07786	46.4	1.5241	46.67	3.02632	46.4	4.50735	46.6	6.03139	46.4	7.52315	46.4	9.05291	46.4	10.5486
46.43	-0.07023	46.42	1.53213	46.69	3.07895	46.42	4.54044	46.62	6.04933	46.42	7.53241	46.42	9.03704	46.42	10.5278
46.45	-0.07786	46.44	1.5241	46.71	3.03947	46.44	4.51838	46.64	6.04484	46.44	7.53704	46.44	9.03175	46.44	10.5208
46.47	-0.0855	46.46	1.50803	46.73	3.05921	46.46	4.52941	46.66	6.04484	46.46	7.52778	46.46	9.03704	46.46	10.5208
46.49	-0.07023	46.48	1.52008	46.75	3.05263	46.48	4.51838	46.68	6.05381	46.48	7.52778	46.48	9.03704	46.48	10.5556
46.51	-0.09313	46.5	1.5241	46.77	3.03947	46.5	4.53676	46.7	6.04933	46.5	7.55556	46.5	9.03704	46.5	10.5347
46.53	-0.07786	46.52	1.52008	46.79	3.04605	46.52	4.51838	46.72	6.04036	46.52	7.53241	46.52	9.02116	46.52	10.5347
46.55	-0.10076	46.54	1.5241	46.81	3.05921	46.54	4.51838	46.74	6.04484	46.54	7.54167	46.54	9.04762	46.54	10.5417
46.57	-0.1084	46.56	1.52008	46.83	3.05921	46.56	4.52206	46.76	6.06278	46.56	7.55093	46.56	9.05291	46.56	10.5347
46.59	-0.09313	46.58	1.53213	46.85	3.08553	46.58	4.51471	46.78	6.03587	46.58	7.53704	46.58	9.04233	46.58	10.5208
46.61	-0.07786	46.6	1.5241	46.87	3.01974	46.6	4.52941	46.8	6.04484	46.6	7.5463	46.6	9.05291	46.6	10.5347
46.63	-0.09313	46.62	1.51606	46.89	3.05263	46.62	4.53309	46.82	6.05381	46.62	7.52778	46.62	9.05291	46.62	10.5347
46.65	-0.05496	46.64	1.52008	46.91	3.05921	46.64	4.52574	46.84	6.04484	46.64	7.52778	46.64	9.05291	46.64	10.5417
46.67	-0.07786	46.66	1.56024	46.93	3.04605	46.66	4.54044	46.86	6.04933	46.66	7.52778	46.66	9.05291	46.66	10.5556
46.69	-0.10076	46.68	1.53213	46.95	3.06579	46.68	4.54044	46.88	6.06726	46.68	7.5463	46.68	9.02646	46.68	10.5347
46.71	-0.09313	46.7	1.50803	46.97	3.03947	46.7	4.52941	46.9	6.06278	46.7	7.52778	46.7	9.04762	46.7	10.5417
46.73	-0.04733	46.72	1.53213	46.99	3.05263	46.72	4.53309	46.92	6.04484	46.72	7.54167	46.72	9.03704	46.72	10.5347
46.75	-0.0626	46.74	1.54016	47.01	3.08553	46.74	4.54044	46.94	6.04484	46.74	7.52315	46.74	9.03704	46.74	10.5347
46.77	-0.03206	46.76	1.52811	47.03	3.08553	46.76	4.54412	46.96	6.06278	46.76	7.52315	46.76	9.05291	46.76	10.5208
46.79	-0.04733	46.78	1.56024	47.05	3.09868	46.78	4.55147	46.98	6.0583	46.78	7.53241	46.78	9.05291	46.78	10.5278
46.81	-0.0626	46.8	1.52811	47.07	3.05921	46.8	4.55882	47	6.10762	46.8	7.54167	46.8	9.02646	46.8	10.5347
46.83	-0.05496	46.82	1.54016	47.09	3.11184	46.82	4.52206	47.02	6.08072	46.82	7.5463	46.82	9.04233	46.82	10.5417
46.85	-0.04733	46.84	1.5241	47.11	3.07237	46.84	4.53309	47.04	6.0852	46.84	7.5463	46.84	9.05291	46.84	10.5486
46.87	-0.03969	46.86	1.53213	47.13	3.07237	46.86	4.51838	47.06	6.12108	46.86	7.5463	46.86	9.07407	46.86	10.5417
46.89	-0.04733	46.88	1.52811	47.15	3.09211	46.88	4.52574	47.08	6.06278	46.88	7.57407	46.88	9.07937	46.88	10.5486
46.91	-0.03206	46.9	1.5241	47.17	3.09868	46.9	4.52206	47.1	6.0852	46.9	7.53241	46.9	9.05291	46.9	10.5417
46.93	-0.05496	46.92	1.54016	47.19	3.09211	46.92	4.53309	47.12	6.08072	46.92	7.55556	46.92	9.06349	46.92	10.5625
46.95	-0.04733	46.94	1.54418	47.21	3.06579	46.94	4.54044	47.14	6.07175	46.94	7.58333	46.94	9.06878	46.94	10.5625
46.97	-0.07023	46.96	1.52811	47.23	3.08553	46.96	4.55515	47.16	6.08072	46.96	7.54167	46.96	9.0582	46.96	10.5833
46.99	-0.0626	46.98	1.53614	47.25	3.08553	46.98	4.53676	47.18	6.0852	46.98	7.55556	46.98	9.0582	46.98	10.5764
47.01	-0.07023	47	1.53213	47.27	3.07895	47	4.56618	47.2	6.06726	47	7.55556	47	9.06349	47	10.5764
47.03	-0.07023	47.02	1.55622	47.29	3.06579	47.02	4.55147	47.22	6.07175	47.02	7.56019	47.02	9.0582	47.02	10.5556
47.05	-0.0855	47.04	1.55221	47.31	3.05921	47.04	4.58456	47.24	6.06726	47.04	7.55093	47.04	9.05291	47.04	10.5625
47.07	0.01374	47.06	1.56426	47.33	3.04605	47.06	4.59191	47.26	6.03587	47.06	7.60185	47.06	9.08995	47.06	10.5903
47.09	-0.02443	47.08	1.6004	47.35	3.08553	47.08	4.55147	47.28	6.0583	47.08	7.56944	47.08	9.06349	47.08	10.5694
47.11	-0.03969	47.1	1.60442	47.37	3.06579	47.1	4.56618	47.3	6.08969	47.1	7.58333	47.1	9.08466	47.1	10.5625
47.13	-0.09313	47.12	1.61647	47.39	3.06579	47.12	4.60294	47.32	6.04036	47.12	7.55556	47.12	9.0582	47.12	10.5764
47.15	-0.10076	47.14	1.61245	47.41	3.06579	47.14	4.56618	47.34	6.04933	47.14	7.59259	47.14	9.05291	47.14	10.5972
47.17	-0.03206	47.16	1.6004	47.43	3.01974	47.16	4.57721	47.36	6.03587	47.16	7.55556	47.16	9.03704	47.16	10.5833
47.19	-0.04733	47.18	1.58032	47.45	3.03947	47.18	4.58088	47.38	6.04933	47.18	7.55093	47.18	9.05291	47.18	10.5625
47.21	-0.03969	47.2	1.58434	47.47	3.05921	47.2	4.56618	47.4	6.05381	47.2	7.56944	47.2	9.03704	47.2	10.5486
47.23	-0.05496	47.22	1.60442	47.49	3.02632	47.22	4.55515	47.42	6.04484	47.22	7.55556	47.22	9.05291	47.22	10.5556
47.25	-0.09313	47.24	1.58434	47.51	3.03947	47.24	4.58824	47.44	6.07175	47.24	7.56019	47.24	9.0582	47.24	10.5556
47.27	-0.04733	47.26	1.58434	47.53	3.07895	47.26	4.57353	47.46	6.05381	47.26	7.54167	47.26	9.06349	47.26	10.5556
47.29	-0.0626	47.28	1.6004	47.55	3.04605	47.28	4.55515	47.48	6.04933	47.28	7.5463	47.28	9.04762	47.28	10.5833
47.31	-0.07786	47.3	1.56827	47.57	3.03289	47.3	4.53309	47.5	6.04484	47.3	7.5463	47.3	9.05291	47.3	10.5417
47.33	-0.07786	47.32	1.56426	47.59	3.08553	47.32	4.55882	47.52	6.0583	47.32	7.53241	47.32	9.04762	47.32	10.5417
47.35	-0.07786	47.34	1.54819	47.61	3.06579	47.34	4.53309	47.54	6.03587	47.34	7.51852	47.34	9.0582	47.34	10.5347
47.37	-0.03206	47.36	1.52811	47.63	3.03289	47.36	4.54779	47.56	6.03587	47.36	7.5463	47.36	9.06349	47.36	10.5417
47.39	-0.07023	47.38	1.54418	47.65	3.05263	47.38	4.52206	47.58	6.06278	47.38	7.56019	47.38	9.0582	47.38	10.5486
47.41	-0.07786	47.4	1.53213	47.67	3.05921	47.4	4.53676	47.6	6.03587	47.4	7.53704	47.4	9.07407	47.4	10.5139
47.43	-0.0626	47.42	1.54418	47.69	3.05921	47.42	4.53309	47.62	6.05381	47.42	7.56481	47.42	9.0582	47.42	10.5278
47.45	-0.0626	47.44	1.54819	47.71	3.02632	47.44	4.51838	47.64	6.04484	47.44	7.54167	47.44	9.06878	47.44	10.5556
47.47	-0.07786	47.46	1.55622	47.73	3.03947	47.46	4.55515	47.66	6.04484	47.46	7.54167	47.46	9.0582	47.46	10.5625
47.49	-0.03969	47.48	1.51606	47.75	3.02632	47.48	4.54044	47.68	6.05381	47.48	7.52778	47.48	9.04762	47.48	10.5417
47.51	-0.07786	47.5	1.53614	47.77	3.07237	47.5	4.55147	47.7	6.06726	47.5	7.53241	47.5	9.04762	47.5	10.5417
47.53	-0.07023	47.52	1.53614	47.79	3.05921	47.52	4.53309	47.72	6.05381	47.52	7.53704	47.52	9.04233	47.52	10.5347
47.55	-0.0855	47.54	1.54016	47.81	3.05263	47.54	4.52574	47.74	6.03139	47.54	7.52315	47.54	9.02646	47.54	10.5486
47.57	-0.07786	47.56	1.53213	47.83	3.05921	47.56	4.54779	47.76	6.03587	47.56	7.55556	47.56	9.05291	47.56	10.5556
47.59	-0.04733	47.58	1.54016	47.85	3.06579	47.58	4.52941	47.78	6.04484	47.58	7.53241	47.58	9.03704	47.58	10.5347
47.61	-0.09313	47.6	1.52811	47.87	3.06579	47.6	4.53676	47.8	6.04036	47.6	7.52315	47.6	9.02646	47.6	10.5417
47.63	-0.02443	47.62	1.54418	47.89	3.06579	47.62	4.52941	47.82	6.02242	47.62	7.54167	47.62	9.04762	47.62	10.5417
47.65	-0.07786	47.64	1.54418	47.91	3.08553	47.64	4.51838	47.84	6.04484	47.64	7.55556	47.64	9.06349	47.64	10.5417
47.67	-0.03969	47.66	1.53614	47.93	3.05921	47.66	4.54044	47.86	6.05381	47.66	7.53704	47.66	9.06349	47.66	10.5139
47.69	0.00611	47.68	1.53614	47.95	3.09868	47.68	4.53309	47.88	6.07623	47.68	7.52315	47.68	9.06349	47.68	10.5417
47.71	-0.03969	47.7	1.53213	47.97	3.07895	47.7	4.51103	47.9	6.05381	47.7	7.53241	47.7	9.0582	47.7	10.5625
47.73	-0.05496	47.72	1.51606	47.99	3.15789	47.72	4.53309	47.92	6.08072	47.72	7.53704	47.72	9.05291	47.72	10.5208
47.75	-0.0626	47.74	1.52811	48.01	3.19079	47.74	4.52206	47.94	6.12108	47.74	7.56481	47.74	9.03704	47.74	10.5417
47.77	0.07481	47.76	1.5241	48.03	3.23026	47.76	4.53309	47.96	6.1435	47.76	7.56944	47.76	9.06878	47.76	10.5347
47.79	0.09008	47.78	1.52811	48.05	3.20395	47.78	4.52574	47.98	6.22422	47.78	7.52315	47.78	9.06349	47.78	10.5417
47.81	0.05954	47.8	1.55221	48.07	3.27632	47.8	4.53676	48	6.2287	47.8	7.56481	47.8	9.08995	47.8	10.5625
47.83	0.06718	47.82	1.55221	48.09	3.28289	47.82	4.54779	48.02	6.24215	47.82	7.56944	47.82	9.07937	47.82	10.5556
47.85	0.09008	47.84	1.54819	48.11	3.25658	47.84	4.54044	48.04	6.26009	47.84	7.5463	47.84	9.12169	47.84	10.5347
47.87	0.04427	47.86	1.54819	48.13	3.26974	47.86	4.52941	48.06	6.26906	47.86	7.56944	47.86	9.14286	47.86	10.5208
47.89	0.07481	47.88	1.54819	48.15	3.26316	47.88	4.54412	48.08	6.20179	47.88	7.63426	47.88	9.16402	47.88	10.5972
47.91	0.02901	47.9	1.53614	48.17	3.19079	47.9	4.55147	48.1	6.23767	47.9	7.63426	47.9	9.15873	47.9	10.5833
47.93	0.07481	47.92	1.55622	48.19	3.21053	47.92	4.58088	48.12	6.22422	47.92	7.72685	47.92	9.19577	47.92	10.5833
47.95	0.05954	47.94	1.53614	48.21	3.23026	47.94	4.58456	48.14	6.25561	47.94	7.66204	47.94	9.15344	47.94	10.6042
47.97	-0.00916	47.96	1.53614	48.23	3.21053	47.96	4.56618	48.16	6.20179	47.96	7.76852	47.96	9.20106	47.96	10.6111
47.99	0.00611	47.98	1.55221	48.25	3.20395	47.98	4.60662	48.18	6.22422	47.98	7.73611	47.98	9.17989	47.98	10.6389
48.01	-0.03206	48	1.58032	48.27	3.15789	48	4.63603	48.2	6.1704	48	7.77315	48	9.14286	48	10.7292
48.03	-0.01679	48.02	1.59639	48.29	3.14474	48.02	4.68015	48.22	6.14798	48.02	7.73148	48.02	9.19577	48.02	10.6597
48.05	-0.03206	48.04	1.64056	48.31	3.07895	48.04	4.71324	48.24	6.13453	48.04	7.7037	48.04	9.1746	48.04	10.7014
48.07	-0.07786	48.06	1.64859	48.33	3.07895	48.06	4.72794	48.26	6.10314	48.06	7.70833	48.06	9.17989	48.06	10.6528
48.09	-0.01679	48.08	1.7008	48.35	3.05921	48.08	4.77206	48.28	6.06726	48.08	7.71296	48.08	9.16402	48.08	10.7153
48.11	-0.07786	48.1	1.68876	48.37	3.05921	48.1	4.76838	48.3	6.08969	48.1	7.69907	48.1	9.12698	48.1	10.7014
48.13	-0.0626	48.12	1.67671	48.39	3.09211	48.12	4.73162	48.32	6.10314	48.12	7.66204	48.12	9.09524	48.12	10.6736
48.15	-0.1084	48.14	1.67671	48.41	3.10526	48.14	4.71324	48.34	6.07623	48.14	7.65741	48.14	9.1164	48.14	10.6528
48.17	-0.07786	48.16	1.72088	48.43	3.05921	48.16	4.74265	48.36	6.08969	48.16	7.65741	48.16	9.09524	48.16	10.6319
48.19	-0.05496	48.18	1.70884	48.45	3.03289	48.18	4.69853	48.38	6.0583	48.18	7.66204	48.18	9.06878	48.18	10.6389
48.21	-0.0855	48.2	1.71687	48.47	3.04605	48.2	4.72794	48.4	6.06726	48.2	7.60648	48.2	9.08466	48.2	10.5833
48.23	-0.07786	48.22	1.72088	48.49	3.03947	48.22	4.67647	48.42	6.0583	48.22	7.60185	48.22	9.08995	48.22	10.5903
48.25	-0.1084	48.24	1.69679	48.51	3.07237	48.24	4.69485	48.44	6.06278	48.24	7.60185	48.24	9.07937	48.24	10.5486
48.27	-0.05496	48.26	1.70884	48.53	3.03289	48.26	4.63971	48.46	6.04036	48.26	7.59259	48.26	9.07407	48.26	10.5625
48.29	-0.09313	48.28	1.62851	48.55	3.04605	48.28	4.63603	48.48	6.04036	48.28	7.56481	48.28	9.06878	48.28	10.5833
48.31	-0.04733	48.3	1.65663	48.57	3.07237	48.3	4.59191	48.5	6.09417	48.3	7.59722	48.3	9.03704	48.3	10.5972
48.33	-0.07786	48.32	1.62851	48.59	3.09868	48.32	4.57353	48.52	6.07175	48.32	7.58333	48.32	9.06349	48.32	10.5486
48.35	-0.11603	48.34	1.6004	48.61	3.07237	48.34	4.57353	48.54	6.04933	48.34	7.55093	48.34	9.06349	48.34	10.5556
48.37	-0.07023	48.36	1.58434	48.63	3.11184	48.36	4.58824	48.56	6.10762	48.36	7.55556	48.36	9.07407	48.36	10.5556
48.39	-0.02443	48.38	1.57631	48.65	3.09211	48.38	4.55515	48.58	6.08072	48.38	7.53241	48.38	9.06349	48.38	10.5417
48.41	-0.0855	48.4	1.6004	48.67	3.125	48.4	4.55147	48.6	6.06278	48.4	7.53241	48.4	9.06878	48.4	10.5972
48.43	-0.0626	48.42	1.57631	48.69	3.05921	48.42	4.5625	48.62	6.07623	48.42	7.5463	48.42	9.06878	48.42	10.5417
48.45	-0.04733	48.44	1.56827	48.71	3.07895	48.44	4.55147	48.64	6.08072	48.44	7.57407	48.44	9.06349	48.44	10.5556
48.47	-0.07786	48.46	1.56426	48.73	3.06579	48.46	4.55515	48.66	6.07175	48.46	7.54167	48.46	9.07407	48.46	10.5417
48.49	-0.07786	48.48	1.56024	48.75	3.05921	48.48	4.54779	48.68	6.08072	48.48	7.56944	48.48	9.08995	48.48	10.5556
48.51	-0.03206	48.5	1.54418	48.77	3.03947	48.5	4.55882	48.7	6.10314	48.5	7.59722	48.5	9.04762	48.5	10.5556
48.53	-0.0626	48.52	1.54418	48.79	3.05263	48.52	4.54412	48.72	6.11211	48.52	7.59259	48.52	9.05291	48.52	10.5833
48.55	-0.07023	48.54	1.56024	48.81	3.07237	48.54	4.55882	48.74	6.08072	48.54	7.57407	48.54	9.07407	48.54	10.5694
48.57	-0.01679	48.56	1.55622	48.83	3.09211	48.56	4.55882	48.76	6.11211	48.56	7.56944	48.56	9.06349	48.56	10.5486
48.59	-0.02443	48.58	1.53213	48.85	3.08553	48.58	4.56618	48.78	6.10314	48.58	7.55093	48.58	9.08995	48.58	10.5625
48.61	-0.03206	48.6	1.55622	48.87	3.09211	48.6	4.5625	48.8	6.09417	48.6	7.57407	48.6	9.06878	48.6	10.5556
48.63	-0.05496	48.62	1.57229	48.89	3.09868	48.62	4.59559	48.82	6.06278	48.62	7.57407	48.62	9.07407	48.62	10.5556
48.65	-0.04733	48.64	1.57631	48.91	3.05263	48.64	4.58456	48.84	6.07175	48.64	7.60185	48.64	9.08466	48.64	10.5486
48.67	0.00611	48.66	1.57631	48.93	3.05263	48.66	4.57721	48.86	6.07623	48.66	7.5787	48.66	9.06349	48.66	10.5347
48.69	-0.0855	48.68	1.56827	48.95	3.03947	48.68	4.56985	48.88	6.08969	48.68	7.59722	48.68	9.10053	48.68	10.5556
48.71	-0.09313	48.7	1.59237	48.97	3.07237	48.7	4.54779	48.9	6.0852	48.7	7.57407	48.7	9.08466	48.7	10.5486
48.73	-0.0855	48.72	1.6004	48.99	3.07237	48.72	4.57721	48.92	6.07623	48.72	7.59259	48.72	9.11111	48.72	10.5764
48.75	-0.00916	48.74	1.59237	49.01	3.05921	48.74	4.57721	48.94	6.08072	48.74	7.57407	48.74	9.07407	48.74	10.5486
48.77	-0.09313	48.76	1.58032	49.03	3.05921	48.76	4.56985	48.96	6.11211	48.76	7.56019	48.76	9.06878	48.76	10.5694
48.79	-0.10076	48.78	1.61647	49.05	3.06579	48.78	4.54779	48.98	6.09417	48.78	7.60648	48.78	9.08466	48.78	10.5694
48.81	-0.0855	48.8	1.57229	49.07	3.13158	48.8	4.5625	49	6.09865	48.8	7.55556	48.8	9.08995	48.8	10.5764
48.83	-0.04733	48.82	1.56426	49.09	3.11842	48.82	4.5625	49.02	6.11211	48.82	7.56944	48.82	9.08466	48.82	10.5764
48.85	-0.05496	48.84	1.54819	49.11	3.13816	48.84	4.56618	49.04	6.16592	48.84	7.56019	48.84	9.0582	48.84	10.5833
48.87	-0.05496	48.86	1.58835	49.13	3.11184	48.86	4.5625	49.06	6.18834	48.86	7.56019	48.86	9.08466	48.86	10.5833
48.89	-0.02443	48.88	1.58434	49.15	3.11842	48.88	4.58456	49.08	6.1435	48.88	7.59259	48.88	9.06878	48.88	10.5625
48.91	-0.03206	48.9	1.58835	49.17	3.09211	48.9	4.55147	49.1	6.17489	48.9	7.58333	48.9	9.11111	48.9	10.5833
48.93	-0.0626	48.92	1.58032	49.19	3.10526	48.92	4.55147	49.12	6.1435	48.92	7.62037	48.92	9.12169	48.92	10.5972
48.95	-0.07786	48.94	1.55622	49.21	3.07237	48.94	4.56618	49.14	6.0852	48.94	7.64815	48.94	9.12698	48.94	10.5903
48.97	-0.07786	48.96	1.57229	49.23	3.09211	48.96	4.55882	49.16	6.11659	48.96	7.68519	48.96	9.17989	48.96	10.6875
48.99	-0.04733	48.98	1.57631	49.25	3.10526	48.98	4.55515	49.18	6.09865	48.98	7.7037	48.98	9.22751	48.98	10.6111
49.01	-0.05496	49	1.53614	49.27	3.14474	49	4.57353	49.2	6.12108	49	7.7037	49	9.25926	49	10.6944
49.03	-0.03969	49.02	1.54819	49.29	3.11842	49.02	4.56618	49.22	6.15247	49.02	7.6713	49.02	9.19577	49.02	10.7708
49.05	-0.0626	49.04	1.52008	49.31	3.07237	49.04	4.59191	49.24	6.11659	49.04	7.65278	49.04	9.13757	49.04	10.875
49.07	-0.05496	49.06	1.54819	49.33	3.09868	49.06	4.625	49.26	6.11211	49.06	7.64352	49.06	9.10582	49.06	10.8403
49.09	-0.0626	49.08	1.56827	49.35	3.13816	49.08	4.66544	49.28	6.08969	49.08	7.62037	49.08	9.08995	49.08	10.875
49.11	-0.03206	49.1	1.55221	49.37	3.11184	49.1	4.70221	49.3	6.09865	49.1	7.625	49.1	9.15344	49.1	10.8403
49.13	-0.03206	49.12	1.54418	49.39	3.08553	49.12	4.63603	49.32	6.12556	49.12	7.64352	49.12	9.1746	49.12	10.8333
49.15	0.03664	49.14	1.54418	49.41	3.17763	49.14	4.62868	49.34	6.18834	49.14	7.625	49.14	9.14286	49.14	10.7569
49.17	-0.03206	49.16	1.54418	49.43	3.13816	49.16	4.59926	49.36	6.1435	49.16	7.63889	49.16	9.13757	49.16	10.7222
49.19	0.00611	49.18	1.55622	49.45	3.15789	49.18	4.58088	49.38	6.18834	49.18	7.61111	49.18	9.1164	49.18	10.7153
49.21	0.01374	49.2	1.57631	49.47	3.10526	49.2	4.61397	49.4	6.1704	49.2	7.56944	49.2	9.10582	49.2	10.6806
49.23	-0.0855	49.22	1.58434	49.49	3.11842	49.22	4.625	49.42	6.14798	49.22	7.61574	49.22	9.1164	49.22	10.6736
49.25	-0.03969	49.24	1.57229	49.51	3.10526	49.24	4.64338	49.44	6.11211	49.24	7.64815	49.24	9.14286	49.24	10.7153
49.27	-0.03969	49.26	1.56024	49.53	3.11184	49.26	4.59926	49.46	6.15695	49.26	7.63426	49.26	9.15344	49.26	10.6944
49.29	-0.00153	49.28	1.56024	49.55	3.13816	49.28	4.60294	49.48	6.09865	49.28	7.68981	49.28	9.12169	49.28	10.6597
49.31	0.00611	49.3	1.57229	49.57	3.15132	49.3	4.57353	49.5	6.12108	49.3	7.61111	49.3	9.14815	49.3	10.6111
49.33	-0.07023	49.32	1.57631	49.59	3.09868	49.32	4.57353	49.52	6.13453	49.32	7.66204	49.32	9.14286	49.32	10.6736
49.35	-0.00153	49.34	1.58835	49.61	3.11184	49.34	4.60662	49.54	6.13453	49.34	7.66667	49.34	9.12169	49.34	10.6389
49.37	-0.03206	49.36	1.58032	49.63	3.11184	49.36	4.60294	49.56	6.13453	49.36	7.625	49.36	9.11111	49.36	10.6528
49.39	-0.05496	49.38	1.58032	49.65	3.03947	49.38	4.59559	49.58	6.08969	49.38	7.61111	49.38	9.08995	49.38	10.6875
49.41	-0.09313	49.4	1.6004	49.67	3.09211	49.4	4.61397	49.6	6.08072	49.4	7.625	49.4	9.12169	49.4	10.6806
49.43	-0.04733	49.42	1.64458	49.69	3.05263	49.42	4.63971	49.62	6.05381	49.42	7.61574	49.42	9.13757	49.42	10.6389
49.45	-0.05496	49.44	1.63655	49.71	3.03947	49.44	4.62132	49.64	6.08969	49.44	7.62037	49.44	9.11111	49.44	10.5903
49.47	-0.10076	49.46	1.64458	49.73	3.07237	49.46	4.62132	49.66	6.06278	49.46	7.58796	49.46	9.07407	49.46	10.5833
49.49	-0.07786	49.48	1.60843	49.75	3.06579	49.48	4.59926	49.68	6.07623	49.48	7.61111	49.48	9.08995	49.48	10.6111
49.51	-0.07023	49.5	1.62851	49.77	3.04605	49.5	4.62132	49.7	6.0583	49.5	7.5787	49.5	9.07407	49.5	10.6389
49.53	-0.0626	49.52	1.61647	49.79	3.01316	49.52	4.60294	49.72	6.05381	49.52	7.59722	49.52	9.07407	49.52	10.6319
49.55	-0.07023	49.54	1.62048	49.81	3.05921	49.54	4.59926	49.74	6.07175	49.54	7.59722	49.54	9.05291	49.54	10.6111
49.57	-0.09313	49.56	1.61245	49.83	3.05921	49.56	4.59926	49.76	6.07623	49.56	7.5787	49.56	9.0582	49.56	10.6042
49.59	-0.02443	49.58	1.63253	49.85	3.02632	49.58	4.59191	49.78	6.03587	49.58	7.5463	49.58	9.04762	49.58	10.5764
49.61	-0.09313	49.6	1.60442	49.87	3.04605	49.6	4.60294	49.8	6.0583	49.6	7.5463	49.6	9.04762	49.6	10.5486
49.63	-0.07023	49.62	1.61647	49.89	3.03947	49.62	4.58456	49.82	6.03587	49.62	7.58796	49.62	9.06878	49.62	10.6042
49.65	-0.09313	49.64	1.60442	49.91	3.03947	49.64	4.54779	49.84	6.04484	49.64	7.5787	49.64	9.05291	49.64	10.5694
49.67	-0.0855	49.66	1.60442	49.93	3.04605	49.66	4.55882	49.86	6.04036	49.66	7.5463	49.66	9.03704	49.66	10.5625
49.69	-0.0626	49.68	1.56426	49.95	3.05921	49.68	4.55515	49.88	6.04933	49.68	7.53704	49.68	9.04233	49.68	10.5278
49.71	-0.07786	49.7	1.54819	49.97	3.03947	49.7	4.5625	49.9	6.04933	49.7	7.52315	49.7	9.08466	49.7	10.5417
49.73	-0.07023	49.72	1.54016	49.99	3.05263	49.72	4.54779	49.92	6.04933	49.72	7.52778	49.72	9.03175	49.72	10.5278
49.75	-0.07023	49.74	1.55221	50.01	3.04605	49.74	4.54779	49.94	6.06278	49.74	7.53704	49.74	9.0582	49.74	10.5208
49.77	-0.07786	49.76	1.55221	50.03	3.07237	49.76	4.54044	49.96	6.04036	49.76	7.52315	49.76	9.05291	49.76	10.5347
49.79	-0.10076	49.78	1.57229	50.05	3.04605	49.78	4.54779	49.98	6.04036	49.78	7.53704	49.78	9.02646	49.78	10.5486
49.81	-0.09313	49.8	1.55221	50.07	3.03289	49.8	4.52941	50	6.05381	49.8	7.53704	49.8	9.05291	49.8	10.5556
49.83	-0.12366	49.82	1.54016	50.09	3.05263	49.82	4.53676	50.02	6.0583	49.82	7.5463	49.82	9.04233	49.82	10.5417
49.85	-0.04733	49.84	1.52811	50.11	3.02632	49.84	4.50735	50.04	6.06726	49.84	7.53704	49.84	9.04233	49.84	10.5417
49.87	-0.0855	49.86	1.55221	50.13	3.05263	49.86	4.52574	50.06	6.04933	49.86	7.53241	49.86	9.04233	49.86	10.5278
49.89	-0.04733	49.88	1.52811	50.15	3.04605	49.88	4.54412	50.08	6.03139	49.88	7.52778	49.88	9.04762	49.88	10.5139
49.91	-0.0855	49.9	1.55221	50.17	3.03289	49.9	4.51838	50.1	6.06726	49.9	7.53241	49.9	9.04233	49.9	10.5417
49.93	-0.0855	49.92	1.54016	50.19	3.02632	49.92	4.51471	50.12	6.06726	49.92	7.52778	49.92	9.06878	49.92	10.5417
49.95	-0.04733	49.94	1.52811	50.21	3.04605	49.94	4.51103	50.14	6.04036	49.94	7.53241	49.94	9.05291	49.94	10.5417
49.97	-0.09313	49.96	1.54418	50.23	3.03289	49.96	4.53676	50.16	6.04036	49.96	7.51389	49.96	9.05291	49.96	10.5486
[truncated: 502 more rows]
