# Supplementary material for: Mn2+ induced significant improvement and robust stability of radioluminescence in Cs3Cu2I5 for high-performance nuclear battery
Source: Nat Commun. 2021 Jun 23;12:3879. doi: 10.1038/s41467-021-24185-7 (PMC8222237; doi:10.1038/s41467-021-24185-7)
Supplement: Supplementary file 3 — Source Data [file 41467_2021_24185_MOESM3_ESM.zip › Source Data/Figure 1c-Rietveld refinement.xlsx]

## Sheet: Sheet1
10.0172	10911	--	--	--
10.0377	11084	--	--	--
10.0581	11068	--	--	--
10.0786	10932	--	--	--
10.0991	11015	--	--	--
10.1196	11148	--	--	--
10.1401	11136	--	--	--
10.1605	11095	--	--	--
10.1809	11131	--	--	--
10.2013	11105	--	--	--
10.2219	11250	--	--	--
10.2424	11177	--	--	--
10.2628	11042	--	--	--
10.2833	11147	--	--	--
10.3038	11074	--	--	--
10.3242	11119	--	--	--
10.3447	11142	--	--	--
10.3651	11175	--	--	--
10.3856	11003	--	--	--
10.4061	11167	--	--	--
10.4265	11144	--	--	--
10.447	11174	--	--	--
10.4675	11064	--	--	--
10.4879	11125	--	--	--
10.5084	11249	--	--	--
10.5288	11364	--	--	--
10.5493	11229	--	--	--
10.5698	11088	--	--	--
10.5902	11148	--	--	--
10.6107	11424	--	--	--
10.6312	11235	--	--	--
10.6516	11544	--	--	--
10.6721	11511	--	--	--
10.6925	11472	--	--	--
10.713	11032	--	--	--
10.7335	11175	--	--	--
10.7539	11258	--	--	--
10.7744	11272	--	--	--
10.7949	11289	--	--	--
10.8153	11342	--	--	--
10.8358	11428	--	--	--
10.8562	11329	--	--	--
10.8767	11341	--	--	--
10.8972	11355	--	--	--
10.9176	11267	--	--	--
10.9381	11324	--	--	--
10.9586	11270	--	--	--
10.979	11181	--	--	--
10.9995	11387	--	--	--
11.02	11338	--	--	--
11.0404	11331	--	--	--
11.0609	11420	--	--	--
11.0813	11429	--	--	--
11.1018	11510	--	--	--
11.1223	11399	--	--	--
11.1427	11343	--	--	--
11.1632	11272	--	--	--
11.1837	11298	--	--	--
11.2041	11377	--	--	--
11.2246	11525	--	--	--
11.245	11560	--	--	--
11.2655	11399	--	--	--
11.286	11538	--	--	--
11.3064	11455	--	--	--
11.3269	11384	--	--	--
11.3475	11268	--	--	--
11.3679	11582	--	--	--
11.3884	11669	--	--	--
11.4087	11499	--	--	--
11.4292	11585	--	--	--
11.4497	11521	--	--	--
11.4702	11558	--	--	--
11.4907	11568	--	--	--
11.5112	11510	--	--	--
11.5316	11645	--	--	--
11.5521	11679	--	--	--
11.5725	11294	--	--	--
11.593	11439	--	--	--
11.6135	11576	--	--	--
11.6339	11550	--	--	--
11.6544	11535	--	--	--
11.6749	11595	--	--	--
11.6953	11760	--	--	--
11.7158	11534	--	--	--
11.7362	11581	--	--	--
11.7567	11525	--	--	--
11.7772	11482	--	--	--
11.7976	11562	--	--	--
11.8181	11476	--	--	--
11.8386	11707	--	--	--
11.859	11659	--	--	--
11.8795	11603	--	--	--
11.9	11610	--	--	--
11.9204	11723	--	--	--
11.9409	11704	--	--	--
11.9613	11548	--	--	--
11.9818	11766	--	--	--
12.0023	11426	--	--	--
12.0227	11459	--	--	--
12.0432	11586	--	--	--
12.0637	11513	--	--	--
12.0841	11519	--	--	--
12.1046	11633	--	--	--
12.125	11878	--	--	--
12.1455	11824	--	--	--
12.166	11766	--	--	--
12.1864	11562	--	--	--
12.2069	11442	--	--	--
12.2274	11757	--	--	--
12.2478	11524	--	--	--
12.2683	11802	--	--	--
12.2887	11855	--	--	--
12.3092	12065	--	--	--
12.3297	11982	--	--	--
12.3501	11787	--	--	--
12.3706	11825	--	--	--
12.3911	11589	--	--	--
12.4115	11705	--	--	--
12.432	11599	--	--	--
12.4524	11558	--	--	--
12.4729	11345	--	--	--
12.4934	11409	--	--	--
12.5138	11510	--	--	--
12.5343	11375	--	--	--
12.5548	11459	--	--	--
12.5752	11677	--	--	--
12.5958	11434	--	--	--
12.6161	11389	--	--	--
12.6366	11457	--	--	--
12.6571	11341	--	--	--
12.6776	11200	--	--	--
12.6981	11276	--	--	--
12.7186	11215	--	--	--
12.739	11267	--	--	--
12.7595	11053	--	--	--
12.78	11412	--	--	--
12.8004	11344	--	--	--
12.8209	11187	--	--	--
12.8413	11190	--	--	--
12.8618	11050	--	--	--
12.8823	11133	--	--	--
12.9027	10960	--	--	--
12.9232	11171	--	--	--
12.9437	11155	--	--	--
12.9641	11220	--	--	--
12.9846	11262	--	--	--
13.005	11258	--	--	--
13.0255	11379	--	--	--
13.046	11496	--	--	--
13.0664	11932	--	--	--
13.0869	12065	--	--	--
13.1074	12066	--	--	--
13.1278	11849	--	--	--
13.1483	11499	--	--	--
13.1687	11105	--	--	--
13.1892	10801	--	--	--
13.2097	10694	--	--	--
13.2301	10671	--	--	--
13.2506	10744	--	--	--
13.2711	10551	--	--	--
13.2915	10667	--	--	--
13.312	10567	--	--	--
13.3324	10540	--	--	--
13.3529	10536	--	--	--
13.3734	10420	--	--	--
13.3938	10255	--	--	--
13.4143	10176	--	--	--
13.4348	10311	--	--	--
13.4552	10484	--	--	--
13.4757	10233	--	--	--
13.4961	10157	--	--	--
13.5166	10181	--	--	--
13.5371	10157	--	--	--
13.5575	10102	--	--	--
13.578	10042	--	--	--
13.5984	9966	--	--	--
13.6189	10060	--	--	--
13.6394	9888	--	--	--
13.6598	9826	--	--	--
13.6803	9777	--	--	--
13.7008	9765	--	--	--
13.7212	9763	--	--	--
13.7417	9778	--	--	--
13.7621	9523	--	--	--
13.7826	9514	--	--	--
13.8031	9759	--	--	--
13.8235	9575	--	--	--
13.844	9358	--	--	--
13.8645	9353	--	--	--
13.8849	9491	--	--	--
13.9055	9340	--	--	--
13.9259	9380	--	--	--
13.9464	9340	--	--	--
13.9669	9375	--	--	--
13.9873	9406	--	--	--
14.0078	9306	--	--	--
14.0283	9257	--	--	--
14.0487	8946	--	--	--
14.0692	8910	--	--	--
14.0897	9143	--	--	--
14.1101	8977	--	--	--
14.1306	8885	--	--	--
14.151	8761	--	--	--
14.1715	8785	--	--	--
14.192	8998	--	--	--
14.2124	9019	--	--	--
14.2329	8749	--	--	--
14.2534	8613	--	--	--
14.2738	8525	--	--	--
14.2943	8503	--	--	--
14.3147	8540	--	--	--
14.3352	8709	--	--	--
14.3557	8529	--	--	--
14.3761	8351	--	--	--
14.3966	8383	--	--	--
14.4171	8300	--	--	--
14.4375	8414	--	--	--
14.458	8399	--	--	--
14.4784	8135	--	--	--
14.4989	7961	--	--	--
14.5194	8107	--	--	--
14.5398	8234	--	--	--
14.5603	8186	--	--	--
14.5808	7887	--	--	--
14.6012	8048	--	--	--
14.6217	7845	--	--	--
14.6421	7807	--	--	--
14.6626	7877	--	--	--
14.6831	7731	--	--	--
14.7035	7734	--	--	--
14.724	7640	--	--	--
14.7445	7671	--	--	--
14.7649	7777	--	--	--
14.7854	7564	--	--	--
14.8058	7603	--	--	--
14.8263	7665	--	--	--
14.8468	7386	--	--	--
14.8672	7320	--	--	--
14.8877	7359	--	--	--
14.9082	7399	--	--	--
14.9286	7313	--	--	--
14.9491	7341	--	--	--
14.9695	7145	--	--	--
14.99	6981	--	--	--
15.0105	7149	--	--	--
15.0309	7211	--	--	--
15.0514	7193	--	--	--
15.0719	7289	--	--	--
15.0923	7049	--	--	--
15.1128	7459	--	--	--
15.1333	7435	--	--	--
15.1538	7597	--	--	--
15.1743	7921	--	--	--
15.1946	8033	--	--	--
15.2151	7870	--	--	--
15.2356	7634	--	--	--
15.2561	7433	--	--	--
15.2766	7083	--	--	--
15.2971	6838	--	--	--
15.3175	6416	--	--	--
15.338	6519	--	--	--
15.3584	6586	--	--	--
15.3789	6643	--	--	--
15.3994	6586	--	--	--
15.4198	6499	--	--	--
15.4403	6383	--	--	--
15.4608	6438	--	--	--
15.4812	6333	--	--	--
15.5017	6249	--	--	--
15.5221	6215	--	--	--
15.5426	6073	--	--	--
15.5631	6059	--	--	--
15.5835	6155	--	--	--
15.604	6110	--	--	--
15.6245	5967	--	--	--
15.6449	5885	--	--	--
15.6654	5902	--	--	--
15.6858	5974	--	--	--
15.7063	5861	--	--	--
15.7268	5901	--	--	--
15.7472	5938	--	--	--
15.7677	5756	--	--	--
15.7882	5841	--	--	--
15.8086	5620	--	--	--
15.8291	5696	--	--	--
15.8495	5637	--	--	--
15.87	5790	--	--	--
15.8905	5676	--	--	--
15.9109	5573	--	--	--
15.9314	5592	--	--	--
15.9519	5430	--	--	--
15.9723	5508	--	--	--
15.9928	5382	--	--	--
16.0132	5435	--	--	--
16.0337	5366	--	--	--
16.0542	5270	--	--	--
16.0746	5252	--	--	--
16.0951	5095	--	--	--
16.1156	5288	--	--	--
16.136	5184	--	--	--
16.1565	5141	--	--	--
16.177	5282	--	--	--
16.1974	5092	--	--	--
16.2179	5052	--	--	--
16.2383	5084	--	--	--
16.2588	5096	--	--	--
16.2793	5092	--	--	--
16.2997	5065	--	--	--
16.3202	5049	--	--	--
16.3406	4811	--	--	--
16.3611	4954	--	--	--
16.3817	4923	--	--	--
16.402	4875	--	--	--
16.4226	4728	--	--	--
16.443	4747	--	--	--
16.4635	4775	--	--	--
16.484	4759	--	--	--
16.5043	4612	--	--	--
16.5249	4530	--	--	--
16.5454	4585	--	--	--
16.5658	4606	--	--	--
16.5863	4732	--	--	--
16.6068	4564	--	--	--
16.6272	4652	--	--	--
16.6477	4507	--	--	--
16.6681	4453	--	--	--
16.6886	4557	--	--	--
16.7091	4438	--	--	--
16.7295	4489	--	--	--
16.75	4405	--	--	--
16.7705	4442	--	--	--
16.7909	4326	--	--	--
16.8114	4276	--	--	--
16.8318	4272	--	--	--
16.8523	4270	--	--	--
16.8728	4287	--	--	--
16.8932	4111	--	--	--
16.9137	4323	--	--	--
16.9342	4305	--	--	--
16.9546	4072	--	--	--
16.9751	4083	--	--	--
16.9955	4134	--	--	--
17.016	4049	--	--	--
17.0365	4066	--	--	--
17.0569	4073	--	--	--
17.0774	3928	--	--	--
17.0979	3996	--	--	--
17.1183	3987	--	--	--
17.1388	3893	--	--	--
17.1593	3906	--	--	--
17.1797	3900	--	--	--
17.2002	3693	--	--	--
17.2206	3889	--	--	--
17.2411	3839	--	--	--
17.2616	3746	--	--	--
17.282	3768	--	--	--
17.3025	3708	--	--	--
17.323	3887	--	--	--
17.3434	3707	--	--	--
17.3639	3723	--	--	--
17.3843	3758	--	--	--
17.4048	3786	--	--	--
17.4253	3724	--	--	--
17.4457	3776	--	--	--
17.4662	3568	--	--	--
17.4867	3649	--	--	--
17.5071	3595	--	--	--
17.5276	3588	--	--	--
17.548	3540	--	--	--
17.5685	3504	--	--	--
17.589	3418	--	--	--
17.6094	3441	--	--	--
17.6299	3349	--	--	--
17.6504	3284	--	--	--
17.6709	3444	--	--	--
17.6913	3389	--	--	--
17.7117	3273	--	--	--
17.7323	3250	--	--	--
17.7527	3284	--	--	--
17.7732	3254	--	--	--
17.7937	3304	--	--	--
17.8142	3307	--	--	--
17.8346	3152	--	--	--
17.8551	3207	--	--	--
17.8755	3228	--	--	--
17.896	3142	--	--	--
17.9165	3164	--	--	--
17.9369	3142	--	--	--
17.9574	3206	--	--	--
17.9779	3097	--	--	--
17.9983	3063	--	--	--
18.0188	3075	--	--	--
18.0392	3015	--	--	--
18.0597	3157	--	--	--
18.0802	3089	--	--	--
18.1006	2942	--	--	--
18.1211	3000	--	--	--
18.1416	2945	--	--	--
18.162	2993	--	--	--
18.1825	3094	--	--	--
18.2029	3087	--	--	--
18.2234	2988	--	--	--
18.2439	3142	--	--	--
18.2643	3202	--	--	--
18.2848	3088	--	--	--
18.3053	3070	--	--	--
18.3257	3051	--	--	--
18.3462	3018	--	--	--
18.3666	2927	--	--	--
18.3871	2905	--	--	--
18.4076	2814	--	--	--
18.428	2755	--	--	--
18.4485	2866	--	--	--
18.469	2793	--	--	--
18.4894	2747	--	--	--
18.5099	2813	--	--	--
18.5304	2891	--	--	--
18.5508	2805	--	--	--
18.5713	2779	--	--	--
18.5917	2794	--	--	--
18.6122	2658	--	--	--
18.6327	2658	--	--	--
18.6531	2659	--	--	--
18.6736	2543	--	--	--
18.6941	2653	--	--	--
18.7145	2739	--	--	--
18.735	2709	--	--	--
18.7554	2675	--	--	--
18.7759	2560	--	--	--
18.7964	2532	--	--	--
18.8168	2550	--	--	--
18.8373	2487	--	--	--
18.8578	2446	--	--	--
18.8782	2498	--	--	--
18.8987	2524	--	--	--
18.9191	2594	--	--	--
18.9396	2509	--	--	--
18.9601	2484	--	--	--
18.9806	2510	--	--	--
19.001	2556	--	--	--
19.0216	2665	--	--	--
19.0419	2669	--	--	--
19.0624	2860	--	--	--
19.0829	2630	--	--	--
19.1034	2605	--	--	--
19.1239	2528	--	--	--
19.1443	2459	--	--	--
19.1648	2389	--	--	--
19.1853	2341	--	--	--
19.2057	2291	--	--	--
19.2262	2355	--	--	--
19.2466	2379	--	--	--
19.2671	2208	--	--	--
19.2876	2246	--	--	--
19.308	2221	--	--	--
19.3285	2258	--	--	--
19.349	2271	--	--	--
19.3694	2311	--	--	--
19.3899	2211	--	--	--
19.4103	2333	--	--	--
19.4308	2213	--	--	--
19.4513	2235	--	--	--
19.4717	2284	--	--	--
19.4922	2166	--	--	--
19.5127	2255	--	--	--
19.5331	2285	--	--	--
19.5536	2174	--	--	--
19.5741	2197	--	--	--
19.5945	2363	--	--	--
19.615	2325	--	--	--
19.6354	2256	--	--	--
19.6559	2284	--	--	--
19.6764	2202	--	--	--
19.6968	2092	--	--	--
19.7173	2104	--	--	--
19.7378	2162	--	--	--
19.7582	2111	--	--	--
19.7787	2091	--	--	--
19.7991	2031	--	--	--
19.8196	2024	--	--	--
19.8401	2094	--	--	--
19.8605	2064	--	--	--
19.881	2075	--	--	--
19.9015	2028	--	--	--
19.9219	1961	--	--	--
19.9424	1969	--	--	--
19.9628	2020	--	--	--
19.9833	2061	--	--	--
20.0038	1925	--	--	--
20.0242	1993	--	--	--
20.0447	1941	--	--	--
20.0652	2014	--	--	--
20.0856	2045	--	--	--
20.1061	1989	--	--	--
20.1265	1960	--	--	--
20.147	2003	--	--	--
20.1675	1932	--	--	--
20.1879	1986	--	--	--
20.2084	1903	--	--	--
20.2289	1862	--	--	--
20.2493	1892	--	--	--
20.2699	1912	--	--	--
20.2903	1852	--	--	--
20.3107	1780	--	--	--
20.3313	1877	--	--	--
20.3516	1888	--	--	--
20.3722	1891	--	--	--
20.3927	1908	--	--	--
20.4131	1947	--	--	--
20.4336	1989	--	--	--
20.4541	2060	--	--	--
20.4745	2343	--	--	--
20.495	2804	--	--	--
20.5154	2703	--	--	--
20.5359	2391	--	--	--
20.5564	2299	--	--	--
20.5768	2090	--	--	--
20.5973	1863	--	--	--
20.6178	1812	--	--	--
20.6382	1803	--	--	--
20.6587	1775	--	--	--
20.6791	1753	--	--	--
20.6996	1816	--	--	--
20.7201	1752	--	--	--
20.7405	1733	--	--	--
20.761	1720	--	--	--
20.7815	1761	--	--	--
20.8019	1819	--	--	--
20.8224	1730	--	--	--
20.8428	1848	--	--	--
20.8633	1812	--	--	--
20.8838	1815	--	--	--
20.9042	1765	--	--	--
20.9247	1740	--	--	--
20.9452	1719	--	--	--
20.9656	1766	--	--	--
20.9861	1688	--	--	--
21.0065	1685	--	--	--
21.027	1704	--	--	--
21.0475	1687	--	--	--
21.0679	1639	--	--	--
21.0884	1675	--	--	--
21.1089	1642	--	--	--
21.1293	1671	--	--	--
21.1498	1664	--	--	--
21.1702	1631	--	--	--
21.1907	1619	--	--	--
21.2112	1577	--	--	--
21.2316	1611	--	--	--
21.2521	1697	--	--	--
21.2726	1603	--	--	--
21.293	1576	--	--	--
21.3135	1642	--	--	--
21.3339	1716	--	--	--
21.3544	1790	--	--	--
21.3749	1810	--	--	--
21.3953	1784	--	--	--
21.4158	1758	--	--	--
21.4363	1811	--	--	--
21.4567	1890	--	--	--
21.4772	1968	--	--	--
21.4976	2077	--	--	--
21.5181	1942	--	--	--
21.5386	1818	--	--	--
21.559	1770	--	--	--
21.5796	1635	--	--	--
21.6	1619	--	--	--
21.6205	1554	--	--	--
21.641	1600	--	--	--
21.6613	1554	--	--	--
21.6819	1540	--	--	--
21.7023	1579	--	--	--
21.7228	1544	--	--	--
21.7433	1551	--	--	--
21.7638	1514	--	--	--
21.7842	1572	--	--	--
21.8047	1566	--	--	--
21.8251	1526	--	--	--
21.8456	1582	--	--	--
21.8661	1597	--	--	--
21.8865	1548	--	--	--
21.907	1548	--	--	--
21.9275	1502	--	--	--
21.9479	1592	--	--	--
21.9684	1521	--	--	--
21.9889	1672	--	--	--
22.0093	1629	--	--	--
22.0298	1564	--	--	--
22.0502	1565	--	--	--
22.0707	1549	--	--	--
22.0912	1516	--	--	--
22.1116	1474	--	--	--
22.1321	1522	--	--	--
22.1526	1468	--	--	--
22.173	1440	--	--	--
22.1935	1505	--	--	--
22.2139	1493	--	--	--
22.2344	1451	--	--	--
22.2549	1378	--	--	--
22.2753	1395	--	--	--
22.2958	1407	--	--	--
22.3163	1408	--	--	--
22.3367	1423	--	--	--
22.3572	1453	--	--	--
22.3776	1413	--	--	--
22.3981	1375	--	--	--
22.4186	1442	--	--	--
22.439	1442	--	--	--
22.4595	1492	--	--	--
22.48	1433	--	--	--
22.5004	1396	--	--	--
22.5209	1420	--	--	--
22.5413	1345	--	--	--
22.5618	1365	--	--	--
22.5823	1417	--	--	--
22.6027	1377	--	--	--
22.6232	1369	--	--	--
22.6437	1329	--	--	--
22.6641	1351	--	--	--
22.6846	1389	--	--	--
22.705	1390	--	--	--
22.7255	1378	--	--	--
22.746	1426	--	--	--
22.7664	1421	--	--	--
22.7869	1382	--	--	--
22.8073	1399	--	--	--
22.8278	1367	--	--	--
22.8483	1390	--	--	--
22.8687	1424	--	--	--
22.8892	1335	--	--	--
22.9097	1316	--	--	--
22.9302	1313	--	--	--
22.9506	1332	--	--	--
22.9711	1319	--	--	--
22.9916	1366	--	--	--
23.012	1363	--	--	--
23.0325	1349	--	--	--
23.053	1380	--	--	--
23.0735	1368	--	--	--
23.0939	1374	--	--	--
23.1144	1358	--	--	--
23.1348	1686	--	--	--
23.1553	1735	--	--	--
23.1758	1950	--	--	--
23.1962	2152	--	--	--
23.2167	2188	--	--	--
23.2372	2112	--	--	--
23.2576	1977	--	--	--
23.2781	1743	--	--	--
23.2986	1661	--	--	--
23.319	1572	--	--	--
23.3395	1410	--	--	--
23.3599	1339	--	--	--
23.3804	1411	--	--	--
23.4009	1333	--	--	--
23.4213	1413	--	--	--
23.4418	1328	--	--	--
23.4623	1297	--	--	--
23.4827	1304	--	--	--
23.5032	1375	--	--	--
23.5237	1344	--	--	--
23.5441	1357	--	--	--
23.5646	1343	--	--	--
23.585	1350	--	--	--
23.6055	1370	--	--	--
23.626	1320	--	--	--
23.6464	1337	--	--	--
23.6669	1440	--	--	--
23.6873	1489	--	--	--
23.7078	1694	--	--	--
23.7283	1776	--	--	--
23.7487	1866	--	--	--
23.7692	1730	--	--	--
23.7897	1650	--	--	--
23.8101	1633	--	--	--
23.8306	1551	--	--	--
23.851	1472	--	--	--
23.8715	1519	--	--	--
23.892	1601	--	--	--
23.9124	1676	--	--	--
23.9329	1850	--	--	--
23.9534	2139	--	--	--
23.9738	3021	--	--	--
23.9943	4759	--	--	--
24.0147	7916	--	--	--
24.0352	9794	--	--	--
24.0557	9134	--	--	--
24.0761	8872	--	--	--
24.0966	7277	--	--	--
24.1171	4981	--	--	--
24.1375	3678	--	--	--
24.158	2448	--	--	--
24.1784	1658	--	--	--
24.1989	1476	--	--	--
24.2194	1479	--	--	--
24.2399	1363	--	--	--
24.2603	1334	--	--	--
24.2809	1306	--	--	--
24.3012	1303	--	--	--
24.3218	1354	--	--	--
24.3422	1378	--	--	--
24.3627	1376	--	--	--
24.3832	1367	--	--	--
24.4036	1303	--	--	--
24.4241	1354	--	--	--
24.4446	1364	--	--	--
24.465	1338	--	--	--
24.4855	1299	--	--	--
24.5059	1253	--	--	--
24.5264	1294	--	--	--
24.5469	1186	--	--	--
24.5673	1256	--	--	--
24.5878	1294	--	--	--
24.6083	1237	--	--	--
24.6287	1327	--	--	--
24.6492	1356	--	--	--
24.6696	1260	--	--	--
24.6901	1303	--	--	--
24.7106	1580	--	--	--
24.731	1858	--	--	--
24.7515	1985	--	--	--
24.772	2114	--	--	--
24.7924	2334	--	--	--
24.8129	1933	--	--	--
24.8334	1694	--	--	--
24.8538	1670	--	--	--
24.8743	1634	--	--	--
24.8947	1380	--	--	--
24.9152	1301	--	--	--
24.9357	1361	--	--	--
24.9561	1340	--	--	--
24.9766	1285	--	--	--
24.9971	1293	--	--	--
25.0175	1283	--	--	--
25.038	1324	--	--	--
25.0584	1287	--	--	--
25.0789	1238	--	--	--
25.0994	1248	--	--	--
25.1198	1375	--	--	--
25.1403	1328	--	--	--
25.1608	1298	--	--	--
25.1812	1407	--	--	--
25.2017	1458	--	--	--
25.2221	1594	--	--	--
25.2426	1764	--	--	--
25.2631	2307	--	--	--
25.2835	3447	--	--	--
25.304	3857	--	--	--
25.3245	3670	--	--	--
25.3449	3858	--	--	--
25.3654	3364	--	--	--
25.3858	2614	--	--	--
25.4063	2454	--	--	--
25.4268	2065	--	--	--
25.4472	1848	--	--	--
25.4677	1952	--	--	--
25.4882	2417	--	--	--
25.5086	3025	--	--	--
25.5291	3813	--	--	--
25.5495	5292	--	--	--
25.57	6643	--	--	--
25.5906	8260	--	--	--
25.6109	11165	--	--	--
25.6315	11106	--	--	--
25.6519	8247	--	--	--
25.6724	6847	--	--	--
25.6928	5739	--	--	--
25.7133	3859	--	--	--
25.7338	2366	--	--	--
25.7543	1668	--	--	--
25.7747	1434	--	--	--
25.7952	1466	--	--	--
25.8157	1390	--	--	--
25.8361	1389	--	--	--
25.8566	1331	--	--	--
25.877	1288	--	--	--
25.8975	1249	--	--	--
25.918	1389	--	--	--
25.9384	1329	--	--	--
25.9589	1275	--	--	--
25.9794	1337	--	--	--
25.9998	1319	--	--	--
26.0203	1290	--	--	--
26.0407	1389	--	--	--
26.0612	1464	--	--	--
26.0817	1508	--	--	--
26.1021	1513	--	--	--
26.1226	1592	--	--	--
26.1431	1626	--	--	--
26.1635	1666	--	--	--
26.184	1775	--	--	--
26.2045	1932	--	--	--
26.2249	2284	--	--	--
26.2454	3134	--	--	--
26.2658	4543	--	--	--
26.2863	6537	--	--	--
26.3068	9894	--	--	--
26.3272	13876	--	--	--
26.3477	15597	--	--	--
26.3682	16384	--	--	--
26.3886	15121	--	--	--
26.4091	10974	--	--	--
26.4295	8244	--	--	--
26.45	6575	--	--	--
26.4705	4111	--	--	--
26.4909	2192	--	--	--
26.5114	1711	--	--	--
26.5319	1504	--	--	--
26.5523	1485	--	--	--
26.5728	1438	--	--	--
26.5932	1464	--	--	--
26.6137	1488	--	--	--
26.6342	1712	--	--	--
26.6546	1958	--	--	--
26.6751	2280	--	--	--
26.6956	2469	--	--	--
26.716	2117	--	--	--
26.7365	1941	--	--	--
26.7569	1792	--	--	--
26.7774	1686	--	--	--
26.7979	1405	--	--	--
26.8183	1324	--	--	--
26.8388	1287	--	--	--
26.8593	1344	--	--	--
26.8797	1410	--	--	--
26.9002	1430	--	--	--
26.9206	1384	--	--	--
26.9412	1658	--	--	--
26.9616	1818	--	--	--
26.9821	2569	--	--	--
27.0025	3836	--	--	--
27.0231	5075	--	--	--
27.0434	5057	--	--	--
27.064	4459	--	--	--
27.0845	3942	--	--	--
27.1049	3217	--	--	--
27.1254	2575	--	--	--
27.1458	1919	--	--	--
27.1663	1422	--	--	--
27.1868	1279	--	--	--
27.2072	1297	--	--	--
27.2277	1247	--	--	--
27.2482	1252	--	--	--
27.2686	1242	--	--	--
27.2891	1188	--	--	--
27.3095	1198	--	--	--
27.33	1253	--	--	--
27.3505	1198	--	--	--
27.3709	1200	--	--	--
27.3914	1213	--	--	--
27.4119	1189	--	--	--
27.4323	1228	--	--	--
27.4528	1201	--	--	--
27.4732	1219	--	--	--
27.4937	1198	--	--	--
27.5142	1238	--	--	--
27.5346	1244	--	--	--
27.5551	1210	--	--	--
27.5756	1291	--	--	--
27.596	1266	--	--	--
27.6165	1234	--	--	--
27.6369	1262	--	--	--
27.6574	1249	--	--	--
27.6779	1231	--	--	--
27.6983	1254	--	--	--
27.7188	1255	--	--	--
27.7393	1251	--	--	--
27.7597	1247	--	--	--
27.7802	1246	--	--	--
27.8006	1229	--	--	--
27.8211	1245	--	--	--
27.8416	1238	--	--	--
27.862	1265	--	--	--
27.8825	1213	--	--	--
27.903	1292	--	--	--
27.9234	1358	--	--	--
27.9439	1234	--	--	--
27.9643	1276	--	--	--
27.9848	1255	--	--	--
28.0053	1437	--	--	--
28.0257	1719	--	--	--
28.0462	2298	--	--	--
28.0667	3234	--	--	--
28.0871	4427	--	--	--
28.1076	4705	--	--	--
28.1281	4222	--	--	--
28.1485	3739	--	--	--
28.169	3426	--	--	--
28.1894	2633	--	--	--
28.2099	2075	--	--	--
28.2304	1710	--	--	--
28.2508	1332	--	--	--
28.2713	1235	--	--	--
28.2918	1251	--	--	--
28.3122	1166	--	--	--
28.3328	1142	--	--	--
28.3531	1187	--	--	--
28.3737	1179	--	--	--
28.3941	1231	--	--	--
28.4145	1317	--	--	--
28.4351	1317	--	--	--
28.4556	1170	--	--	--
28.476	1179	--	--	--
28.4965	1155	--	--	--
28.5169	1189	--	--	--
28.5374	1109	--	--	--
28.5579	1082	--	--	--
28.5783	1162	--	--	--
28.5988	1080	--	--	--
28.6193	1136	--	--	--
28.6397	1098	--	--	--
28.6602	1103	--	--	--
28.6806	1121	--	--	--
28.7011	1062	--	--	--
28.7216	1120	--	--	--
28.742	1164	--	--	--
28.7625	1152	--	--	--
28.783	1156	--	--	--
28.8034	1224	--	--	--
28.8239	1272	--	--	--
28.8443	1424	--	--	--
28.8648	1791	--	--	--
28.8853	2370	--	--	--
28.9057	2972	--	--	--
28.9262	3049	--	--	--
28.9467	3133	--	--	--
28.9671	3012	--	--	--
28.9876	2416	--	--	--
29.008	2200	--	--	--
29.0285	1918	--	--	--
29.049	1589	--	--	--
29.0694	1393	--	--	--
29.0899	1571	--	--	--
29.1104	1630	--	--	--
29.1308	1735	--	--	--
29.1513	1913	--	--	--
29.1717	2182	--	--	--
29.1922	2852	--	--	--
29.2127	2810	--	--	--
29.2331	2074	--	--	--
29.2536	1804	--	--	--
29.2741	1922	--	--	--
29.2945	1930	--	--	--
29.315	1469	--	--	--
29.3354	1191	--	--	--
29.3559	1183	--	--	--
29.3764	1260	--	--	--
29.3968	1199	--	--	--
29.4173	1116	--	--	--
29.4378	1056	--	--	--
29.4582	1125	--	--	--
29.4787	1099	--	--	--
29.4991	1183	--	--	--
29.5196	1241	--	--	--
29.5401	1373	--	--	--
29.5605	1691	--	--	--
29.581	2115	--	--	--
29.6015	2287	--	--	--
29.6219	2193	--	--	--
29.6424	1897	--	--	--
29.6629	1888	--	--	--
29.6833	1731	--	--	--
29.7038	1618	--	--	--
29.7243	1335	--	--	--
29.7447	1295	--	--	--
29.7653	1228	--	--	--
29.7857	1377	--	--	--
29.8061	1487	--	--	--
29.8267	1603	--	--	--
29.8471	1931	--	--	--
29.8676	2242	--	--	--
29.888	2147	--	--	--
29.9085	1764	--	--	--
29.929	1573	--	--	--
29.9494	1600	--	--	--
29.9699	1407	--	--	--
29.9904	1163	--	--	--
30.0108	1043	--	--	--
30.0313	1084	--	--	--
30.0517	1055	--	--	--
30.0722	1061	--	--	--
30.0927	1042	--	--	--
30.1131	1065	--	--	--
30.1336	1076	--	--	--
30.1541	1074	--	--	--
30.1745	1071	--	--	--
30.195	1052	--	--	--
30.2154	1068	--	--	--
30.2359	1057	--	--	--
30.2564	1023	--	--	--
30.2768	1007	--	--	--
30.2973	968	--	--	--
30.3178	1063	--	--	--
30.3382	1088	--	--	--
30.3587	996	--	--	--
30.3791	1064	--	--	--
30.3996	973	--	--	--
30.4201	1117	--	--	--
30.4405	1108	--	--	--
30.461	1116	--	--	--
30.4814	1047	--	--	--
30.5019	1225	--	--	--
30.5224	1267	--	--	--
30.5428	1382	--	--	--
30.5633	1473	--	--	--
30.5838	1663	--	--	--
30.6042	2153	--	--	--
30.6247	3051	--	--	--
30.6451	3918	--	--	--
30.6656	4342	--	--	--
30.6861	5319	--	--	--
30.7065	4963	--	--	--
30.727	4744	--	--	--
30.7475	5129	--	--	--
30.7679	4173	--	--	--
30.7884	2747	--	--	--
30.8088	2400	--	--	--
30.8293	2449	--	--	--
30.8498	1794	--	--	--
30.8702	1718	--	--	--
30.8907	1947	--	--	--
30.9112	2392	--	--	--
30.9316	2239	--	--	--
30.9521	1980	--	--	--
30.9726	1787	--	--	--
30.993	1760	--	--	--
31.0135	1623	--	--	--
31.0339	1379	--	--	--
31.0544	1217	--	--	--
31.0749	1126	--	--	--
31.0953	1214	--	--	--
31.1158	1330	--	--	--
31.1363	1381	--	--	--
31.1567	1509	--	--	--
31.1773	1343	--	--	--
31.1977	1272	--	--	--
31.2182	1205	--	--	--
31.2386	1222	--	--	--
31.2591	1255	--	--	--
31.2796	1055	--	--	--
31.3001	1042	--	--	--
31.3205	1024	--	--	--
31.341	989	--	--	--
31.3614	1049	--	--	--
31.3819	1048	--	--	--
31.4024	1146	--	--	--
31.4228	1292	--	--	--
31.4433	1226	--	--	--
31.4638	1363	--	--	--
31.4842	1321	--	--	--
31.5047	1437	--	--	--
31.5251	1652	--	--	--
31.5456	1729	--	--	--
31.5661	1544	--	--	--
31.5865	1560	--	--	--
31.607	1411	--	--	--
31.6275	1210	--	--	--
31.6479	1146	--	--	--
31.6684	1136	--	--	--
31.6888	1103	--	--	--
31.7093	1004	--	--	--
31.7298	1033	--	--	--
31.7502	987	--	--	--
31.7707	982	--	--	--
31.7912	942	--	--	--
31.8116	950	--	--	--
31.8321	941	--	--	--
31.8525	970	--	--	--
31.873	1002	--	--	--
31.8935	972	--	--	--
31.9139	1003	--	--	--
31.9344	969	--	--	--
31.9549	1012	--	--	--
31.9753	970	--	--	--
31.9958	1012	--	--	--
32.0162	1154	--	--	--
32.0367	1315	--	--	--
32.0572	1631	--	--	--
32.0776	1726	--	--	--
32.0981	1500	--	--	--
32.1186	1310	--	--	--
32.139	1345	--	--	--
32.1595	1354	--	--	--
32.1799	1262	--	--	--
32.2004	1044	--	--	--
32.2209	1001	--	--	--
32.2413	975	--	--	--
32.2618	990	--	--	--
32.2823	1031	--	--	--
32.3027	1075	--	--	--
32.3232	1208	--	--	--
32.3437	1344	--	--	--
32.3641	1438	--	--	--
32.3846	1594	--	--	--
32.405	1428	--	--	--
32.4255	1216	--	--	--
32.446	1275	--	--	--
32.4664	1234	--	--	--
32.4869	1161	--	--	--
32.5074	1093	--	--	--
32.5278	1054	--	--	--
32.5483	1137	--	--	--
32.5688	1157	--	--	--
32.5892	1178	--	--	--
32.6097	1174	--	--	--
32.6302	1236	--	--	--
32.6506	1206	--	--	--
32.6711	1241	--	--	--
32.6916	1352	--	--	--
32.7121	1334	--	--	--
32.7326	1200	--	--	--
32.753	1088	--	--	--
32.7735	1131	--	--	--
32.7939	1161	--	--	--
32.8144	1032	--	--	--
32.8349	1009	--	--	--
32.8553	908	--	--	--
32.8758	1010	--	--	--
32.8963	1037	--	--	--
32.9167	1148	--	--	--
32.9372	1272	--	--	--
32.9576	1493	--	--	--
32.9781	2095	--	--	--
32.9986	2744	--	--	--
33.019	2779	--	--	--
33.0395	2719	--	--	--
33.06	2681	--	--	--
33.0804	2327	--	--	--
33.1009	1967	--	--	--
33.1213	1684	--	--	--
33.1418	1617	--	--	--
33.1623	1384	--	--	--
33.1827	1140	--	--	--
33.2032	1079	--	--	--
33.2237	1103	--	--	--
33.2441	1236	--	--	--
33.2646	1323	--	--	--
33.285	1289	--	--	--
33.3055	1250	--	--	--
33.326	1229	--	--	--
33.3464	1156	--	--	--
33.3669	1130	--	--	--
33.3874	1106	--	--	--
33.4078	1196	--	--	--
33.4283	1207	--	--	--
33.4487	1313	--	--	--
33.4692	1408	--	--	--
33.4897	1422	--	--	--
33.5101	1246	--	--	--
33.5306	1212	--	--	--
33.5511	1232	--	--	--
33.5715	1169	--	--	--
33.592	1117	--	--	--
33.6124	962	--	--	--
33.6329	973	--	--	--
33.6534	960	--	--	--
33.6738	961	--	--	--
33.6943	922	--	--	--
33.7148	926	--	--	--
33.7352	855	--	--	--
33.7557	882	--	--	--
33.7761	879	--	--	--
33.7966	879	--	--	--
33.8171	907	--	--	--
33.8375	844	--	--	--
33.858	881	--	--	--
33.8785	877	--	--	--
33.8989	837	--	--	--
33.9194	862	--	--	--
33.9398	821	--	--	--
33.9603	882	--	--	--
33.9808	923	--	--	--
34.0012	876	--	--	--
34.0217	939	--	--	--
34.0423	869	--	--	--
34.0626	843	--	--	--
34.0832	955	--	--	--
34.1035	918	--	--	--
34.124	917	--	--	--
34.1446	984	--	--	--
34.165	1056	--	--	--
34.1855	1187	--	--	--
34.206	1349	--	--	--
34.2264	1472	--	--	--
34.2469	1350	--	--	--
34.2673	1461	--	--	--
34.2878	1204	--	--	--
34.3083	1207	--	--	--
34.3287	1158	--	--	--
34.3492	1181	--	--	--
34.3697	1092	--	--	--
34.3901	994	--	--	--
34.4106	971	--	--	--
34.431	972	--	--	--
34.4515	978	--	--	--
34.472	951	--	--	--
34.4924	884	--	--	--
34.5129	887	--	--	--
34.5334	896	--	--	--
34.5538	948	--	--	--
34.5743	940	--	--	--
34.5948	892	--	--	--
34.6152	895	--	--	--
34.6357	915	--	--	--
34.6561	854	--	--	--
34.6766	875	--	--	--
34.6971	881	--	--	--
34.7175	852	--	--	--
34.738	898	--	--	--
34.7585	894	--	--	--
34.7789	849	--	--	--
34.7994	863	--	--	--
34.8198	871	--	--	--
34.8403	897	--	--	--
34.8608	849	--	--	--
34.8812	867	--	--	--
34.9017	844	--	--	--
34.9222	866	--	--	--
34.9426	889	--	--	--
34.9631	864	--	--	--
34.9835	920	--	--	--
35.004	963	--	--	--
35.0245	862	--	--	--
35.0449	894	--	--	--
35.0654	981	--	--	--
35.0859	1065	--	--	--
35.1063	1330	--	--	--
35.1268	1476	--	--	--
35.1472	1704	--	--	--
35.1677	1747	--	--	--
35.1882	1595	--	--	--
35.2086	1356	--	--	--
35.2291	1398	--	--	--
35.2496	1336	--	--	--
35.27	1207	--	--	--
35.2905	1095	--	--	--
35.3109	1033	--	--	--
35.3314	930	--	--	--
35.3519	881	--	--	--
35.3723	951	--	--	--
35.3928	970	--	--	--
35.4133	905	--	--	--
35.4337	947	--	--	--
35.4542	910	--	--	--
35.4746	949	--	--	--
35.4951	946	--	--	--
35.5156	943	--	--	--
35.5361	1025	--	--	--
35.5566	1053	--	--	--
35.577	998	--	--	--
35.5975	932	--	--	--
35.618	959	--	--	--
35.6384	1029	--	--	--
35.6589	1170	--	--	--
35.6794	1408	--	--	--
35.6998	1444	--	--	--
35.7203	1289	--	--	--
35.7408	1323	--	--	--
35.7612	1370	--	--	--
35.7817	1296	--	--	--
35.8021	1378	--	--	--
35.8226	1534	--	--	--
35.8431	1927	--	--	--
35.8635	2398	--	--	--
35.884	2138	--	--	--
35.9045	2106	--	--	--
35.9249	2286	--	--	--
35.9454	2208	--	--	--
35.9658	1918	--	--	--
35.9863	1544	--	--	--
36.0068	1532	--	--	--
36.0272	1333	--	--	--
36.0477	1230	--	--	--
36.0682	1077	--	--	--
36.0886	977	--	--	--
36.1091	896	--	--	--
36.1295	890	--	--	--
36.15	874	--	--	--
36.1705	941	--	--	--
36.1909	901	--	--	--
36.2114	882	--	--	--
36.2319	862	--	--	--
36.2523	854	--	--	--
36.2728	846	--	--	--
36.2932	910	--	--	--
36.3137	860	--	--	--
36.3342	886	--	--	--
36.3546	876	--	--	--
36.3751	970	--	--	--
36.3956	1073	--	--	--
36.416	1228	--	--	--
36.4365	1456	--	--	--
36.4569	1376	--	--	--
36.4774	1185	--	--	--
36.4979	1075	--	--	--
36.5183	1169	--	--	--
36.5388	1213	--	--	--
36.5593	1085	--	--	--
36.5797	981	--	--	--
36.6002	882	--	--	--
36.6206	836	--	--	--
36.6411	884	--	--	--
36.6616	874	--	--	--
36.682	875	--	--	--
36.7025	906	--	--	--
36.723	920	--	--	--
36.7434	947	--	--	--
36.7639	958	--	--	--
36.7844	858	--	--	--
36.8048	871	--	--	--
36.8253	878	--	--	--
36.8457	863	--	--	--
36.8662	842	--	--	--
36.8867	844	--	--	--
36.9071	841	--	--	--
36.9276	846	--	--	--
36.9481	822	--	--	--
36.9685	847	--	--	--
36.989	878	--	--	--
37.0095	906	--	--	--
37.0299	896	--	--	--
37.0504	957	--	--	--
37.0709	858	--	--	--
37.0913	878	--	--	--
37.1118	870	--	--	--
37.1322	921	--	--	--
37.1527	965	--	--	--
37.1733	1023	--	--	--
37.1937	1046	--	--	--
37.2142	947	--	--	--
37.2346	1016	--	--	--
37.2551	981	--	--	--
37.2756	979	--	--	--
37.296	966	--	--	--
37.3165	957	--	--	--
37.337	1071	--	--	--
37.3574	1093	--	--	--
37.3779	1045	--	--	--
37.3983	1046	--	--	--
37.4188	1025	--	--	--
37.4393	975	--	--	--
37.4597	940	--	--	--
37.4802	948	--	--	--
37.5007	996	--	--	--
37.5211	1003	--	--	--
37.5416	1000	--	--	--
37.562	945	--	--	--
37.5825	937	--	--	--
37.603	940	--	--	--
37.6234	922	--	--	--
37.6439	866	--	--	--
37.6644	960	--	--	--
37.6848	1026	--	--	--
37.7053	954	--	--	--
37.7257	923	--	--	--
37.7462	877	--	--	--
37.7667	887	--	--	--
37.7871	929	--	--	--
37.8076	941	--	--	--
37.8281	839	--	--	--
37.8485	846	--	--	--
37.869	840	--	--	--
37.8894	803	--	--	--
37.9099	814	--	--	--
37.9304	740	--	--	--
37.9508	806	--	--	--
37.9713	745	--	--	--
37.9918	755	--	--	--
38.0122	780	--	--	--
38.0327	815	--	--	--
38.0531	849	--	--	--
38.0736	820	--	--	--
38.0941	786	--	--	--
38.1145	769	--	--	--
38.135	776	--	--	--
38.1555	822	--	--	--
38.1759	821	--	--	--
38.1964	818	--	--	--
38.2168	851	--	--	--
38.2373	792	--	--	--
38.2578	823	--	--	--
38.2782	801	--	--	--
38.2987	796	--	--	--
38.3192	817	--	--	--
38.3396	820	--	--	--
38.3601	760	--	--	--
38.3805	775	--	--	--
38.401	752	--	--	--
38.4215	777	--	--	--
38.4419	807	--	--	--
38.4624	829	--	--	--
38.4829	821	--	--	--
38.5033	816	--	--	--
38.5238	887	--	--	--
38.5442	828	--	--	--
38.5647	785	--	--	--
38.5853	849	--	--	--
38.6056	884	--	--	--
38.6262	836	--	--	--
38.6467	854	--	--	--
38.6671	827	--	--	--
38.6876	906	--	--	--
38.7079	911	--	--	--
38.7285	899	--	--	--
38.749	903	--	--	--
38.7694	893	--	--	--
38.7899	875	--	--	--
38.8104	864	--	--	--
38.8308	918	--	--	--
38.8513	908	--	--	--
38.8717	958	--	--	--
38.8922	976	--	--	--
38.9127	1250	--	--	--
38.9331	1576	--	--	--
38.9536	2036	--	--	--
38.9741	2858	--	--	--
38.9945	2632	--	--	--
39.015	2135	--	--	--
39.0354	1642	--	--	--
39.0559	1604	--	--	--
39.0764	1877	--	--	--
39.0968	1822	--	--	--
39.1173	1541	--	--	--
39.1378	1127	--	--	--
39.1582	1104	--	--	--
39.1787	1024	--	--	--
39.1991	996	--	--	--
39.2196	960	--	--	--
39.2401	938	--	--	--
39.2605	920	--	--	--
39.281	897	--	--	--
39.3015	856	--	--	--
39.3219	879	--	--	--
39.3424	876	--	--	--
39.3628	845	--	--	--
39.3833	916	--	--	--
39.4038	1050	--	--	--
39.4242	1132	--	--	--
39.4447	1205	--	--	--
39.4652	1081	--	--	--
39.4856	900	--	--	--
39.5061	1015	--	--	--
39.5265	1065	--	--	--
39.547	1028	--	--	--
39.5675	940	--	--	--
39.5879	921	--	--	--
39.6084	892	--	--	--
39.6289	882	--	--	--
39.6493	834	--	--	--
39.6698	885	--	--	--
39.6902	895	--	--	--
39.7107	887	--	--	--
39.7312	888	--	--	--
39.7516	877	--	--	--
39.7721	861	--	--	--
39.7926	949	--	--	--
39.813	997	--	--	--
39.8335	1061	--	--	--
39.8539	1008	--	--	--
39.8744	935	--	--	--
39.8949	962	--	--	--
39.9153	938	--	--	--
39.9358	1002	--	--	--
39.9563	1037	--	--	--
39.9767	999	--	--	--
39.9972	989	--	--	--
40.0177	977	--	--	--
40.0381	999	--	--	--
40.0586	1022	--	--	--
40.079	1014	--	--	--
40.0995	1268	--	--	--
40.12	1687	--	--	--
40.1404	2229	--	--	--
40.1609	2734	--	--	--
40.1814	2663	--	--	--
40.2019	2164	--	--	--
40.2223	2148	--	--	--
40.2428	2043	--	--	--
40.2632	2040	--	--	--
40.2837	1965	--	--	--
40.3041	1785	--	--	--
40.3246	1797	--	--	--
40.3452	1594	--	--	--
40.3656	1318	--	--	--
40.3861	1279	--	--	--
40.4066	1130	--	--	--
40.427	1096	--	--	--
40.4475	1075	--	--	--
40.4679	1041	--	--	--
40.4884	1014	--	--	--
40.5089	938	--	--	--
40.5293	869	--	--	--
40.5498	856	--	--	--
40.5703	839	--	--	--
40.5907	890	--	--	--
40.6112	883	--	--	--
40.6316	853	--	--	--
40.6521	914	--	--	--
40.6726	889	--	--	--
40.693	957	--	--	--
40.7135	1024	--	--	--
40.734	1006	--	--	--
40.7544	1014	--	--	--
40.7749	1091	--	--	--
40.7953	1204	--	--	--
40.8158	1419	--	--	--
40.8363	1906	--	--	--
40.8567	1951	--	--	--
40.8772	1945	--	--	--
40.8977	1915	--	--	--
40.9181	1712	--	--	--
40.9386	1602	--	--	--
40.959	1512	--	--	--
40.9795	1443	--	--	--
41	1388	--	--	--
41.0204	1243	--	--	--
41.0409	1105	--	--	--
41.0614	981	--	--	--
41.0818	944	--	--	--
41.1023	920	--	--	--
41.1227	1056	--	--	--
41.1432	1303	--	--	--
41.1637	1621	--	--	--
41.1841	1686	--	--	--
41.2046	1518	--	--	--
41.2251	1352	--	--	--
41.2455	1160	--	--	--
41.266	1384	--	--	--
41.2864	1432	--	--	--
41.3069	1454	--	--	--
41.3274	1380	--	--	--
41.3478	1208	--	--	--
41.3683	1113	--	--	--
41.3888	1255	--	--	--
41.4092	1277	--	--	--
41.4297	1104	--	--	--
41.4501	1050	--	--	--
41.4706	1049	--	--	--
41.4911	1044	--	--	--
41.5115	1037	--	--	--
41.532	1031	--	--	--
41.5525	966	--	--	--
41.5729	967	--	--	--
41.5934	991	--	--	--
41.6138	964	--	--	--
41.6343	1161	--	--	--
41.6548	1432	--	--	--
41.6752	1836	--	--	--
41.6957	2133	--	--	--
41.7162	2220	--	--	--
41.7366	2394	--	--	--
41.7571	2238	--	--	--
41.7775	1810	--	--	--
41.7981	1641	--	--	--
41.8186	1576	--	--	--
41.8389	1640	--	--	--
41.8595	1558	--	--	--
41.88	1345	--	--	--
41.9004	1092	--	--	--
41.9209	1137	--	--	--
41.9413	1142	--	--	--
41.9618	1064	--	--	--
41.9823	914	--	--	--
42.0027	899	--	--	--
42.0232	950	--	--	--
42.0437	997	--	--	--
42.0641	882	--	--	--
42.0846	947	--	--	--
42.105	874	--	--	--
42.1255	868	--	--	--
42.146	935	--	--	--
42.1664	856	--	--	--
42.1869	827	--	--	--
42.2074	805	--	--	--
42.2278	841	--	--	--
42.2483	805	--	--	--
42.2688	844	--	--	--
42.2892	807	--	--	--
42.3097	783	--	--	--
42.3301	794	--	--	--
42.3506	863	--	--	--
42.3711	851	--	--	--
42.3915	891	--	--	--
42.412	934	--	--	--
42.4325	863	--	--	--
42.4529	1011	--	--	--
42.4734	1063	--	--	--
42.4938	1032	--	--	--
42.5143	999	--	--	--
42.5348	1011	--	--	--
42.5552	1032	--	--	--
42.5757	944	--	--	--
42.5962	960	--	--	--
42.6166	857	--	--	--
42.6371	937	--	--	--
42.6575	912	--	--	--
42.678	869	--	--	--
42.6985	812	--	--	--
42.7189	891	--	--	--
42.7394	880	--	--	--
42.7599	923	--	--	--
42.7803	865	--	--	--
42.8008	923	--	--	--
42.8212	945	--	--	--
42.8417	904	--	--	--
42.8622	958	--	--	--
42.8826	1069	--	--	--
42.9031	1354	--	--	--
42.9236	1503	--	--	--
42.944	1268	--	--	--
42.9645	1313	--	--	--
42.9849	1531	--	--	--
43.0054	1533	--	--	--
43.0259	1468	--	--	--
43.0463	1209	--	--	--
43.0668	1131	--	--	--
43.0873	1111	--	--	--
43.1077	1225	--	--	--
43.1282	1108	--	--	--
43.1486	1074	--	--	--
43.1691	915	--	--	--
43.1896	883	--	--	--
43.21	852	--	--	--
43.2305	905	--	--	--
43.251	845	--	--	--
43.2714	850	--	--	--
43.2919	902	--	--	--
43.3123	827	--	--	--
43.3328	850	--	--	--
43.3533	861	--	--	--
43.3737	904	--	--	--
43.3942	878	--	--	--
43.4147	971	--	--	--
43.4352	1163	--	--	--
43.4556	1463	--	--	--
43.4761	1506	--	--	--
43.4965	1472	--	--	--
43.517	1349	--	--	--
43.5374	1166	--	--	--
43.5579	1189	--	--	--
43.5784	1170	--	--	--
43.5989	1173	--	--	--
43.6194	1124	--	--	--
43.6398	1012	--	--	--
43.6603	885	--	--	--
43.6808	838	--	--	--
43.7012	820	--	--	--
43.7217	850	--	--	--
43.7422	835	--	--	--
43.7626	834	--	--	--
43.7831	852	--	--	--
43.8035	844	--	--	--
43.824	850	--	--	--
43.8445	849	--	--	--
43.8649	836	--	--	--
43.8854	828	--	--	--
43.9059	860	--	--	--
43.9263	847	--	--	--
43.9468	854	--	--	--
43.9672	853	--	--	--
43.9877	817	--	--	--
44.0082	812	--	--	--
44.0286	877	--	--	--
44.0491	830	--	--	--
44.0696	887	--	--	--
44.09	1037	--	--	--
44.1105	1132	--	--	--
44.1309	1283	--	--	--
44.1514	1401	--	--	--
44.1719	1193	--	--	--
44.1923	1127	--	--	--
44.2128	1122	--	--	--
44.2333	1094	--	--	--
44.2537	1091	--	--	--
44.2742	1018	--	--	--
44.2946	965	--	--	--
44.3151	981	--	--	--
44.3356	976	--	--	--
44.356	1128	--	--	--
44.3765	1365	--	--	--
44.397	1396	--	--	--
44.4174	1260	--	--	--
44.4379	1272	--	--	--
44.4584	1367	--	--	--
44.4788	1236	--	--	--
44.4993	1178	--	--	--
44.5197	1107	--	--	--
44.5402	1117	--	--	--
44.5607	1016	--	--	--
44.5811	1049	--	--	--
44.6016	951	--	--	--
44.6221	930	--	--	--
44.6425	970	--	--	--
44.663	956	--	--	--
44.6834	901	--	--	--
44.7039	904	--	--	--
44.7244	906	--	--	--
44.7448	920	--	--	--
44.7653	934	--	--	--
44.7858	978	--	--	--
44.8062	994	--	--	--
44.8267	993	--	--	--
44.8472	965	--	--	--
44.8676	917	--	--	--
44.8881	972	--	--	--
44.9085	946	--	--	--
44.929	1025	--	--	--
44.9495	1052	--	--	--
44.9699	1143	--	--	--
44.9904	1094	--	--	--
45.0109	1109	--	--	--
45.0313	1147	--	--	--
45.0518	1126	--	--	--
45.0722	1152	--	--	--
45.0927	1162	--	--	--
45.1132	1164	--	--	--
45.1336	1193	--	--	--
45.1542	1152	--	--	--
45.1746	1145	--	--	--
45.1951	1150	--	--	--
45.2156	1158	--	--	--
45.236	1124	--	--	--
45.2565	1166	--	--	--
45.2769	1061	--	--	--
45.2974	1102	--	--	--
45.3179	1083	--	--	--
45.3384	986	--	--	--
45.3588	1067	--	--	--
45.3793	968	--	--	--
45.3997	950	--	--	--
45.4202	912	--	--	--
45.4407	839	--	--	--
45.4611	866	--	--	--
45.4816	875	--	--	--
45.5021	860	--	--	--
45.5225	844	--	--	--
45.543	788	--	--	--
45.5634	863	--	--	--
45.5839	799	--	--	--
45.6044	849	--	--	--
45.6248	840	--	--	--
45.6453	862	--	--	--
45.6658	893	--	--	--
45.6862	867	--	--	--
45.7067	871	--	--	--
45.7271	869	--	--	--
45.7476	948	--	--	--
45.7681	922	--	--	--
45.7885	914	--	--	--
45.809	854	--	--	--
45.8295	884	--	--	--
45.8499	808	--	--	--
45.8704	897	--	--	--
45.8908	857	--	--	--
45.9113	857	--	--	--
45.9318	801	--	--	--
45.9522	843	--	--	--
45.9727	786	--	--	--
45.9932	833	--	--	--
46.0136	823	--	--	--
46.0341	752	--	--	--
46.0545	761	--	--	--
46.075	858	--	--	--
46.0955	805	--	--	--
46.1159	780	--	--	--
46.1364	834	--	--	--
46.1569	794	--	--	--
46.1773	800	--	--	--
46.1978	791	--	--	--
46.2182	795	--	--	--
46.2387	846	--	--	--
46.2592	793	--	--	--
46.2796	845	--	--	--
46.3001	872	--	--	--
46.3206	931	--	--	--
46.341	873	--	--	--
46.3615	874	--	--	--
46.3819	907	--	--	--
46.4024	869	--	--	--
46.4229	939	--	--	--
46.4433	934	--	--	--
46.4638	890	--	--	--
46.4843	865	--	--	--
46.5047	856	--	--	--
46.5252	873	--	--	--
46.5456	920	--	--	--
46.5661	863	--	--	--
46.5866	893	--	--	--
46.607	833	--	--	--
46.6275	910	--	--	--
46.648	886	--	--	--
46.6684	886	--	--	--
46.6889	1130	--	--	--
46.7093	1188	--	--	--
46.7298	1270	--	--	--
46.7503	1342	--	--	--
46.7707	1377	--	--	--
46.7912	1265	--	--	--
46.8117	1265	--	--	--
46.8321	1544	--	--	--
46.8526	1841	--	--	--
46.873	1702	--	--	--
46.8935	1433	--	--	--
46.9141	1348	--	--	--
46.9344	1348	--	--	--
46.9549	1346	--	--	--
46.9755	1282	--	--	--
46.9958	1220	--	--	--
47.0164	1121	--	--	--
47.0367	1093	--	--	--
47.0573	1145	--	--	--
47.0778	1172	--	--	--
47.0982	1152	--	--	--
47.1187	1229	--	--	--
47.1392	1169	--	--	--
47.1596	1121	--	--	--
47.1801	1056	--	--	--
47.2005	1010	--	--	--
47.221	935	--	--	--
47.2415	1024	--	--	--
47.2619	1026	--	--	--
47.2824	992	--	--	--
47.3029	942	--	--	--
47.3233	904	--	--	--
47.3438	869	--	--	--
47.3642	890	--	--	--
47.3847	898	--	--	--
47.4052	910	--	--	--
47.4256	982	--	--	--
47.4461	942	--	--	--
47.4666	938	--	--	--
47.487	810	--	--	--
47.5075	936	--	--	--
47.5279	999	--	--	--
47.5484	994	--	--	--
47.5689	967	--	--	--
47.5893	926	--	--	--
47.6098	1037	--	--	--
47.6303	1092	--	--	--
47.6507	1116	--	--	--
47.6712	1166	--	--	--
47.6917	1487	--	--	--
47.7121	1788	--	--	--
47.7326	2727	--	--	--
47.753	3650	--	--	--
47.7735	3485	--	--	--
47.794	3119	--	--	--
47.8144	3255	--	--	--
47.8349	3612	--	--	--
47.8554	3434	--	--	--
47.8758	3439	--	--	--
47.8963	3135	--	--	--
47.9168	2627	--	--	--
47.9372	2526	--	--	--
47.9577	2610	--	--	--
47.9781	2366	--	--	--
47.9986	1779	--	--	--
48.0191	1510	--	--	--
48.0395	1284	--	--	--
48.06	1423	--	--	--
48.0805	1369	--	--	--
48.1009	1288	--	--	--
48.1214	1124	--	--	--
48.1418	1039	--	--	--
48.1623	1018	--	--	--
48.1828	1027	--	--	--
48.2032	1090	--	--	--
48.2237	954	--	--	--
48.2442	1020	--	--	--
48.2646	995	--	--	--
48.2851	1048	--	--	--
48.3055	1207	--	--	--
48.326	1353	--	--	--
48.3465	1387	--	--	--
48.3669	1304	--	--	--
48.3874	1272	--	--	--
48.4079	1424	--	--	--
48.4283	1358	--	--	--
48.4488	1286	--	--	--
48.4692	1184	--	--	--
48.4897	1200	--	--	--
48.5102	1263	--	--	--
48.5306	1319	--	--	--
48.5511	1313	--	--	--
48.5716	1208	--	--	--
48.592	1192	--	--	--
48.6125	1129	--	--	--
48.6329	1102	--	--	--
48.6534	1042	--	--	--
48.6739	1037	--	--	--
48.6944	1033	--	--	--
48.7148	1038	--	--	--
48.7353	1074	--	--	--
48.7557	1050	--	--	--
48.7762	1076	--	--	--
48.7966	1073	--	--	--
48.8171	1037	--	--	--
48.8376	1008	--	--	--
48.8581	1056	--	--	--
48.8786	994	--	--	--
48.8991	1029	--	--	--
48.9195	1001	--	--	--
48.94	1000	--	--	--
48.9604	960	--	--	--
48.9809	1021	--	--	--
49.0014	1028	--	--	--
49.0218	1086	--	--	--
49.0423	1302	--	--	--
49.0628	1618	--	--	--
49.0832	2002	--	--	--
49.1037	2491	--	--	--
49.1241	2834	--	--	--
49.1446	2968	--	--	--
49.1651	2487	--	--	--
49.1855	2069	--	--	--
49.206	1777	--	--	--
49.2265	1845	--	--	--
49.2469	2151	--	--	--
49.2674	2253	--	--	--
49.2878	1999	--	--	--
49.3083	1650	--	--	--
49.3288	1367	--	--	--
49.3492	1183	--	--	--
49.3697	1192	--	--	--
49.3902	1245	--	--	--
49.4106	1212	--	--	--
49.4311	1108	--	--	--
49.4515	1031	--	--	--
49.472	978	--	--	--
49.4925	1007	--	--	--
49.5129	995	--	--	--
49.5334	967	--	--	--
49.5539	974	--	--	--
49.5743	877	--	--	--
49.5948	898	--	--	--
49.6152	928	--	--	--
49.6357	877	--	--	--
49.6562	906	--	--	--
49.6766	832	--	--	--
49.6971	874	--	--	--
49.7176	837	--	--	--
49.738	851	--	--	--
49.7585	868	--	--	--
49.779	901	--	--	--
49.7994	920	--	--	--
49.8199	812	--	--	--
49.8403	925	--	--	--
49.8608	877	--	--	--
49.8813	928	--	--	--
49.9017	906	--	--	--
49.9222	983	--	--	--
49.9427	937	--	--	--
49.9631	972	--	--	--
49.9836	1045	--	--	--
50.004	1025	--	--	--
50.0245	961	--	--	--
50.045	943	--	--	--
50.0654	1115	--	--	--
50.0859	1203	--	--	--
50.1064	1336	--	--	--
50.1268	1320	--	--	--
50.1473	1263	--	--	--
50.1677	1255	--	--	--
50.1882	1199	--	--	--
50.2087	1182	--	--	--
50.2291	1401	--	--	--
50.2496	1628	--	--	--
50.2701	1897	--	--	--
50.2905	1910	--	--	--
50.311	1637	--	--	--
50.3314	1465	--	--	--
50.3519	1583	--	--	--
50.3724	1903	--	--	--
50.3928	2103	--	--	--
50.4133	2342	--	--	--
50.4338	2410	--	--	--
50.4542	1967	--	--	--
50.4747	1595	--	--	--
50.4951	1394	--	--	--
50.5156	1358	--	--	--
50.5361	1380	--	--	--
50.5565	1465	--	--	--
50.577	1393	--	--	--
50.5975	1218	--	--	--
50.618	1067	--	--	--
50.6384	1054	--	--	--
50.6589	1228	--	--	--
50.6793	1132	--	--	--
50.6998	1169	--	--	--
50.7203	1097	--	--	--
50.7407	1098	--	--	--
50.7612	1092	--	--	--
50.7816	1166	--	--	--
50.8022	1302	--	--	--
50.8226	1311	--	--	--
50.8431	1371	--	--	--
50.8636	1298	--	--	--
50.884	1076	--	--	--
50.9045	1014	--	--	--
50.925	1041	--	--	--
[truncated: 17,011 more rows]
