# Supplementary material for: Mn2+ induced significant improvement and robust stability of radioluminescence in Cs3Cu2I5 for high-performance nuclear battery
Source: Nat Commun. 2021 Jun 23;12:3879. doi: 10.1038/s41467-021-24185-7 (PMC8222237; doi:10.1038/s41467-021-24185-7)
Supplement: Supplementary file 3 — Source Data [file 41467_2021_24185_MOESM3_ESM.zip › Source Data/Figure 1d-EPR data.xlsx]

## Sheet: Sheet1
	0		0.03		0.15
2760	-70.7949	2760	-631.284	2760	-2443.18
2761.47	2206.21	2761.47	-1582.28	2761.47	-2924.18
2762.93	4706.21	2762.93	253.716	2762.93	-2842.18
2764.4	1823.21	2764.4	-741.284	2764.4	-4553.18
2765.86	2029.21	2765.86	654.716	2765.86	-2688.18
2767.33	1184.21	2767.33	-2210.28	2767.33	-1515.18
2768.8	1625.21	2768.8	-2198.28	2768.8	12.8174
2770.26	-1036.79	2770.26	-1806.28	2770.26	-2038.18
2771.73	-930.795	2771.73	-587.284	2771.73	-2803.18
2773.2	-1253.79	2773.2	882.716	2773.2	-3520.18
2774.66	1652.21	2774.66	718.716	2774.66	-136.183
2776.13	1356.21	2776.13	-740.284	2776.13	-2104.18
2777.6	421.205	2777.6	-419.284	2777.6	-3554.18
2779.06	-2748.79	2779.06	511.716	2779.06	-4250.18
2780.53	-2037.79	2780.53	-204.284	2780.53	-4007.18
2781.99	66.2051	2781.99	257.716	2781.99	-3176.18
2783.46	987.205	2783.46	1849.72	2783.46	-1785.18
2784.93	-1765.79	2784.93	-1052.28	2784.93	-2159.18
2786.39	-451.795	2786.39	-1578.28	2786.39	-1001.18
2787.86	-966.795	2787.86	-679.284	2787.86	-1666.18
2789.33	1244.21	2789.33	-84.2842	2789.33	-497.183
2790.79	2785.21	2790.79	-1045.28	2790.79	-1447.18
2792.26	-551.795	2792.26	-509.284	2792.26	-2003.18
2793.72	-1031.79	2793.72	-1461.28	2793.72	-1220.18
2795.19	1331.21	2795.19	101.716	2795.19	-2542.18
2796.66	2184.21	2796.66	-812.284	2796.66	-3037.18
2798.12	-309.795	2798.12	-2012.28	2798.12	-3177.18
2799.59	478.205	2799.59	-1272.28	2799.59	-1335.18
2801.06	144.205	2801.06	-907.284	2801.06	-2137.18
2802.52	-1069.79	2802.52	-2300.28	2802.52	-4005.18
2803.99	-2335.79	2803.99	-1218.28	2803.99	-2723.18
2805.45	-2259.79	2805.45	-2766.28	2805.45	-2152.18
2806.92	-538.795	2806.92	-1165.28	2806.92	-1711.18
2808.39	-25.7949	2808.39	-1302.28	2808.39	-897.183
2809.85	-1405.79	2809.85	-299.284	2809.85	-597.183
2811.32	-967.795	2811.32	-1560.28	2811.32	-2030.18
2812.79	2560.21	2812.79	1065.72	2812.79	-938.183
2814.25	2624.21	2814.25	-1545.28	2814.25	-2580.18
2815.72	208.205	2815.72	-831.284	2815.72	-524.183
2817.18	336.205	2817.18	-915.284	2817.18	-2010.18
2818.65	-2753.79	2818.65	-545.284	2818.65	-2654.18
2820.12	-1978.79	2820.12	-1895.28	2820.12	-1846.18
2821.58	-2866.79	2821.58	-964.284	2821.58	-227.183
2823.05	-314.795	2823.05	-1538.28	2823.05	-3914.18
2824.52	1447.21	2824.52	-1153.28	2824.52	-3439.18
2825.98	-66.7949	2825.98	-2741.28	2825.98	-2411.18
2827.45	908.205	2827.45	-1869.28	2827.45	-2792.18
2828.92	-172.795	2828.92	-3241.28	2828.92	-2828.18
2830.38	-714.795	2830.38	-1409.28	2830.38	-1796.18
2831.85	-209.795	2831.85	-1390.28	2831.85	-1093.18
2833.31	1752.21	2833.31	577.716	2833.31	-781.183
2834.78	-1825.79	2834.78	138.716	2834.78	-3164.18
2836.25	-983.795	2836.25	-2055.28	2836.25	-3612.18
2837.71	779.205	2837.71	-1626.28	2837.71	-2175.18
2839.18	-143.795	2839.18	602.716	2839.18	-1156.18
2840.65	1827.21	2840.65	-491.284	2840.65	-2057.18
2842.11	389.205	2842.11	-875.284	2842.11	-2384.18
2843.58	-2185.79	2843.58	-514.284	2843.58	-2273.18
2845.04	824.205	2845.04	-117.284	2845.04	-2554.18
2846.51	-1211.79	2846.51	-2084.28	2846.51	-3326.18
2847.98	1456.21	2847.98	87.7158	2847.98	-2118.18
2849.44	-464.795	2849.44	-2632.28	2849.44	-2679.18
2850.91	-1404.79	2850.91	-1384.28	2850.91	-1007.18
2852.38	-94.7949	2852.38	-1460.28	2852.38	-1494.18
2853.84	583.205	2853.84	-792.284	2853.84	-2975.18
2855.31	553.205	2855.31	-948.284	2855.31	-3694.18
2856.77	735.205	2856.77	431.716	2856.77	-1856.18
2858.24	-14.7949	2858.24	-1288.28	2858.24	-1666.18
2859.71	2044.21	2859.71	-1784.28	2859.71	-2292.18
2861.17	2754.21	2861.17	493.716	2861.17	-3195.18
2862.64	-89.7949	2862.64	-31.2842	2862.64	-2919.18
2864.11	-1907.79	2864.11	-597.284	2864.11	-1849.18
2865.57	423.205	2865.57	-730.284	2865.57	-1387.18
2867.04	1071.21	2867.04	-724.284	2867.04	-2734.18
2868.5	3351.21	2868.5	-2788.28	2868.5	-3860.18
2869.97	1301.21	2869.97	-2052.28	2869.97	-2369.18
2871.44	-330.795	2871.44	-478.284	2871.44	-1781.18
2872.9	1019.21	2872.9	-1033.28	2872.9	-1532.18
2874.37	887.205	2874.37	-50.2842	2874.37	-2841.18
2875.84	-155.795	2875.84	-5.28418	2875.84	-2398.18
2877.3	-1029.79	2877.3	-228.284	2877.3	-2729.18
2878.77	-1067.79	2878.77	-2823.28	2878.77	-3254.18
2880.23	1349.21	2880.23	-2081.28	2880.23	-2195.18
2881.7	2876.21	2881.7	-2913.28	2881.7	-1334.18
2883.17	2747.21	2883.17	-927.284	2883.17	-646.183
2884.63	-767.795	2884.63	-1745.28	2884.63	-1690.18
2886.1	-1298.79	2886.1	-2150.28	2886.1	-2413.18
2887.57	-587.795	2887.57	-1104.28	2887.57	-2852.18
2889.03	502.205	2889.03	-412.284	2889.03	-3055.18
2890.5	-544.795	2890.5	-70.2842	2890.5	-736.183
2891.96	263.205	2891.96	-1623.28	2891.96	-1461.18
2893.43	2163.21	2893.43	-1382.28	2893.43	-544.183
2894.9	2137.21	2894.9	-790.284	2894.9	-561.183
2896.36	1015.21	2896.36	-1144.28	2896.36	-1516.18
2897.83	-1033.79	2897.83	-2117.28	2897.83	-2645.18
2899.3	-1899.79	2899.3	-2672.28	2899.3	-3210.18
2900.76	-2859.79	2900.76	-2355.28	2900.76	-3296.18
2902.23	-1897.79	2902.23	-1793.28	2902.23	-1284.18
2903.7	-999.795	2903.7	36.7158	2903.7	-2116.18
2905.16	-1011.79	2905.16	1524.72	2905.16	-287.183
2906.63	-85.7949	2906.63	436.716	2906.63	-1735.18
2908.09	-271.795	2908.09	-784.284	2908.09	-4772.18
2909.56	156.205	2909.56	-1708.28	2909.56	-1174.18
2911.03	909.205	2911.03	-921.284	2911.03	-1199.18
2912.49	-2051.79	2912.49	-2603.28	2912.49	-1663.18
2913.96	-561.795	2913.96	-757.284	2913.96	-820.183
2915.43	-761.795	2915.43	1275.72	2915.43	-3066.18
2916.89	-700.795	2916.89	1954.72	2916.89	-351.183
2918.36	2030.21	2918.36	-1182.28	2918.36	-840.183
2919.82	-1395.79	2919.82	-1769.28	2919.82	108.817
2921.29	1592.21	2921.29	1061.72	2921.29	-2494.18
2922.76	417.205	2922.76	320.716	2922.76	-53.1826
2924.22	4107.21	2924.22	-558.284	2924.22	-1380.18
2925.69	-104.795	2925.69	-2.28418	2925.69	-1606.18
2927.16	-1244.79	2927.16	356.716	2927.16	-1705.18
2928.62	-1121.79	2928.62	-1207.28	2928.62	-2628.18
2930.09	-2467.79	2930.09	-436.284	2930.09	-491.183
2931.55	-1291.79	2931.55	-354.284	2931.55	-289.183
2933.02	-3653.79	2933.02	26.7158	2933.02	-2034.18
2934.49	-1143.79	2934.49	-2046.28	2934.49	-2403.18
2935.95	-285.795	2935.95	-1441.28	2935.95	-1471.18
2937.42	-71.7949	2937.42	452.716	2937.42	-686.183
2938.89	1498.21	2938.89	554.716	2938.89	-425.183
2940.35	2423.21	2940.35	2083.72	2940.35	-1478.18
2941.82	1340.21	2941.82	810.716	2941.82	183.817
2943.28	1634.21	2943.28	-650.284	2943.28	570.817
2944.75	323.205	2944.75	7.71582	2944.75	-812.183
2946.22	-1157.79	2946.22	484.716	2946.22	-321.183
2947.68	-537.795	2947.68	-98.2842	2947.68	246.817
2949.15	1719.21	2949.15	352.716	2949.15	-274.183
2950.62	-1512.79	2950.62	-1453.28	2950.62	-433.183
2952.08	-514.795	2952.08	574.716	2952.08	357.817
2953.55	-627.795	2953.55	-260.284	2953.55	-1010.18
2955.01	1213.21	2955.01	-799.284	2955.01	-1768.18
2956.48	1239.21	2956.48	-1213.28	2956.48	-769.183
2957.95	4.20508	2957.95	-934.284	2957.95	-1859.18
2959.41	-123.795	2959.41	-776.284	2959.41	-1310.18
2960.88	-2449.79	2960.88	1997.72	2960.88	-1474.18
2962.35	992.205	2962.35	730.716	2962.35	-10.1826
2963.81	222.205	2963.81	364.716	2963.81	-1257.18
2965.28	-1041.79	2965.28	870.716	2965.28	1995.82
2966.74	-1976.79	2966.74	-330.284	2966.74	699.817
2968.21	881.205	2968.21	853.716	2968.21	296.817
2969.68	-1214.79	2969.68	598.716	2969.68	1144.82
2971.14	-1074.79	2971.14	-1208.28	2971.14	-224.183
2972.61	-3482.79	2972.61	1398.72	2972.61	-479.183
2974.08	-2603.79	2974.08	1089.72	2974.08	-820.183
2975.54	-1218.79	2975.54	8.71582	2975.54	-942.183
2977.01	-1136.79	2977.01	-129.284	2977.01	-1596.18
2978.48	62.2051	2978.48	1448.72	2978.48	-990.183
2979.94	671.205	2979.94	1531.72	2979.94	-2133.18
2981.41	1458.21	2981.41	1044.72	2981.41	-2434.18
2982.87	-4.79492	2982.87	-1017.28	2982.87	92.8174
2984.34	-249.795	2984.34	701.716	2984.34	1427.82
2985.81	-492.795	2985.81	-312.284	2985.81	1672.82
2987.27	-1130.79	2987.27	124.716	2987.27	709.817
2988.74	2391.21	2988.74	247.716	2988.74	-151.183
2990.21	-653.795	2990.21	-345.284	2990.21	-1472.18
2991.67	-125.795	2991.67	-1029.28	2991.67	-700.183
2993.14	-678.795	2993.14	-690.284	2993.14	1850.82
2994.6	2161.21	2994.6	-395.284	2994.6	416.817
2996.07	637.205	2996.07	2372.72	2996.07	673.817
2997.54	-2242.79	2997.54	1425.72	2997.54	179.817
2999	1090.21	2999	1312.72	2999	-367.183
3000.47	2800.21	3000.47	-258.284	3000.47	673.817
3001.94	2151.21	3001.94	-1219.28	3001.94	1376.82
3003.4	-71.7949	3003.4	-130.284	3003.4	1006.82
3004.87	-1354.79	3004.87	-165.284	3004.87	462.817
3006.33	1380.21	3006.33	-872.284	3006.33	1847.82
3007.8	-647.795	3007.8	51.7158	3007.8	-672.183
3009.27	-1419.79	3009.27	-1119.28	3009.27	152.817
3010.73	1122.21	3010.73	-3.28418	3010.73	519.817
3012.2	-355.795	3012.2	552.716	3012.2	1386.82
3013.67	866.205	3013.67	-670.284	3013.67	-793.183
3015.13	-1515.79	3015.13	222.716	3015.13	334.817
3016.6	-1301.79	3016.6	-793.284	3016.6	780.817
3018.06	1218.21	3018.06	987.716	3018.06	2704.82
3019.53	-1604.79	3019.53	-496.284	3019.53	913.817
3021	-1170.79	3021	451.716	3021	1200.82
3022.46	-2214.79	3022.46	642.716	3022.46	-939.183
3023.93	-470.795	3023.93	363.716	3023.93	434.817
3025.4	-245.795	3025.4	1172.72	3025.4	1349.82
3026.86	1350.21	3026.86	-537.284	3026.86	547.817
3028.33	3385.21	3028.33	1390.72	3028.33	1213.82
3029.79	668.205	3029.79	1325.72	3029.79	1268.82
3031.26	536.205	3031.26	806.716	3031.26	1574.82
3032.73	432.205	3032.73	236.716	3032.73	1392.82
3034.19	423.205	3034.19	1218.72	3034.19	1006.82
3035.66	-104.795	3035.66	357.716	3035.66	1909.82
3037.13	1810.21	3037.13	2075.72	3037.13	2976.82
3038.59	1181.21	3038.59	2267.72	3038.59	1558.82
3040.06	-500.795	3040.06	2269.72	3040.06	2079.82
3041.52	-745.795	3041.52	298.716	3041.52	1873.82
3042.99	1559.21	3042.99	1474.72	3042.99	2001.82
3044.46	-2042.79	3044.46	-407.284	3044.46	2720.82
3045.92	638.205	3045.92	-438.284	3045.92	2471.82
3047.39	2374.21	3047.39	501.716	3047.39	2350.82
3048.86	-40.7949	3048.86	1661.72	3048.86	623.817
3050.32	-1738.79	3050.32	-189.284	3050.32	3367.82
3051.79	-2501.79	3051.79	-819.284	3051.79	2193.82
3053.26	1058.21	3053.26	-218.284	3053.26	3802.82
3054.72	1666.21	3054.72	879.716	3054.72	2373.82
3056.19	4574.21	3056.19	1643.72	3056.19	2180.82
3057.65	2114.21	3057.65	3259.72	3057.65	3112.82
3059.12	450.205	3059.12	1075.72	3059.12	3034.82
3060.59	-1069.79	3060.59	-1351.28	3060.59	1431.82
3062.05	445.205	3062.05	2415.72	3062.05	475.817
3063.52	1071.21	3063.52	1351.72	3063.52	2795.82
3064.99	-1077.79	3064.99	-104.284	3064.99	1649.82
3066.45	-348.795	3066.45	778.716	3066.45	1900.82
3067.92	-1373.79	3067.92	2657.72	3067.92	3429.82
3069.38	-127.795	3069.38	1354.72	3069.38	2078.82
3070.85	-450.795	3070.85	1154.72	3070.85	2509.82
3072.32	857.205	3072.32	-1314.28	3072.32	3180.82
3073.78	750.205	3073.78	1519.72	3073.78	4583.82
3075.25	-234.795	3075.25	805.716	3075.25	1528.82
3076.72	-242.795	3076.72	1606.72	3076.72	260.817
3078.18	-688.795	3078.18	-1302.28	3078.18	1815.82
3079.65	2202.21	3079.65	677.716	3079.65	3123.82
3081.11	-800.795	3081.11	-263.284	3081.11	3335.82
3082.58	-260.795	3082.58	-7.28418	3082.58	1519.82
3084.05	-1503.79	3084.05	1167.72	3084.05	3359.82
3085.51	-197.795	3085.51	896.716	3085.51	2940.82
3086.98	-2053.79	3086.98	1038.72	3086.98	3357.82
3088.45	59.2051	3088.45	1573.72	3088.45	2750.82
3089.91	-200.795	3089.91	621.716	3089.91	3530.82
3091.38	-419.795	3091.38	-496.284	3091.38	4080.82
3092.84	-2004.79	3092.84	26.7158	3092.84	3502.82
3094.31	389.205	3094.31	137.716	3094.31	3006.82
3095.78	1053.21	3095.78	2125.72	3095.78	4147.82
3097.24	1351.21	3097.24	-217.284	3097.24	3587.82
3098.71	515.205	3098.71	1307.72	3098.71	1209.82
3100.18	340.205	3100.18	1482.72	3100.18	1470.82
3101.64	-202.795	3101.64	398.716	3101.64	2304.82
3103.11	935.205	3103.11	1780.72	3103.11	4318.82
3104.57	1655.21	3104.57	3333.72	3104.57	4980.82
3106.04	-1619.79	3106.04	1722.72	3106.04	2818.82
3107.51	1384.21	3107.51	1269.72	3107.51	2716.82
3108.97	1540.21	3108.97	3853.72	3108.97	3345.82
3110.44	1423.21	3110.44	2369.72	3110.44	2868.82
3111.91	1364.21	3111.91	2049.72	3111.91	3580.82
3113.37	22.2051	3113.37	779.716	3113.37	4284.82
3114.84	1209.21	3114.84	169.716	3114.84	4797.82
3116.3	2177.21	3116.3	668.716	3116.3	3993.82
3117.77	796.205	3117.77	-75.2842	3117.77	3010.82
3119.24	472.205	3119.24	2625.72	3119.24	1120.82
3120.7	-519.795	3120.7	3141.72	3120.7	3062.82
3122.17	-740.795	3122.17	1231.72	3122.17	2274.82
3123.64	-708.795	3123.64	1435.72	3123.64	5326.82
3125.1	433.205	3125.1	2721.72	3125.1	3728.82
3126.57	-939.795	3126.57	1632.72	3126.57	3272.82
3128.04	-388.795	3128.04	1744.72	3128.04	3754.82
3129.5	274.205	3129.5	153.716	3129.5	3778.82
3130.97	-818.795	3130.97	855.716	3130.97	4704.82
3132.43	1265.21	3132.43	612.716	3132.43	5562.82
3133.9	1098.21	3133.9	904.716	3133.9	6502.82
3135.37	1151.21	3135.37	2521.72	3135.37	7122.82
3136.83	770.205	3136.83	2021.72	3136.83	4547.82
3138.3	-2492.79	3138.3	1199.72	3138.3	5536.82
3139.77	540.205	3139.77	992.716	3139.77	3864.82
3141.23	-1673.79	3141.23	273.716	3141.23	3667.82
3142.7	274.205	3142.7	2449.72	3142.7	4331.82
3144.16	-1673.79	3144.16	3197.72	3144.16	3704.82
3145.63	-1584.79	3145.63	4230.72	3145.63	4179.82
3147.1	-1597.79	3147.1	2631.72	3147.1	4970.82
3148.56	47.2051	3148.56	1594.72	3148.56	5997.82
3150.03	944.205	3150.03	1760.72	3150.03	4603.82
3151.5	152.205	3151.5	3140.72	3151.5	3184.82
3152.96	388.205	3152.96	1824.72	3152.96	3268.82
3154.43	913.205	3154.43	1839.72	3154.43	5156.82
3155.89	-757.795	3155.89	3107.72	3155.89	5465.82
3157.36	424.205	3157.36	2860.72	3157.36	5336.82
3158.83	-809.795	3158.83	3901.72	3158.83	5178.82
3160.29	-793.795	3160.29	1689.72	3160.29	5298.82
3161.76	-746.795	3161.76	1207.72	3161.76	5588.82
3163.23	-2084.79	3163.23	1544.72	3163.23	8061.82
3164.69	-2102.79	3164.69	1545.72	3164.69	7455.82
3166.16	-298.795	3166.16	2568.72	3166.16	5586.82
3167.62	2713.21	3167.62	479.716	3167.62	7053.82
3169.09	-161.795	3169.09	1850.72	3169.09	4818.82
3170.56	-822.795	3170.56	1699.72	3170.56	6160.82
3172.02	2433.21	3172.02	2916.72	3172.02	6002.82
3173.49	473.205	3173.49	841.716	3173.49	6978.82
3174.96	-942.795	3174.96	719.716	3174.96	6622.82
3176.42	86.2051	3176.42	1288.72	3176.42	5857.82
3177.89	892.205	3177.89	190.716	3177.89	7962.82
3179.35	-1009.79	3179.35	2039.72	3179.35	5918.82
3180.82	-2682.79	3180.82	1718.72	3180.82	5681.82
3182.29	-943.795	3182.29	1946.72	3182.29	7930.82
3183.75	620.205	3183.75	2229.72	3183.75	6531.82
3185.22	512.205	3185.22	3490.72	3185.22	7285.82
3186.69	12.2051	3186.69	1406.72	3186.69	8655.82
3188.15	2285.21	3188.15	1428.72	3188.15	7020.82
3189.62	319.205	3189.62	1234.72	3189.62	7982.82
3191.08	-2155.79	3191.08	1493.72	3191.08	9639.82
3192.55	74.2051	3192.55	3172.72	3192.55	6803.82
3194.02	1633.21	3194.02	1475.72	3194.02	8203.82
3195.48	-909.795	3195.48	2833.72	3195.48	8914.82
3196.95	2221.21	3196.95	3958.72	3196.95	10267.8
3198.42	2098.21	3198.42	1474.72	3198.42	10648.8
3199.88	-1890.79	3199.88	3321.72	3199.88	10652.8
3201.35	-462.795	3201.35	2928.72	3201.35	8007.82
3202.82	-189.795	3202.82	3776.72	3202.82	10633.8
3204.28	1985.21	3204.28	2971.72	3204.28	10771.8
3205.75	3924.21	3205.75	4108.72	3205.75	10174.8
3207.21	3024.21	3207.21	4228.72	3207.21	11307.8
3208.68	-143.795	3208.68	2776.72	3208.68	11293.8
3210.15	-641.795	3210.15	2869.72	3210.15	10800.8
3211.61	749.205	3211.61	3537.72	3211.61	11822.8
3213.08	-593.795	3213.08	4581.72	3213.08	14777.8
3214.55	153.205	3214.55	5801.72	3214.55	14647.8
3216.01	1101.21	3216.01	4008.72	3216.01	12792.8
3217.48	609.205	3217.48	6709.72	3217.48	11936.8
3218.94	56.2051	3218.94	6219.72	3218.94	16021.8
3220.41	562.205	3220.41	7168.72	3220.41	16217.8
3221.88	1872.21	3221.88	6371.72	3221.88	18363.8
3223.34	2555.21	3223.34	6691.72	3223.34	18959.8
3224.81	1556.21	3224.81	8484.72	3224.81	18474.8
3226.28	1145.21	3226.28	8609.72	3226.28	21242.8
3227.74	1074.21	3227.74	7972.72	3227.74	21457.8
3229.21	-2412.79	3229.21	7313.72	3229.21	24235.8
3230.67	-1906.79	3230.67	8180.72	3230.67	25900.8
3232.14	-506.795	3232.14	9880.72	3232.14	26082.8
3233.61	-1012.79	3233.61	9569.72	3233.61	28675.8
3235.07	2023.21	3235.07	10896.7	3235.07	29279.8
3236.54	-844.795	3236.54	12555.7	3236.54	33714.8
3238.01	-444.795	3238.01	13565.7	3238.01	36589.8
3239.47	1253.21	3239.47	14166.7	3239.47	39462.8
3240.94	-495.795	3240.94	17055.7	3240.94	41481.8
3242.4	-465.795	3242.4	15990.7	3242.4	44885.8
3243.87	-352.795	3243.87	16213.7	3243.87	47675.8
3245.34	-1193.79	3245.34	20129.7	3245.34	51128.8
3246.8	302.205	3246.8	19897.7	3246.8	57399.8
3248.27	-169.795	3248.27	22067.7	3248.27	61969.8
3249.74	-1040.79	3249.74	25349.7	3249.74	66817.8
3251.2	-698.795	3251.2	25208.7	3251.2	69714.8
3252.67	-3269.79	3252.67	27488.7	3252.67	74667.8
3254.14	-2291.79	3254.14	28779.7	3254.14	81246.8
3255.6	30.2051	3255.6	31188.7	3255.6	87547.8
3257.07	-378.795	3257.07	34104.7	3257.07	93120.8
3258.53	-2800.79	3258.53	35476.7	3258.53	97077.8
3260	-2660.79	3260	36715.7	3260	103910
3261.47	900.205	3261.47	38573.7	3261.47	109993
3262.93	56.2051	3262.93	41713.7	3262.93	112223
3264.4	-507.795	3264.4	42366.7	3264.4	114103
3265.86	1582.21	3265.86	40572.7	3265.86	114735
3267.33	2838.21	3267.33	40323.7	3267.33	114810
3268.8	374.205	3268.8	36828.7	3268.8	109377
3270.26	-1224.79	3270.26	36117.7	3270.26	100457
3271.73	-33.7949	3271.73	32995.7	3271.73	90398.8
3273.2	-749.795	3273.2	26697.7	3273.2	74219.8
3274.66	2983.21	3274.66	20371.7	3274.66	57554.8
3276.13	1834.21	3276.13	13681.7	3276.13	38257.8
3277.6	2507.21	3277.6	7414.72	3277.6	18101.8
3279.06	1847.21	3279.06	-1150.28	3279.06	-3195.18
3280.53	1353.21	3280.53	-7955.28	3280.53	-21795.2
3281.99	1738.21	3281.99	-15099.3	3281.99	-41167.2
3283.46	397.205	3283.46	-20754.3	3283.46	-58174.2
3284.93	-1349.79	3284.93	-25456.3	3284.93	-72276.2
3286.39	2838.21	3286.39	-29016.3	3286.39	-82048.2
3287.86	1671.21	3287.86	-29492.3	3287.86	-88263.2
3289.33	-130.795	3289.33	-31829.3	3289.33	-89970.2
3290.79	2446.21	3290.79	-33126.3	3290.79	-91731.2
3292.26	1092.21	3292.26	-33453.3	3292.26	-91255.2
3293.72	-2123.79	3293.72	-31682.3	3293.72	-91644.2
3295.19	1413.21	3295.19	-28500.3	3295.19	-85753.2
3296.66	42.2051	3296.66	-29607.3	3296.66	-80444.2
3298.12	-1714.79	3298.12	-29471.3	3298.12	-76229.2
3299.59	-18.7949	3299.59	-25841.3	3299.59	-71572.2
3301.06	-1540.79	3301.06	-24755.3	3301.06	-65375.2
3302.52	-272.795	3302.52	-22409.3	3302.52	-58807.2
3303.99	-3038.79	3303.99	-17817.3	3303.99	-53507.2
3305.45	-2215.79	3305.45	-17299.3	3305.45	-49794.2
3306.92	-804.795	3306.92	-14693.3	3306.92	-44930.2
3308.39	-2176.79	3308.39	-11889.3	3308.39	-38850.2
3309.85	590.205	3309.85	-11282.3	3309.85	-33418.2
3311.32	-437.795	3311.32	-10248.3	3311.32	-29318.2
3312.79	-1963.79	3312.79	-7946.28	3312.79	-24854.2
3314.25	-228.795	3314.25	-8630.28	3314.25	-22012.2
3315.72	3143.21	3315.72	-5049.28	3315.72	-17420.2
3317.18	1785.21	3317.18	-4820.28	3317.18	-16545.2
3318.65	-1479.79	3318.65	-3403.28	3318.65	-9728.18
3320.12	448.205	3320.12	-3918.28	3320.12	-6703.18
3321.58	-663.795	3321.58	-3780.28	3321.58	-5194.18
3323.05	772.205	3323.05	-158.284	3323.05	703.817
3324.52	2515.21	3324.52	3804.72	3324.52	6435.82
3325.98	2370.21	3325.98	3224.72	3325.98	7862.82
3327.45	2164.21	3327.45	4284.72	3327.45	12926.8
3328.92	-253.795	3328.92	6151.72	3328.92	15154.8
3330.38	-2301.79	3330.38	6151.72	3330.38	20209.8
3331.85	732.205	3331.85	7562.72	3331.85	23493.8
3333.31	285.205	3333.31	10529.7	3333.31	27753.8
3334.78	-1936.79	3334.78	11040.7	3334.78	33666.8
3336.25	-1432.79	3336.25	14006.7	3336.25	39193.8
3337.71	740.205	3337.71	15464.7	3337.71	44750.8
3339.18	486.205	3339.18	17108.7	3339.18	48965.8
3340.65	-427.795	3340.65	18717.7	3340.65	55821.8
3342.11	781.205	3342.11	20865.7	3342.11	62407.8
3343.58	1253.21	3343.58	22107.7	3343.58	69310.8
3345.04	676.205	3345.04	28778.7	3345.04	73893.8
3346.51	-422.795	3346.51	29571.7	3346.51	80795.8
3347.98	550.205	3347.98	30390.7	3347.98	88091.8
3349.44	-1247.79	3349.44	34059.7	3349.44	98390.8
3350.91	1443.21	3350.91	36269.7	3350.91	102699
3352.38	-677.795	3352.38	38776.7	3352.38	108993
3353.84	-976.795	3353.84	39331.7	3353.84	113939
3355.31	354.205	3355.31	42519.7	3355.31	116514
3356.77	2150.21	3356.77	44028.7	3356.77	114475
3358.24	960.205	3358.24	39132.7	3358.24	111807
3359.71	3284.21	3359.71	36482.7	3359.71	106157
3361.17	-1589.79	3361.17	35591.7	3361.17	97418.8
3362.64	-3051.79	3362.64	28881.7	3362.64	82436.8
3364.11	-4722.79	3364.11	22025.7	3364.11	65679.8
3365.57	-249.795	3365.57	15279.7	3365.57	42219.8
3367.04	-1504.79	3367.04	8489.72	3367.04	21704.8
3368.5	272.205	3368.5	-1610.28	3368.5	-227.183
3369.97	2138.21	3369.97	-10153.3	3369.97	-25475.2
3371.44	-1585.79	3371.44	-16631.3	3371.44	-47603.2
3372.9	-446.795	3372.9	-23023.3	3372.9	-65335.2
3374.37	1318.21	3374.37	-26908.3	3374.37	-80476.2
3375.84	-219.795	3375.84	-32048.3	3375.84	-92113.2
3377.3	-180.795	3377.3	-34462.3	3377.3	-98859.2
3378.77	-364.795	3378.77	-35951.3	3378.77	-103846
3380.23	-576.795	3380.23	-36516.3	3380.23	-104013
3381.7	1086.21	3381.7	-35890.3	3381.7	-102142
3383.17	-736.795	3383.17	-34442.3	3383.17	-99986.2
3384.63	-420.795	3384.63	-33120.3	3384.63	-96349.2
3386.1	2630.21	3386.1	-29301.3	3386.1	-88242.2
3387.57	2084.21	3387.57	-29108.3	3387.57	-83034.2
3389.03	-2279.79	3389.03	-28269.3	3389.03	-77156.2
3390.5	-3403.79	3390.5	-25377.3	3390.5	-71736.2
3391.96	-3034.79	3391.96	-22852.3	3391.96	-66012.2
3393.43	-679.795	3393.43	-18718.3	3393.43	-60411.2
3394.9	-333.795	3394.9	-18489.3	3394.9	-54655.2
3396.36	1520.21	3396.36	-17597.3	3396.36	-50592.2
3397.83	2729.21	3397.83	-15491.3	3397.83	-44420.2
3399.3	573.205	3399.3	-14462.3	3399.3	-39353.2
3400.76	-199.795	3400.76	-12317.3	3400.76	-34808.2
3402.23	-1044.79	3402.23	-10962.3	3402.23	-29568.2
3403.7	349.205	3403.7	-10441.3	3403.7	-27944.2
3405.16	190.205	3405.16	-8597.28	3405.16	-24119.2
3406.63	-943.795	3406.63	-5951.28	3406.63	-19833.2
3408.09	-2020.79	3408.09	-6051.28	3408.09	-17234.2
3409.56	2020.21	3409.56	-5230.28	3409.56	-13539.2
3411.03	3364.21	3411.03	-2957.28	3411.03	-9804.18
3412.49	-1643.79	3412.49	-1897.28	3412.49	-6961.18
3413.96	-1763.79	3413.96	-587.284	3413.96	-611.183
3415.43	1423.21	3415.43	1110.72	3415.43	3191.82
3416.89	1007.21	3416.89	1242.72	3416.89	5405.82
3418.36	1123.21	3418.36	3061.72	3418.36	9338.82
3419.82	697.205	3419.82	3854.72	3419.82	11213.8
3421.29	-1300.79	3421.29	5281.72	3421.29	13904.8
3422.76	-67.7949	3422.76	6316.72	3422.76	18831.8
3424.22	-77.7949	3424.22	9616.72	3424.22	23080.8
3425.69	1896.21	3425.69	9594.72	3425.69	26285.8
3427.16	-437.795	3427.16	11853.7	3427.16	31573.8
3428.62	-651.795	3428.62	14596.7	3428.62	36067.8
3430.09	2391.21	3430.09	16584.7	3430.09	40915.8
3431.55	1579.21	3431.55	15805.7	3431.55	46902.8
3433.02	176.205	3433.02	18309.7	3433.02	53112.8
3434.49	-66.7949	3434.49	21536.7	3434.49	60464.8
3435.95	-636.795	3435.95	22334.7	3435.95	66508.8
3437.42	-322.795	3437.42	26782.7	3437.42	72608.8
3438.89	-714.795	3438.89	28817.7	3438.89	78620.8
3440.35	-723.795	3440.35	30541.7	3440.35	86546.8
3441.82	-3214.79	3441.82	33076.7	3441.82	94613.8
3443.28	-891.795	3443.28	35778.7	3443.28	99960.8
3444.75	2054.21	3444.75	37242.7	3444.75	107818
3446.22	1072.21	3446.22	39569.7	3446.22	115139
3447.68	441.205	3447.68	42214.7	3447.68	119868
3449.15	26.2051	3449.15	42042.7	3449.15	120679
3450.62	298.205	3450.62	44482.7	3450.62	120682
3452.08	-416.795	3452.08	41111.7	3452.08	115543
3453.55	-2104.79	3453.55	37106.7	3453.55	108052
3455.01	-142.795	3455.01	31695.7	3455.01	90160.8
3456.48	85.2051	3456.48	24135.7	3456.48	71038.8
3457.95	-1847.79	3457.95	17349.7	3457.95	50732.8
3459.41	-1720.79	3459.41	9024.72	3459.41	26503.8
3460.88	-3002.79	3460.88	-763.284	3460.88	1008.82
3462.35	-1084.79	3462.35	-10087.3	3462.35	-24219.2
3463.81	-3431.79	3463.81	-19228.3	3463.81	-49406.2
3465.28	-1783.79	3465.28	-26450.3	3465.28	-69160.2
3466.74	-3956.79	3466.74	-31654.3	3466.74	-84612.2
3468.21	-435.795	3468.21	-34475.3	3468.21	-97736.2
3469.68	-1778.79	3469.68	-38174.3	3469.68	-105657
3471.14	-1181.79	3471.14	-39696.3	3471.14	-110901
3472.61	32.2051	3472.61	-37300.3	3472.61	-111431
3474.08	-174.795	3474.08	-38279.3	3474.08	-109974
3475.54	1001.21	3475.54	-36093.3	3475.54	-106909
3477.01	771.205	3477.01	-36356.3	3477.01	-102361
3478.48	-515.795	3478.48	-33154.3	3478.48	-97553.2
3479.94	-1767.79	3479.94	-30203.3	3479.94	-89305.2
3481.41	-539.795	3481.41	-28819.3	3481.41	-82051.2
3482.87	-558.795	3482.87	-26197.3	3482.87	-77987.2
3484.34	-304.795	3484.34	-23963.3	3484.34	-71829.2
3485.81	1070.21	3485.81	-23962.3	3485.81	-65924.2
3487.27	-775.795	3487.27	-22447.3	3487.27	-57776.2
3488.74	-845.795	3488.74	-20567.3	3488.74	-54825.2
3490.21	-926.795	3490.21	-17150.3	3490.21	-47928.2
3491.67	-717.795	3491.67	-14723.3	3491.67	-42494.2
3493.14	-2375.79	3493.14	-13563.3	3493.14	-38236.2
3494.6	-1501.79	3494.6	-11762.3	3494.6	-33675.2
3496.07	-983.795	3496.07	-11791.3	3496.07	-31410.2
3497.54	-59.7949	3497.54	-7688.28	3497.54	-27193.2
3499	-450.795	3499	-8588.28	3499	-21388.2
3500.47	425.205	3500.47	-7586.28	3500.47	-19485.2
3501.94	-1363.79	3501.94	-7712.28	3501.94	-15243.2
3503.4	-1244.79	3503.4	-5727.28	3503.4	-12183.2
3504.87	-1070.79	3504.87	-3615.28	3504.87	-8450.18
3506.33	1081.21	3506.33	-1091.28	3506.33	-6124.18
3507.8	174.205	3507.8	-854.284	3507.8	-2622.18
3509.27	-919.795	3509.27	-590.284	3509.27	-1274.18
3510.73	-1545.79	3510.73	-572.284	3510.73	2491.82
3512.2	-1067.79	3512.2	2126.72	3512.2	4123.82
3513.67	1121.21	3513.67	3473.72	3513.67	8111.82
3515.13	-81.7949	3515.13	4739.72	3515.13	12662.8
3516.6	560.205	3516.6	5139.72	3516.6	15020.8
3518.06	18.2051	3518.06	6417.72	3518.06	16903.8
3519.53	544.205	3519.53	7695.72	3519.53	22911.8
3521	998.205	3521	8915.72	3521	27421.8
3522.46	2856.21	3522.46	11200.7	3522.46	31907.8
3523.93	869.205	3523.93	13778.7	3523.93	34510.8
3525.4	1228.21	3525.4	15642.7	3525.4	40155.8
3526.86	2164.21	3526.86	16400.7	3526.86	46512.8
3528.33	583.205	3528.33	19614.7	3528.33	51979.8
3529.79	432.205	3529.79	21007.7	3529.79	58572.8
3531.26	-289.795	3531.26	23116.7	3531.26	64489.8
3532.73	1277.21	3532.73	25821.7	3532.73	71415.8
3534.19	-87.7949	3534.19	29608.7	3534.19	79326.8
3535.66	945.205	3535.66	31091.7	3535.66	89018.8
3537.13	-291.795	3537.13	31476.7	3537.13	95715.8
3538.59	835.205	3538.59	35061.7	3538.59	104369
3540.06	3591.21	3540.06	37783.7	3540.06	110667
3541.52	1642.21	3541.52	39712.7	3541.52	117451
3542.99	2390.21	3542.99	42407.7	3542.99	120929
3544.46	2886.21	3544.46	42093.7	3544.46	121611
3545.92	1925.21	3545.92	43427.7	3545.92	122155
3547.39	-515.795	3547.39	39846.7	3547.39	116274
3548.86	-1257.79	3548.86	36482.7	3548.86	107236
3550.32	-3003.79	3550.32	31446.7	3550.32	93444.8
3551.79	-3420.79	3551.79	26224.7	3551.79	74843.8
3553.26	-3247.79	3553.26	16584.7	3553.26	49132.8
3554.72	-296.795	3554.72	8404.72	3554.72	24686.8
3556.19	40.2051	3556.19	-1901.28	3556.19	-1737.18
3557.65	418.205	3557.65	-11499.3	3557.65	-29311.2
3559.12	2019.21	3559.12	-18776.3	3559.12	-53715.2
3560.59	526.205	3560.59	-24762.3	3560.59	-72653.2
3562.05	1875.21	3562.05	-30491.3	3562.05	-92210.2
3563.52	-2278.79	3563.52	-36860.3	3563.52	-104591
3564.99	-1198.79	3564.99	-39160.3	3564.99	-109494
3566.45	1082.21	3566.45	-39242.3	3566.45	-113967
3567.92	-63.7949	3567.92	-40733.3	3567.92	-117459
3569.38	1094.21	3569.38	-40414.3	3569.38	-114634
3570.85	-162.795	3570.85	-38279.3	3570.85	-109197
3572.32	-5236.79	3572.32	-37073.3	3572.32	-103654
3573.78	42.2051	3573.78	-35185.3	3573.78	-98549.2
3575.25	-380.795	3575.25	-31377.3	3575.25	-91601.2
3576.72	-1830.79	3576.72	-29845.3	3576.72	-85223.2
3578.18	-2347.79	3578.18	-28504.3	3578.18	-80042.2
3579.65	-1829.79	3579.65	-24683.3	3579.65	-74015.2
3581.11	-912.795	3581.11	-21981.3	3581.11	-65604.2
3582.58	440.205	3582.58	-21321.3	3582.58	-60018.2
3584.05	-1003.79	3584.05	-20418.3	3584.05	-55179.2
3585.51	-3283.79	3585.51	-19397.3	3585.51	-52173.2
3586.98	-1300.79	3586.98	-16029.3	3586.98	-45461.2
3588.45	-995.795	3588.45	-13279.3	3588.45	-39372.2
3589.91	1552.21	3589.91	-13841.3	3589.91	-36356.2
3591.38	-737.795	3591.38	-11976.3	3591.38	-33239.2
3592.84	327.205	3592.84	-10461.3	3592.84	-29135.2
3594.31	-835.795	3594.31	-8857.28	3594.31	-25525.2
3595.78	627.205	3595.78	-7466.28	3595.78	-19133.2
3597.24	-1665.79	3597.24	-5694.28	3597.24	-18713.2
3598.71	1575.21	3598.71	-6173.28	3598.71	-16595.2
3600.18	-425.795	3600.18	-3699.28	3600.18	-12501.2
3601.64	380.205	3601.64	-3018.28	3601.64	-10615.2
3603.11	921.205	3603.11	-3396.28	3603.11	-7003.18
3604.57	2055.21	3604.57	-312.284	3604.57	-4473.18
3606.04	1976.21	3606.04	-126.284	3606.04	-1820.18
3607.51	1257.21	3607.51	545.716	3607.51	1471.82
3608.97	4446.21	3608.97	603.716	3608.97	2981.82
3610.44	3770.21	3610.44	2441.72	3610.44	5798.82
3611.91	1593.21	3611.91	6063.72	3611.91	12215.8
3613.37	-952.795	3613.37	5898.72	3613.37	14838.8
3614.84	-2337.79	3614.84	7624.72	3614.84	17262.8
3616.3	310.205	3616.3	7721.72	3616.3	20839.8
3617.77	-1589.79	3617.77	8306.72	3617.77	24966.8
3619.24	-1462.79	3619.24	8601.72	3619.24	27961.8
3620.7	182.205	3620.7	9509.72	3620.7	32457.8
3622.17	2548.21	3622.17	11608.7	3622.17	37569.8
3623.64	2988.21	3623.64	14919.7	3623.64	41451.8
3625.1	1194.21	3625.1	15849.7	3625.1	49298.8
3626.57	2421.21	3626.57	19454.7	3626.57	54978.8
3628.04	1706.21	3628.04	22073.7	3628.04	61494.8
3629.5	1215.21	3629.5	22685.7	3629.5	68131.8
3630.97	630.205	3630.97	23851.7	3630.97	74718.8
3632.43	89.2051	3632.43	28147.7	3632.43	81346.8
3633.9	-553.795	3633.9	32177.7	3633.9	90094.8
3635.37	-729.795	3635.37	34225.7	3635.37	98224.8
3636.83	-232.795	3636.83	37969.7	3636.83	105062
3638.3	-62.7949	3638.3	38190.7	3638.3	111369
3639.77	-1736.79	3639.77	41617.7	3639.77	116807
3641.23	-2228.79	3641.23	41365.7	3641.23	121209
3642.7	-1587.79	3642.7	43764.7	3642.7	120119
3644.16	-2463.79	3644.16	40995.7	3644.16	116539
3645.63	-3095.79	3645.63	38703.7	3645.63	110732
3647.1	-139.795	3647.1	34072.7	3647.1	99895.8
3648.56	1537.21	3648.56	28651.7	3648.56	83635.8
3650.03	437.205	3650.03	22375.7	3650.03	64989.8
3651.5	1341.21	3651.5	13835.7	3651.5	43518.8
3652.96	548.205	3652.96	5555.72	3652.96	16593.8
3654.43	679.205	3654.43	-2588.28	3654.43	-8776.18
3655.89	-1970.79	3655.89	-13072.3	3655.89	-34649.2
3657.36	-30.7949	3657.36	-22504.3	3657.36	-58353.2
3658.83	-704.795	3658.83	-27836.3	3658.83	-76946.2
3660.29	38.2051	3660.29	-33434.3	3660.29	-92965.2
3661.76	-1376.79	3661.76	-34607.3	3661.76	-105089
3663.23	-3013.79	3663.23	-37034.3	3663.23	-112166
3664.69	580.205	3664.69	-37538.3	3664.69	-114627
3666.16	-370.795	3666.16	-38150.3	3666.16	-114312
3667.62	-1407.79	3667.62	-39027.3	3667.62	-113428
3669.09	-192.795	3669.09	-37711.3	3669.09	-111406
3670.56	728.205	3670.56	-36074.3	3670.56	-103727
3672.02	1442.21	3672.02	-35179.3	3672.02	-96443.2
3673.49	-1794.79	3673.49	-32594.3	3673.49	-91315.2
3674.96	-920.795	3674.96	-28077.3	3674.96	-85066.2
3676.42	2669.21	3676.42	-25097.3	3676.42	-78006.2
3677.89	3147.21	3677.89	-23230.3	3677.89	-71434.2
3679.35	621.205	3679.35	-22945.3	3679.35	-65626.2
3680.82	-959.795	3680.82	-20987.3	3680.82	-61311.2
3682.29	1217.21	3682.29	-21018.3	3682.29	-56383.2
3683.75	2640.21	3683.75	-19293.3	3683.75	-49286.2
3685.22	382.205	3685.22	-18215.3	3685.22	-45366.2
3686.69	2997.21	3686.69	-14538.3	3686.69	-41326.2
3688.15	706.205	3688.15	-12411.3	3688.15	-35985.2
3689.62	987.205	3689.62	-11544.3	3689.62	-32226.2
3691.08	-388.795	3691.08	-7938.28	3691.08	-30038.2
3692.55	-1037.79	3692.55	-6546.28	3692.55	-25226.2
3694.02	-1927.79	3694.02	-8724.28	3694.02	-22604.2
3695.48	-1235.79	3695.48	-7932.28	3695.48	-19243.2
3696.95	591.205	3696.95	-7375.28	3696.95	-18602.2
3698.42	824.205	3698.42	-5249.28	3698.42	-14566.2
3699.88	-883.795	3699.88	-4362.28	3699.88	-10941.2
3701.35	1598.21	3701.35	-1842.28	3701.35	-8612.18
3702.82	668.205	3702.82	-1550.28	3702.82	-6684.18
3704.28	-613.795	3704.28	-142.284	3704.28	-3528.18
3705.75	-2128.79	3705.75	-745.284	3705.75	-1774.18
3707.21	341.205	3707.21	2071.72	3707.21	1598.82
3708.68	-830.795	3708.68	1427.72	3708.68	5483.82
3710.15	-1195.79	3710.15	2719.72	3710.15	8571.82
3711.61	-430.795	3711.61	4670.72	3711.61	9723.82
3713.08	222.205	3713.08	4703.72	3713.08	12510.8
3714.55	-857.795	3714.55	4795.72	3714.55	16679.8
3716.01	-147.795	3716.01	6710.72	3716.01	19921.8
3717.48	887.205	3717.48	6356.72	3717.48	23380.8
3718.94	-820.795	3718.94	9633.72	3718.94	27799.8
3720.41	-744.795	3720.41	10257.7	3720.41	31992.8
3721.88	1445.21	3721.88	13665.7	3721.88	35834.8
3723.34	-564.795	3723.34	14628.7	3723.34	40215.8
3724.81	-1566.79	3724.81	15275.7	3724.81	44555.8
3726.28	1550.21	3726.28	18577.7	3726.28	50401.8
3727.74	391.205	3727.74	20622.7	3727.74	55558.8
3729.21	1572.21	3729.21	20814.7	3729.21	64097.8
3730.67	982.205	3730.67	26011.7	3730.67	69435.8
3732.14	603.205	3732.14	28165.7	3732.14	76597.8
3733.61	-1544.79	3733.61	28958.7	3733.61	84169.8
3735.07	298.205	3735.07	30176.7	3735.07	88838.8
3736.54	816.205	3736.54	31080.7	3736.54	94766.8
3738.01	-1815.79	3738.01	35491.7	3738.01	101430
3739.47	426.205	3739.47	37555.7	3739.47	104921
3740.94	-1944.79	3740.94	38431.7	3740.94	107023
3742.4	-627.795	3742.4	36779.7	3742.4	106841
3743.87	431.205	3743.87	35110.7	3743.87	105598
3745.34	763.205	3745.34	35546.7	3745.34	101668
3746.8	257.205	3746.8	31395.7	3746.8	92135.8
3748.27	544.205	3748.27	27662.7	3748.27	79812.8
3749.74	1213.21	3749.74	22338.7	3749.74	63415.8
3751.2	2164.21	3751.2	15379.7	3751.2	44476.8
3752.67	-40.7949	3752.67	8203.72	3752.67	23294.8
3754.14	-581.795	3754.14	337.716	3754.14	1038.82
3755.6	-300.795	3755.6	-9586.28	3755.6	-21779.2
3757.07	1442.21	3757.07	-17203.3	3757.07	-43567.2
3758.53	1418.21	3758.53	-22125.3	3758.53	-62067.2
3760	17.2051	3760	-27717.3	3760	-77463.2
3761.47	471.205	3761.47	-30560.3	3761.47	-91085.2
3762.93	471.205	3762.93	-35335.3	3762.93	-100099
3764.4	-422.795	3764.4	-36396.3	3764.4	-108041
3765.86	1108.21	3765.86	-35751.3	3765.86	-109153
3767.33	-1031.79	3767.33	-37231.3	3767.33	-109189
3768.8	989.205	3768.8	-37923.3	3768.8	-107915
3770.26	191.205	3770.26	-36127.3	3770.26	-105137
3771.73	209.205	3771.73	-36390.3	3771.73	-101498
3773.2	-1925.79	3773.2	-34337.3	3773.2	-96406.2
3774.66	-2058.79	3774.66	-32216.3	3774.66	-91950.2
3776.13	-102.795	3776.13	-29848.3	3776.13	-87720.2
3777.6	-578.795	3777.6	-28633.3	3777.6	-79812.2
3779.06	-1882.79	3779.06	-26497.3	3779.06	-72879.2
3780.53	-1766.79	3780.53	-24940.3	3780.53	-70592.2
3781.99	1218.21	3781.99	-23494.3	3781.99	-64192.2
3783.46	-322.795	3783.46	-19691.3	3783.46	-60985.2
3784.93	-870.795	3784.93	-18750.3	3784.93	-55499.2
3786.39	-496.795	3786.39	-18577.3	3786.39	-50960.2
3787.86	-267.795	3787.86	-16106.3	3787.86	-47312.2
3789.33	2154.21	3789.33	-15599.3	3789.33	-45048.2
3790.79	377.205	3790.79	-13726.3	3790.79	-40759.2
3792.26	-359.795	3792.26	-14490.3	3792.26	-39080.2
3793.72	-2879.79	3793.72	-13165.3	3793.72	-35129.2
3795.19	477.205	3795.19	-12273.3	3795.19	-31381.2
3796.66	-1735.79	3796.66	-9554.28	3796.66	-31159.2
3798.12	-1489.79	3798.12	-9852.28	3798.12	-27807.2
3799.59	-3592.79	3799.59	-8895.28	3799.59	-26410.2
3801.06	-241.795	3801.06	-8413.28	3801.06	-24841.2
3802.52	-1109.79	3802.52	-9870.28	3802.52	-26777.2
3803.99	2781.21	3803.99	-8294.28	3803.99	-22875.2
3805.45	1918.21	3805.45	-7894.28	3805.45	-20316.2
3806.92	-1193.79	3806.92	-7259.28	3806.92	-20291.2
3808.39	-329.795	3808.39	-8345.28	3808.39	-19067.2
3809.85	876.205	3809.85	-9375.28	3809.85	-20114.2
3811.32	-1525.79	3811.32	-7320.28	3811.32	-16730.2
3812.79	2557.21	3812.79	-4987.28	3812.79	-15971.2
3814.25	2548.21	3814.25	-4971.28	3814.25	-15117.2
3815.72	2247.21	3815.72	-4040.28	3815.72	-13732.2
3817.18	555.205	3817.18	-3653.28	3817.18	-14225.2
3818.65	155.205	3818.65	-3895.28	3818.65	-11827.2
3820.12	-589.795	3820.12	-6047.28	3820.12	-12386.2
3821.58	-911.795	3821.58	-4728.28	3821.58	-11897.2
3823.05	1421.21	3823.05	-5179.28	3823.05	-12433.2
3824.52	-1066.79	3824.52	-2929.28	3824.52	-11045.2
3825.98	-1580.79	3825.98	-4909.28	3825.98	-11431.2
3827.45	534.205	3827.45	-4247.28	3827.45	-11135.2
3828.92	736.205	3828.92	-2869.28	3828.92	-10062.2
3830.38	608.205	3830.38	-2292.28	3830.38	-7851.18
3831.85	-954.795	3831.85	-2756.28	3831.85	-7645.18
3833.31	-1276.79	3833.31	-2645.28	3833.31	-9240.18
3834.78	118.205	3834.78	-3316.28	3834.78	-9583.18
3836.25	1011.21	3836.25	-4017.28	3836.25	-8059.18
3837.71	259.205	3837.71	-3235.28	3837.71	-9458.18
3839.18	-2998.79	3839.18	-3359.28	3839.18	-8938.18
3840.65	556.205	3840.65	-3505.28	3840.65	-9184.18
3842.11	1278.21	3842.11	-2187.28	3842.11	-7648.18
3843.58	-859.795	3843.58	-3431.28	3843.58	-5459.18
3845.04	-194.795	3845.04	-2723.28	3845.04	-7359.18
3846.51	-251.795	3846.51	-3392.28	3846.51	-6045.18
3847.98	-1867.79	3847.98	-3624.28	3847.98	-6443.18
3849.44	-1713.79	3849.44	-3418.28	3849.44	-6694.18
3850.91	-1233.79	3850.91	-1450.28	3850.91	-4327.18
3852.38	255.205	3852.38	-727.284	3852.38	-7813.18
3853.84	196.205	3853.84	-262.284	3853.84	-6118.18
3855.31	285.205	3855.31	71.7158	3855.31	-3520.18
3856.77	816.205	3856.77	-139.284	3856.77	-4709.18
3858.24	67.2051	3858.24	551.716	3858.24	-4352.18
3859.71	1525.21	3859.71	-2006.28	3859.71	-5837.18
3861.17	-334.795	3861.17	-2564.28	3861.17	-4618.18
3862.64	730.205	3862.64	-2128.28	3862.64	-5779.18
3864.11	1641.21	3864.11	-485.284	3864.11	-7241.18
3865.57	4297.21	3865.57	-1758.28	3865.57	-3678.18
3867.04	-253.795	3867.04	-1748.28	3867.04	-6595.18
3868.5	464.205	3868.5	-1183.28	3868.5	-6298.18
3869.97	970.205	3869.97	-1221.28	3869.97	-4582.18
3871.44	1708.21	3871.44	-560.284	3871.44	-3939.18
3872.9	1369.21	3872.9	-963.284	3872.9	-3978.18
3874.37	60.2051	3874.37	-794.284	3874.37	-4330.18
3875.84	-1708.79	3875.84	-2865.28	3875.84	-4218.18
3877.3	-486.795	3877.3	-2013.28	3877.3	-5001.18
3878.77	-365.795	3878.77	-959.284	3878.77	-6022.18
3880.23	729.205	3880.23	-1128.28	3880.23	-4715.18
3881.7	-1275.79	3881.7	-2.28418	3881.7	-3385.18
3883.17	722.205	3883.17	-899.284	3883.17	-4575.18
3884.63	1382.21	3884.63	1360.72	3884.63	-3235.18
3886.1	1262.21	3886.1	-1204.28	3886.1	-3388.18
3887.57	792.205	3887.57	-2718.28	3887.57	-5102.18
3889.03	826.205	3889.03	420.716	3889.03	-5879.18
3890.5	-835.795	3890.5	-934.284	3890.5	-5999.18
3891.96	1687.21	3891.96	-242.284	3891.96	-5111.18
3893.43	1077.21	3893.43	378.716	3893.43	-1317.18
3894.9	-1096.79	3894.9	-461.284	3894.9	-1800.18
3896.36	-2701.79	3896.36	158.716	3896.36	-2309.18
3897.83	1350.21	3897.83	480.716	3897.83	-4489.18
3899.3	2172.21	3899.3	808.716	3899.3	-3418.18
3900.76	-790.795	3900.76	615.716	3900.76	-4387.18
3902.23	-44.7949	3902.23	-2218.28	3902.23	-1843.18
3903.7	-991.795	3903.7	-1441.28	3903.7	-3238.18
3905.16	406.205	3905.16	-403.284	3905.16	-3548.18
3906.63	-918.795	3906.63	-1753.28	3906.63	-4033.18
3908.09	-1251.79	3908.09	-2126.28	3908.09	-3874.18
3909.56	-905.795	3909.56	-1510.28	3909.56	-2415.18
3911.03	820.205	3911.03	-1138.28	3911.03	-3553.18
3912.49	445.205	3912.49	-1336.28	3912.49	-3622.18
3913.96	-927.795	3913.96	-1302.28	3913.96	-4094.18
3915.43	-559.795	3915.43	-3144.28	3915.43	-3681.18
3916.89	1731.21	3916.89	-2635.28	3916.89	-2276.18
3918.36	2692.21	3918.36	-2267.28	3918.36	-3357.18
3919.82	1054.21	3919.82	-2026.28	3919.82	-3700.18
3921.29	-365.795	3921.29	-562.284	3921.29	-4150.18
3922.76	2026.21	3922.76	-1242.28	3922.76	-3371.18
3924.22	396.205	3924.22	-1018.28	3924.22	-3844.18
3925.69	-640.795	3925.69	1073.72	3925.69	-3384.18
3927.16	1101.21	3927.16	-2029.28	3927.16	-5131.18
3928.62	1810.21	3928.62	-341.284	3928.62	-3651.18
3930.09	916.205	3930.09	444.716	3930.09	-3399.18
3931.55	107.205	3931.55	-1214.28	3931.55	-2912.18
3933.02	804.205	3933.02	-1343.28	3933.02	-2208.18
3934.49	270.205	3934.49	-914.284	3934.49	-1614.18
3935.95	-222.795	3935.95	-1008.28	3935.95	-3495.18
3937.42	1086.21	3937.42	810.716	3937.42	-1747.18
3938.89	1047.21	3938.89	-230.284	3938.89	-1808.18
3940.35	-340.795	3940.35	-1353.28	3940.35	-369.183
3941.82	-911.795	3941.82	-3327.28	3941.82	-1972.18
3943.28	-1955.79	3943.28	-1452.28	3943.28	-2377.18
3944.75	-1856.79	3944.75	-924.284	3944.75	-2859.18
3946.22	-3184.79	3946.22	-904.284	3946.22	-2647.18
3947.68	-27.7949	3947.68	-1012.28	3947.68	-3641.18
3949.15	1296.21	3949.15	-2893.28	3949.15	-2053.18
3950.62	-369.795	3950.62	-1904.28	3950.62	-1941.18
3952.08	382.205	3952.08	-568.284	3952.08	-2341.18
3953.55	-1032.79	3953.55	4.71582	3953.55	-931.183
3955.01	-845.795	3955.01	-2226.28	3955.01	-3106.18
3956.48	-1650.79	3956.48	-1565.28	3956.48	-1184.18
3957.95	2446.21	3957.95	-1696.28	3957.95	-1777.18
3959.41	1770.21	3959.41	-1634.28	3959.41	-755.183
3960.88	-1002.79	3960.88	-441.284	3960.88	-1067.18
3962.35	-529.795	3962.35	279.716	3962.35	-2308.18
3963.81	-159.795	3963.81	-85.2842	3963.81	-4459.18
3965.28	-3969.79	3965.28	-74.2842	3965.28	-2821.18
3966.74	-1233.79	3966.74	-814.284	3966.74	-4926.18
3968.21	-1262.79	3968.21	-1577.28	3968.21	-2806.18
3969.68	292.205	3969.68	1076.72	3969.68	-3236.18
3971.14	-330.795	3971.14	-111.284	3971.14	-3611.18
3972.61	-749.795	3972.61	-1962.28	3972.61	-3320.18
3974.08	-152.795	3974.08	-870.284	3974.08	-2347.18
3975.54	2493.21	3975.54	-2055.28	3975.54	-2929.18
3977.01	1157.21	3977.01	-45.2842	3977.01	-4156.18
3978.48	1307.21	3978.48	185.716	3978.48	-3150.18
3979.94	709.205	3979.94	-1801.28	3979.94	-1500.18
3981.41	963.205	3981.41	1889.72	3981.41	-2552.18
3982.87	2236.21	3982.87	833.716	3982.87	-3167.18
3984.34	-880.795	3984.34	-1238.28	3984.34	-2586.18
3985.81	-887.795	3985.81	-1587.28	3985.81	-2112.18
3987.27	80.2051	3987.27	-939.284	3987.27	-1300.18
3988.74	1030.21	3988.74	-1226.28	3988.74	-2360.18
3990.21	-720.795	3990.21	-1534.28	3990.21	-1511.18
3991.67	1339.21	3991.67	-2903.28	3991.67	-3335.18
3993.14	2969.21	3993.14	-3824.28	3993.14	-3303.18
3994.6	-519.795	3994.6	-3429.28	3994.6	-637.183
3996.07	-3272.79	3996.07	-759.284	3996.07	-975.183
3997.54	-947.795	3997.54	164.716	3997.54	-1682.18
3999	1024.21	3999	-3.28418	3999	-1181.18
4000.47	1569.21	4000.47	-584.284	4000.47	-1290.18
4001.94	-312.795	4001.94	-56.2842	4001.94	-1471.18
4003.4	1620.21	4003.4	-1581.28	4003.4	-2523.18
4004.87	3784.21	4004.87	1789.72	4004.87	-2906.18
4006.33	3805.21	4006.33	-576.284	4006.33	-550.183
4007.8	2153.21	4007.8	1622.72	4007.8	-2591.18
4009.27	1477.21	4009.27	352.716	4009.27	-1446.18
4010.73	374.205	4010.73	-1157.28	4010.73	-438.183
4012.2	11.2051	4012.2	-2810.28	4012.2	-1115.18
4013.67	-1474.79	4013.67	-3403.28	4013.67	-1064.18
4015.13	-1182.79	4015.13	-1356.28	4015.13	-2826.18
4016.6	-37.7949	4016.6	-896.284	4016.6	-2957.18
4018.06	-1217.79	4018.06	-500.284	4018.06	-3049.18
4019.53	-2142.79	4019.53	-2334.28	4019.53	-2449.18
4021	-983.795	4021	-1421.28	4021	-958.183
4022.46	486.205	4022.46	-627.284	4022.46	-1844.18
4023.93	451.205	4023.93	1518.72	4023.93	-1951.18
4025.4	-516.795	4025.4	-2704.28	4025.4	-1835.18
4026.86	-932.795	4026.86	-1369.28	4026.86	-2119.18
4028.33	-350.795	4028.33	754.716	4028.33	-2458.18
4029.79	-1611.79	4029.79	200.716	4029.79	865.817
4031.26	-187.795	4031.26	631.716	4031.26	-77.1826
4032.73	-72.7949	4032.73	-676.284	4032.73	-1276.18
4034.19	-263.795	4034.19	-391.284	4034.19	-1139.18
4035.66	290.205	4035.66	-329.284	4035.66	-3627.18
4037.13	-499.795	4037.13	-246.284	4037.13	-3232.18
4038.59	-1732.79	4038.59	2351.72	4038.59	-1411.18
4040.06	-2088.79	4040.06	-926.284	4040.06	133.817
4041.52	-2577.79	4041.52	-2151.28	4041.52	-956.183
4042.99	2424.21	4042.99	620.716	4042.99	-2172.18
4044.46	-1211.79	4044.46	-580.284	4044.46	-1687.18
4045.92	-1888.79	4045.92	-1707.28	4045.92	-1923.18
4047.39	-309.795	4047.39	-2081.28	4047.39	-2915.18
4048.86	1360.21	4048.86	-611.284	4048.86	-2301.18
4050.32	561.205	4050.32	79.7158	4050.32	-3361.18
4051.79	641.205	4051.79	-1109.28	4051.79	-1294.18
4053.26	-154.795	4053.26	-1932.28	4053.26	-1866.18
4054.72	-1109.79	4054.72	-832.284	4054.72	-2177.18
4056.19	-485.795	4056.19	-2339.28	4056.19	-653.183
4057.65	-2062.79	4057.65	-3848.28	4057.65	-76.1826
4059.12	1212.21	4059.12	-666.284	4059.12	-771.183
4060.59	-1599.79	4060.59	580.716	4060.59	-891.183
4062.05	-2372.79	4062.05	1493.72	4062.05	-2523.18
4063.52	-287.795	4063.52	-1093.28	4063.52	-1243.18
4064.99	-1027.79	4064.99	-920.284	4064.99	1025.82
4066.45	-628.795	4066.45	-1352.28	4066.45	-985.183
4067.92	-565.795	4067.92	-438.284	4067.92	323.817
4069.38	-736.795	4069.38	-262.284	4069.38	-45.1826
4070.85	581.205	4070.85	701.716	4070.85	-2567.18
4072.32	666.205	4072.32	2024.72	4072.32	-1109.18
4073.78	-1175.79	4073.78	1634.72	4073.78	-2606.18
4075.25	1637.21	4075.25	-67.2842	4075.25	-2680.18
4076.72	-1261.79	4076.72	369.716	4076.72	-1244.18
4078.18	1171.21	4078.18	580.716	4078.18	-2449.18
4079.65	2154.21	4079.65	-314.284	4079.65	-1407.18
4081.11	-52.7949	4081.11	33.7158	4081.11	-1866.18
4082.58	184.205	4082.58	-1483.28	4082.58	114.817
4084.05	1109.21	4084.05	-909.284	4084.05	-1773.18
4085.51	1080.21	4085.51	-301.284	4085.51	-3199.18
4086.98	-2044.79	4086.98	-1437.28	4086.98	-218.183
4088.45	659.205	4088.45	-1172.28	4088.45	-1044.18
4089.91	-2234.79	4089.91	-753.284	4089.91	-2210.18
4091.38	-262.795	4091.38	-1373.28	4091.38	-787.183
4092.84	-912.795	4092.84	-332.284	4092.84	-2341.18
4094.31	-940.795	4094.31	-433.284	4094.31	-2651.18
4095.78	-301.795	4095.78	177.716	4095.78	-1127.18
4097.24	-812.795	4097.24	-1771.28	4097.24	-872.183
4098.71	-96.7949	4098.71	-2546.28	4098.71	-2514.18
4100.18	87.2051	4100.18	427.716	4100.18	-814.183
4101.64	84.2051	4101.64	-542.284	4101.64	-502.183
4103.11	746.205	4103.11	-1945.28	4103.11	-1099.18
4104.57	-509.795	4104.57	171.716	4104.57	-1632.18
4106.04	350.205	4106.04	238.716	4106.04	-2168.18
4107.51	546.205	4107.51	456.716	4107.51	-3085.18
4108.97	1578.21	4108.97	-724.284	4108.97	-2243.18
4110.44	-426.795	4110.44	-1339.28	4110.44	-2637.18
4111.91	1254.21	4111.91	-1472.28	4111.91	-1570.18
4113.37	377.205	4113.37	-220.284	4113.37	-344.183
4114.84	22.2051	4114.84	2025.72	4114.84	-2253.18
4116.31	2903.21	4116.31	-73.2842	4116.31	-146.183
4117.77	348.205	4117.77	-2246.28	4117.77	-2278.18
4119.24	734.205	4119.24	-1666.28	4119.24	-3380.18
4120.7	981.205	4120.7	-91.2842	4120.7	-2397.18
4122.17	1481.21	4122.17	-1408.28	4122.17	-2342.18
4123.64	3464.21	4123.64	600.716	4123.64	-2192.18
4125.1	-505.795	4125.1	1059.72	4125.1	404.817
4126.57	3449.21	4126.57	-1333.28	4126.57	-1690.18
4128.04	2135.21	4128.04	-2425.28	4128.04	-1229.18
4129.5	349.205	4129.5	-75.2842	4129.5	-1684.18
4130.97	-1471.79	4130.97	-1032.28	4130.97	-1390.18
4132.43	-835.795	4132.43	-1581.28	4132.43	-3210.18
4133.9	-1266.79	4133.9	-2583.28	4133.9	-1030.18
4135.37	2073.21	4135.37	-1367.28	4135.37	-235.183
4136.83	557.205	4136.83	373.716	4136.83	-886.183
4138.3	-2069.79	4138.3	-364.284	4138.3	-2094.18
4139.77	-4861.79	4139.77	1134.72	4139.77	-2253.18
4141.23	865.205	4141.23	41.7158	4141.23	-2818.18
4142.7	1399.21	4142.7	-749.284	4142.7	-1287.18
4144.16	1390.21	4144.16	-1591.28	4144.16	-98.1826
4145.63	-249.795	4145.63	-1478.28	4145.63	-324.183
4147.1	-212.795	4147.1	-2139.28	4147.1	-3124.18
4148.56	-500.795	4148.56	-1305.28	4148.56	-1459.18
4150.03	125.205	4150.03	-1547.28	4150.03	-1644.18
4151.5	2080.21	4151.5	-1823.28	4151.5	-425.183
4152.96	-1857.79	4152.96	-1216.28	4152.96	-2157.18
4154.43	-658.795	4154.43	-458.284	4154.43	-2183.18
4155.89	-1455.79	4155.89	88.7158	4155.89	-815.183
4157.36	-302.795	4157.36	-529.284	4157.36	-855.183
4158.83	686.205	4158.83	-730.284	4158.83	-1506.18
4160.29	350.205	4160.29	-710.284	4160.29	-788.183
4161.76	185.205	4161.76	-272.284	4161.76	-2308.18
4163.23	636.205	4163.23	-1493.28	4163.23	-3980.18
4164.69	-642.795	4164.69	-226.284	4164.69	-1278.18
4166.16	-1129.79	4166.16	-519.284	4166.16	-1170.18
4167.62	-2340.79	4167.62	-1212.28	4167.62	-2749.18
4169.09	-3389.79	4169.09	239.716	4169.09	-2021.18
4170.56	-717.795	4170.56	-108.284	4170.56	-1517.18
4172.02	-3143.79	4172.02	-140.284	4172.02	-2483.18
4173.49	-2098.79	4173.49	-847.284	4173.49	-3288.18
4174.96	408.205	4174.96	1316.72	4174.96	-116.183
4176.42	-3239.79	4176.42	-1395.28	4176.42	-818.183
4177.89	-418.795	4177.89	-834.284	4177.89	-506.183
4179.35	-629.795	4179.35	-2071.28	4179.35	-3218.18
4180.82	-286.795	4180.82	-1090.28	4180.82	-2354.18
4182.29	387.205	4182.29	-341.284	4182.29	-809.183
4183.75	-546.795	4183.75	-1849.28	4183.75	-1280.18
4185.22	418.205	4185.22	154.716	4185.22	-320.183
4186.69	1501.21	4186.69	-332.284	4186.69	-1609.18
4188.15	653.205	4188.15	-1387.28	4188.15	-2028.18
4189.62	-373.795	4189.62	-2398.28	4189.62	899.817
4191.08	-1004.79	4191.08	-944.284	4191.08	-359.183
4192.55	-518.795	4192.55	861.716	4192.55	-750.183
4194.02	-2423.79	4194.02	-674.284	4194.02	-2383.18
4195.48	-2012.79	4195.48	-2212.28	4195.48	-1571.18
4196.95	-1042.79	4196.95	-1604.28	4196.95	-1732.18
4198.42	-1840.79	4198.42	-1103.28	4198.42	-1209.18
4199.88	1115.21	4199.88	-1165.28	4199.88	-2602.18
4201.35	754.205	4201.35	-1532.28	4201.35	-2805.18
4202.82	-2655.79	4202.82	425.716	4202.82	-898.183
4204.28	-1535.79	4204.28	-1078.28	4204.28	-862.183
4205.75	-3034.79	4205.75	-895.284	4205.75	-2205.18
4207.21	-1126.79	4207.21	724.716	4207.21	-1792.18
4208.68	-20.7949	4208.68	-276.284	4208.68	-2423.18
4210.15	-3453.79	4210.15	-324.284	4210.15	-1890.18
4211.61	-1875.79	4211.61	218.716	4211.61	54.8174
4213.08	-93.7949	4213.08	-92.2842	4213.08	-869.183
4214.55	731.205	4214.55	-1491.28	4214.55	457.817
4216.01	-1016.79	4216.01	-2815.28	4216.01	-1695.18
4217.48	-30.7949	4217.48	739.716	4217.48	-3903.18
4218.94	1129.21	4218.94	898.716	4218.94	-624.183
4220.41	1226.21	4220.41	2293.72	4220.41	-545.183
4221.88	1989.21	4221.88	-904.284	4221.88	-183.183
4223.34	677.205	4223.34	-1597.28	4223.34	655.817
4224.81	-724.795	4224.81	-568.284	4224.81	-421.183
4226.28	-1695.79	4226.28	259.716	4226.28	86.8174
4227.74	-703.795	4227.74	-1801.28	4227.74	567.817
4229.21	152.205	4229.21	-804.284	4229.21	-1188.18
4230.67	-1220.79	4230.67	-1548.28	4230.67	783.817
4232.14	108.205	4232.14	-2906.28	4232.14	-1263.18
4233.61	-596.795	4233.61	-1491.28	4233.61	-2123.18
4235.07	1131.21	4235.07	786.716	4235.07	-1896.18
4236.54	2192.21	4236.54	-700.284	4236.54	-608.183
4238.01	1909.21	4238.01	-692.284	4238.01	-2206.18
4239.47	2802.21	4239.47	658.716	4239.47	-728.183
4240.94	4925.21	4240.94	1109.72	4240.94	-1038.18
4242.4	1882.21	4242.4	1077.72	4242.4	-1264.18
4243.87	2547.21	4243.87	1583.72	4243.87	-2049.18
4245.34	-962.795	4245.34	-46.2842	4245.34	-2682.18
4246.8	-1317.79	4246.8	-183.284	4246.8	-473.183
4248.27	2285.21	4248.27	-1684.28	4248.27	-56.1826
4249.74	189.205	4249.74	-1226.28	4249.74	-245.183
4251.2	716.205	4251.2	-272.284	4251.2	-461.183
4252.67	-30.7949	4252.67	-494.284	4252.67	-1692.18
4254.13	-534.795	4254.13	734.716	4254.13	-920.183
4255.6	-1657.79	4255.6	-1511.28	4255.6	-79.1826
4257.07	261.205	4257.07	608.716	4257.07	-196.183
4258.53	1886.21	4258.53	1542.72	4258.53	-659.183
4260	632.205	4260	1908.72	4260	-2059.18
