# Supplementary material for: Mn2+ induced significant improvement and robust stability of radioluminescence in Cs3Cu2I5 for high-performance nuclear battery
Source: Nat Commun. 2021 Jun 23;12:3879. doi: 10.1038/s41467-021-24185-7 (PMC8222237; doi:10.1038/s41467-021-24185-7)
Supplement: Supplementary file 3 — Source Data [file 41467_2021_24185_MOESM3_ESM.zip › Source Data/Figure 1e-XPS results.xlsx]

## Sheet: Sheet1
Binding energy
659.08	338	2925.82	2184.58	1079.24
658.98	131	2990.29	2240.72	1089.59
658.88	2862	3057.41	2299.38	1100.07
658.78	2099	3127.4	2360.76	1110.69
658.68	1746	3200.5	2425.1	1121.46
658.58	2820	3276.84	2492.54	1132.38
658.48	2624	3356.73	2563.37	1143.46
658.38	2424	3440.33	2637.76	1154.69
658.28	1833	3527.95	2716.01	1166.08
658.18	3389	3619.94	2798.45	1177.64
658.08	3881	3716.48	2885.29	1189.36
657.98	2170	3818.04	2976.96	1201.26
657.88	2467	3924.83	3073.69	1213.33
657.78	4011	4037.3	3175.93	1225.58
657.68	3606	4155.92	3284.12	1238.02
657.58	4405	4280.98	3398.58	1250.65
657.48	3105	4413.08	3519.87	1263.47
657.38	2453	4552.55	3648.33	1276.49
657.28	2827	4699.95	3784.54	1289.71
657.18	2140	4855.94	3929.1	1303.14
657.08	3645	5020.85	4082.4	1316.78
656.98	4651	5195.49	4245.18	1330.65
656.88	3792	5380.23	4417.86	1344.73
656.78	3963	5575.81	4601.13	1359.05
656.68	3089	5782.98	4795.77	1373.6
656.58	4276	6002.16	5002.18	1388.39
656.48	5160	6234.29	5221.27	1403.44
656.38	5370	6479.77	5453.47	1418.73
656.28	3432	6739.41	5699.58	1434.29
656.18	4059	7014.08	5960.44	1450.12
656.08	3923	7304.14	6236.42	1466.21
655.98	3912	7610.62	6528.52	1482.6
655.88	4853	7933.81	6837.06	1499.27
655.78	4818	8274.52	7162.83	1516.23
655.68	6522	8633.61	7506.65	1533.51
655.58	5902	9011.19	7868.66	1551.09
655.48	5204	9408.25	8249.82	1569.01
655.38	6922	9824.75	8650.11	1587.24
655.28	8419	10261.3	9070.11	1605.82
655.18	8300	10718.5	9510.36	1624.76
655.08	9012	11195.9	9970.47	1644.05
654.98	9082	11694	10451	1663.71
654.88	10855	12212.2	10951.2	1683.75
654.78	11200	12750.4	11470.9	1704.18
654.68	12320	13308.3	12010	1725.02
654.58	13122	13884.2	12566.7	1746.26
654.48	14472	14477.8	13140.6	1767.94
654.38	14384	15086.5	13729.2	1790.05
654.28	15008	15708.8	14331	1812.61
654.18	16946	16342.4	14943.6	1835.65
654.08	16589	16983.5	15563.2	1859.16
653.98	18586	17629.1	16186.7	1883.17
653.88	19006	18274	16809.1	1907.68
653.78	19116	18913.6	17425.7	1932.72
653.68	21175	19542.5	18031	1958.31
653.58	19711	20153.6	18618.1	1984.44
653.48	22275	20740.8	19180.5	2011.16
653.38	21161	21295.9	19710.4	2038.46
653.28	21428	21811.8	20200.3	2066.38
653.18	22808	22280.8	20642.8	2094.94
653.08	22896	22695.1	21029.9	2124.14
652.98	23027	23048	21355	2154.03
652.88	21909	23333	21611.4	2184.6
652.78	23135	23545.2	21794.3	2215.89
652.68	23763	23680.9	21900	2247.94
652.58	22985	23737.7	21926	2280.74
652.48	23504	23715.3	21872	2314.36
652.38	23092	23614.9	21739.2	2348.78
652.28	24576	23439.4	21530.5	2384.04
652.18	22701	23193	21249.9	2420.21
652.08	24125	22881.5	20903.4	2457.27
651.98	22557	22511.3	20497.2	2495.29
651.88	22588	22090.1	20039	2534.27
651.78	23120	21625.3	19536.3	2574.26
651.68	21703	21124.4	18996.3	2615.32
651.58	22531	20595.6	18427.4	2657.44
651.48	21842	20045.6	17836.1	2700.72
651.38	20368	19481.7	17229.8	2745.14
651.28	21020	18909.8	16614.3	2790.77
651.18	21419	18335	15994.6	2837.69
651.08	19092	17763	15376.4	2885.88
650.98	20005	17197.2	14763	2935.47
650.88	20759	16641.8	14158.7	2986.43
650.78	20179	16099.4	13565.9	3038.86
650.68	20266	15572.2	12986.7	3092.84
650.58	19554	15062.8	12423.8	3148.39
650.48	18248	14572	11877.8	3205.61
650.38	18567	14101.7	11350.6	3264.52
650.28	19029	13652.4	10842.6	3325.22
650.18	19191	13224.5	10354.1	3387.82
650.08	17845	12818.8	9885.96	3452.33
649.98	17447	12435.1	9437.65	3518.91
649.88	18444	12073.8	9009.71	3587.57
649.78	17397	11734.6	8601.65	3658.44
649.68	18355	11417.1	8212.94	3731.68
649.58	18742	11121.4	7843.66	3807.29
649.48	18036	10846.8	7492.88	3885.48
649.38	17824	10593.2	7160.49	3966.29
649.28	19692	10360	6845.71	4049.88
649.18	18375	10146.6	6547.74	4136.45
649.08	17062	9952.71	6266.29	4226.04
648.98	18238	9777.65	6000.36	4318.92
648.88	19116	9621.1	5749.61	4415.15
648.78	19456	9482.46	5513.17	4514.96
648.68	19888	9361.17	5290.23	4618.63
648.58	19552	9256.93	5080.4	4726.23
648.48	20081	9169.15	4882.73	4838.13
648.38	21266	9097.53	4696.81	4954.46
648.28	20614	9041.66	4521.87	5075.53
648.18	20973	9001.16	4357.19	5201.73
648.08	21068	8975.8	4202.36	5333.23
647.98	20998	8965.32	4056.6	5470.52
647.88	20437	8969.53	3919.52	5613.82
647.78	21932	8988.3	3790.5	5763.63
647.68	21373	9021.58	3668.95	5920.48
647.58	22393	9069.32	3554.52	6084.66
647.48	21641	9131.64	3446.61	6256.9
647.38	23792	9208.59	3344.91	6437.57
647.28	22430	9300.41	3248.95	6627.37
647.18	23920	9407.45	3158.28	6827.1
647.08	24513	9529.94	3072.65	7037.23
646.98	24158	9668.46	2991.6	7258.81
646.88	25347	9823.36	2914.93	7492.4
646.78	24412	9995.34	2842.29	7739.04
646.68	25369	10185.2	2773.36	7999.86
646.58	26219	10393.5	2707.97	8275.57
646.48	24693	10621.4	2645.81	8567.63
646.38	25225	10869.5	2586.72	8876.86
646.28	24808	11139.1	2530.48	9204.69
646.18	27264	11431.4	2476.87	9552.66
646.08	26902	11747.4	2425.77	9921.76
645.98	27070	12088.8	2376.97	10313.9
645.88	25907	12456.5	2330.38	10730.2
645.78	25852	12852.2	2285.84	11172.5
645.68	26307	13277.8	2243.19	11642.8
645.58	26329	13734.4	2202.38	12142.2
645.48	26602	14224.2	2163.25	12673.1
645.38	27036	14748.5	2125.75	13236.9
645.28	27375	15309.2	2089.77	13835.7
645.18	29422	15908.8	2055.2	14471.9
645.08	29217	16548.3	2022.01	15146.5
644.98	29007	17230.4	1990.08	15862.6
644.88	29114	17956.1	1959.4	16621
644.78	28381	18727.9	1929.88	17424.3
644.68	28582	19548	1901.44	18274.9
644.58	29225	20417.2	1874.06	19173.5
644.48	29685	21338.5	1847.67	20123.2
644.38	31008	22312.2	1822.25	21124.3
644.28	32175	23340.3	1797.74	22179
644.18	32283	24425	1774.09	23289.3
644.08	32674	25565.9	1751.28	24455.1
643.98	33952	26765.3	1729.24	25678.5
643.88	34979	28022.2	1707.99	26958.6
643.78	35942	29337.4	1687.46	28296.4
643.68	36964	30711.3	1667.62	29692.2
643.58	37552	32141.5	1648.46	31143.5
643.48	38030	33627.8	1629.93	32650.5
643.38	39682	35166.2	1612.03	34208.7
643.28	41759	36754.1	1594.73	35815.9
643.18	42684	38388	1577.98	37468.6
643.08	42911	40060.1	1561.79	39158.9
642.98	44195	41765.4	1546.12	40881.9
642.88	46980	43493	1530.96	42626.6
642.78	47572	45233.3	1516.29	44383.6
642.68	49287	46975	1502.09	46141.6
642.58	52248	48701.7	1488.34	47884.1
642.48	51898	50399.1	1475.02	49596.8
642.38	53928	52046.9	1462.13	51259.5
642.28	54620	53626.3	1449.65	52853.3
642.18	53732	55116.8	1437.55	54358
642.08	55413	56494.6	1425.84	55749.6
641.98	57055	57739	1414.47	57007.3
641.88	57185	58826.5	1403.48	58107.8
641.78	58497	59737.6	1392.82	59031.6
641.68	59886	60454.6	1382.48	59760.9
641.58	59848	60961.5	1372.46	60279.8
641.48	59737	61247.9	1362.74	60578
641.38	61460	61307.2	1353.33	60648.7
641.28	60546	61137.9	1344.2	60490.6
641.18	60795	60743.3	1335.35	60106.9
641.08	60729	60132.2	1326.77	59506.4
640.98	61621	59316.6	1318.44	58701
640.88	60512	58313.6	1310.37	57708.2
640.78	58616	57142	1302.54	56546.5
640.68	58521	55822.2	1294.94	55236.2
640.58	56005	54377.7	1287.58	53801.1
640.48	54188	52829.1	1280.43	52261.7
640.38	50443	51200.3	1273.5	50641.8
640.28	48786	49511	1266.78	48961.3
640.18	45875	47779.3	1260.25	47238.2
640.08	43333	46024.9	1253.92	45492.1
639.98	41046	44261.2	1247.78	43736.5
639.88	39224	42503.8	1241.83	41987.1
639.78	36595	40763.3	1236.06	40254.3
639.68	33750	39048.4	1230.45	38547.1
639.58	32032	37369.4	1225.02	36875.5
639.48	30565	35730.7	1219.75	35244.1
639.38	29624	34139.5	1214.64	33660
639.28	29084	32598.8	1209.68	32126.4
639.18	28228	31110.8	1204.87	30645.1
639.08	26217	29679.2	1200.21	29220.3
638.98	27632	28303.7	1195.68	27851.3
638.88	26183	26986.7	1191.3	26540.7
638.78	25739	25727.3	1187.05	25287.6
638.68	23979	24524.7	1182.93	24091.1
638.58	23093	23379.6	1178.93	22952
638.48	21658	22289.5	1175.06	21867.8
638.38	21534	21254.7	1171.31	20838.8
638.28	19990	20273	1167.68	19862.7
638.18	21457	19342.3	1164.16	18937.5
638.08	20312	18461.9	1160.75	18062.6
637.98	20307	17629	1157.44	17235
637.88	19090	16842.8	1154.24	16453.9
637.78	18823	16100.6	1151.15	15716.9
637.68	17587	15400.2	1148.15	15021.5
637.58	17110	14740.5	1145.25	14366.7
637.48	18565	14118.6	1142.44	13749.6
637.38	16302	13533.4	1139.73	13169.1
637.28	14639	12982.5	1137.11	12622.9
637.18	14382	12463.7	1134.57	12108.7
637.08	14105	11975.9	1132.12	11625.3
636.98	13174	11516.5	1129.75	11170.4
636.88	12889	11084.6	1127.47	10742.7
636.78	12457	10678.1	1125.26	10340.4
636.68	11160	10295.1	1123.13	9961.62
636.58	10488	9934.69	1121.07	9605.26
636.48	11371	9594.91	1119.09	9269.48
636.38	9951	9274.79	1117.18	8953.28
636.28	9295	8972.83	1115.35	8655.18
636.18	9022	8687.63	1113.57	8373.77
636.08	8272	8418.39	1111.87	8108.24
635.98	8592	8163.69	1110.23	7857.2
635.88	7486	7922.83	1108.66	7619.93
635.78	8018	7694.71	1107.15	7395.34
635.68	6285	7478.32	1105.69	7182.42
635.58	7275	7273.11	1104.3	6980.62
635.48	6472	7078.08	1102.97	6788.94
635.38	6474	6892.76	1101.69	6606.9
635.28	4860	6716.38	1100.47	6433.76
635.18	4570	6548.23	1099.3	6268.8
635.08	3895	6387.99	1098.19	6111.68
634.98	2426	6234.93	1097.13	5961.71
634.88	2943	6088.79	1096.12	5818.59
634.78	1316	5949.03	1095.16	5681.8
634.68	749	5815.17	1094.25	5550.88
634.58	628	5687.02	1093.38	5425.6
634.48	458	5564.07	1092.56	5305.49
634.38	836	5446.18	1091.79	5190.39
