# Supplementary material for: Mn2+ induced significant improvement and robust stability of radioluminescence in Cs3Cu2I5 for high-performance nuclear battery
Source: Nat Commun. 2021 Jun 23;12:3879. doi: 10.1038/s41467-021-24185-7 (PMC8222237; doi:10.1038/s41467-021-24185-7)
Supplement: Supplementary file 3 — Source Data [file 41467_2021_24185_MOESM3_ESM.zip › Source Data/Figure 2a-PL and PLE of Cs3Cu2I5.xlsx]

## Sheet: Sheet1
	PL data		PLE data
320	1.24531	200	207.537
321.07	1.24492	200.93	185.132
322	1.24795	202.03	165.135
323.07	1.25439	202.96	147.544
324	1.26424	204.06	132.362
325.07	1.27751	205	119.587
326	1.29419	205.93	109.219
327.07	1.31428	207.03	101.259
328	1.33779	207.96	95.7059
329.07	1.36472	209.06	92.5607
330	1.39505	210	91.823
331.06	1.44745	210.93	83.5267
331.96	1.45084	212.03	93.5611
333.03	1.49197	212.96	109.183
333.93	1.54103	214.06	125.634
335	1.59188	215	139.196
336.06	1.64422	215.93	150.38
336.96	1.7187	217.03	158.366
338.03	1.82832	217.96	163.004
338.93	1.84052	219.06	164.389
340	1.88238	220	162.228
341.07	1.93549	220.95	157.174
342	2.00593	222.06	149.74
343.07	2.08686	223.01	138.865
344	2.19566	223.96	125.533
345.07	2.28118	225.07	109.881
346	2.4042	226.03	91.9648
347.07	2.4997	226.98	72.233
348	2.63137	227.93	50.3483
349.07	2.7723	229.04	27.741
350	2.97451	230	14.4127
351.07	3.17435	230.93	18.1488
352	3.40479	232.03	32.7685
353.07	3.77831	232.96	42.1016
354	4.12312	234.06	47.9323
355.07	4.61552	235	52.545
356	5.12692	235.93	56.7792
357.07	5.65699	237.03	61.6732
358	6.24351	237.96	67.2688
359.07	6.76745	239.06	73.5759
360	7.36794	240	79.8945
361.07	7.94222	240.93	85.4634
362	8.74943	242.03	91.0226
363.07	9.60117	242.96	97.3339
364	10.4365	244.06	104.046
365.07	11.2965	245	111.153
366	12.2783	245.93	117.795
367.07	13.4804	247.03	124.92
368	14.7413	247.96	131.787
369.07	16.1642	249.06	139.371
370	17.7152	250	147.247
371.06	19.3452	250.93	156.366
371.96	21.1771	252.03	166.183
373.03	23.141	252.96	175.227
373.93	25.2911	254.06	183.326
375	27.6461	255	190.837
376.06	30.2256	255.93	198.188
376.96	32.9236	257.03	206.379
378.03	35.6232	257.96	215.652
378.93	38.6705	259.06	225.716
380	42.0854	260	235.085
381.07	45.9267	260.93	244.072
382	49.724	262.03	253.852
383.07	53.9599	262.96	264.981
384	58.2432	264.06	276.826
385.07	63.4826	265	288.236
386	68.8163	265.93	298.833
387.07	74.534	267.03	309.259
388	80.368	267.96	319.146
389.07	86.4028	269.06	330.799
390	92.2535	270	341.189
391.06	98.2949	270.93	351.941
391.96	105.156	272.03	362.107
393.03	111.751	272.96	370.472
393.93	118.167	274.06	379.047
395	125.564	275	387.187
396.06	133.498	275.93	393.052
396.96	140.647	277.03	399.455
398.03	148.272	277.96	405.642
398.93	156.249	279.06	412.659
400	165.203	280	416.539
401.06	173.413	280.93	419.057
401.96	182.054	282.03	420.829
403.03	191.869	282.96	423.009
403.93	201.72	284.06	425.211
405	211.816	285	424.914
406.06	222.339	285.93	424.332
406.96	232.609	287.03	424.002
408.03	242.965	287.96	423.058
408.93	253.174	289.06	424.529
410	264.272	290	425.52
411.07	276.026	291.07	428.194
412	286.34	292	429.697
413.07	295.895	293.07	431.248
414	305.108	294	433.576
415.07	315.656	295.07	436.054
416	325.063	296	436.862
417.07	333.477	297.07	440.062
418	341.626	298	442.556
419.07	349.279	299.07	444.617
420	356.692	300	443.387
421.06	363.55	300.93	443.382
421.96	370.55	302.03	444.037
423.03	377.468	302.96	444.323
423.93	382.746	304.06	444.221
425	388.23	305	441.991
426.06	393.428	305.93	439.499
426.96	398.09	307.03	436.248
428.03	403.152	307.96	432.238
428.93	406.782	309.06	429.087
430	411.881	310	422.76
431.04	416.197	310.93	414.737
431.94	418.065	312.03	404.857
432.98	421.573	312.96	394.14
434.02	424.795	314.06	381.955
435.07	427.74	315	368.195
435.97	429.439	315.93	351.969
437.01	430.989	317.03	335.873
438.05	431.148	317.96	317.314
438.95	431.671	319.06	297.365
440	432.075	320	276.866
441.06	432.76	321.07	256.82
441.96	431.794	322	235.626
443.03	431.153	323.07	213.507
443.93	428.843	324	191.923
445	428.858	325.07	170.358
446.06	426.915	326	149.998
446.96	426.124	327.07	131.599
448.03	425.658	328	114.949
448.93	424.669	329.07	99.6686
450	424.233	330	85.4337
451.06	423.224	330.93	74.0966
451.96	421.96	332.03	64.3844
453.03	422.775	332.96	55.4979
453.93	421.47	334.06	48.1264
455	418.875	335	42.1329
456.06	416.085	335.93	37.4995
456.96	413.438	337.03	33.9866
458.03	409.286	337.96	30.3909
458.93	404.71	339.06	27.4727
460	400.283	340	24.853
461.04	394.831	341.07	22.5301
461.94	388.072	342	20.1432
462.98	381.316	343.07	18.0829
464.02	373.47	344	16.2718
465.07	367.094	345.07	14.6631
465.97	358.525	346	13.2407
467.01	351.848	347.07	12.0437
468.05	344.998	348	10.8464
468.95	337.743	349.07	9.82629
470	329.552	350	8.81672
471.06	322.112	351.07	8.08752
471.96	315.213	352	7.2743
473.03	308.974	353.07	6.60311
473.93	300.689	354	5.95503
475	293.428	355.07	5.40798
476.06	285.725	356	4.77817
476.96	278.382	357.07	4.33027
478.03	270.74	358	3.92913
478.93	262.948	359.07	3.54973
480	255.968	360	3.01509
481.04	248.283	361.07	2.75044
481.94	240.615	362	2.5509
482.98	232.6	363.07	2.52981
484.02	224.854	364	2.66419
485.07	217.378	365.07	2.9401
485.97	210.005	366	3.28946
487.01	203.191	367.07	3.71131
488.05	196.431	368	4.20769
488.95	189.451	369.07	4.72536
490	182.391	370	5.19564
491.04	175.82	370.93	5.63599
491.94	169.7	372.03	6.01806
492.98	164.018	372.96	6.35152
494.02	157.422	374.06	6.61567
495.07	151.902	375	6.85181
495.97	145.712	375.93	7.00792
497.01	140.461	377.03	7.09229
498.05	135.238	377.96	7.06806
498.95	129.863	379.06	6.95841
500	125.094	380	6.76114
501.04	120.228	381.06	6.79616
501.94	115.283	381.96	6.82822
502.98	110.303	383.03	6.88611
504.02	105.888	383.93	6.95244
505.07	101.169	385	6.98042
505.97	97.0086	386.06	6.99251
507.01	92.6863	386.96	7.02734
508.05	88.7489	388.03	7.04598
508.95	84.6915	388.93	7.03434
510	81.401	390	6.94928
511.04	77.8606	391.07	6.90155
511.94	74.2153	392	6.88977
512.98	70.9659	393.07	6.9228
514.02	67.5943	394	7.01831
515.07	64.9665	395.07	7.18933
515.97	61.9691	396	7.36557
517.01	59.1436	397.07	7.52915
518.05	56.3155	398	7.66742
518.95	53.7394	399.07	7.77226
520	51.2623	400	7.89918
521.04	48.74	401.07	8.07044
521.94	46.5876	402	8.25525
522.98	44.5937	403.07	8.40725
524.02	42.6601	404	8.53975
525.07	40.7457	405.07	8.65659
525.97	39.0737	406	8.77841
527.01	37.4907	407.07	8.92035
528.05	35.9015	408	9.06356
528.95	34.4664	409.07	9.24189
530	33.1553	410	9.39498
531.02	31.7223	411.07	9.59554
532.05	30.3084	412	9.77646
532.94	29.1667	413.07	9.89026
533.97	28.0384	414	9.96743
535	26.971	415.07	9.98354
536.02	25.7374	416	10.0072
537.05	24.6069	417.07	10.0004
537.94	23.5322	418	9.96301
538.97	22.4264	419.07	9.89512
540	21.4828	420	9.79671
541.02	20.5901	421.06	9.66777
542.05	19.7583	421.96	9.50831
542.94	18.9051	423.03	9.31833
543.97	18.1347	423.93	9.09783
545	17.3882	425	8.84681
546.02	16.6392	--	--
547.05	15.9225	--	--
547.94	15.2025	--	--
548.97	14.6057	--	--
550	14.0586	--	--
551.04	13.5916	--	--
551.94	13.1094	--	--
552.98	12.7142	--	--
554.02	12.3615	--	--
555.07	11.9579	--	--
555.97	11.595	--	--
557.01	11.1861	--	--
558.05	10.8924	--	--
558.95	10.5651	--	--
560	10.2971	--	--
561.02	10.0486	--	--
562.05	9.80974	--	--
562.94	9.55851	--	--
563.97	9.26757	--	--
565	8.9704	--	--
566.02	8.69221	--	--
567.05	8.41313	--	--
567.94	8.14534	--	--
568.97	7.91512	--	--
570	7.73758	--	--
571.01	7.53002	--	--
572.02	7.33143	--	--
573.04	7.14183	--	--
574.05	6.9612	--	--
575.07	6.78955	--	--
575.94	6.62687	--	--
576.95	6.47318	--	--
577.97	6.32846	--	--
578.98	6.19272	--	--
580	6.06595	--	--
--	--	--	--
--	--	--	--
--	--	--	--
--	--	--	--
--	--	--	--
--	--	--	--
--	--	--	--
--	--	--	--
--	--	--	--
--	--	--	--
--	--	--	--
--	--	--	--
--	--	--	--
--	--	--	--
--	--	--	--
--	--	--	--
--	--	--	--
--	--	--	--
--	--	--	--
--	--	--	--
--	--	--	--
--	--	--	--
--	--	--	--
--	--	--	--
--	--	--	--
--	--	--	--
--	--	--	--
--	--	--	--
--	--	--	--
--	--	--	--
--	--	--	--
--	--	--	--
--	--	--	--
--	--	--	--
--	--	--	--
--	--	--	--
--	--	--	--
--	--	--	--
--	--	--	--
--	--	--	--
--	--	--	--
--	--	--	--
--	--	--	--
--	--	--	--
--	--	--	--
--	--	--	--
--	--	--	--
--	--	--	--
--	--	--	--
--	--	--	--
--	--	--	--
--	--	--	--
--	--	--	--
--	--	--	--
--	--	--	--
--	--	--	--
--	--	--	--
--	--	--	--
--	--	--	--
--	--	--	--
--	--	--	--
--	--	--	--
--	--	--	--
--	--	--	--
--	--	--	--
--	--	--	--
--	--	--	--
--	--	--	--
--	--	--	--
--	--	--	--
--	--	--	--
--	--	--	--
--	--	--	--
--	--	--	--
--	--	--	--
--	--	--	--
--	--	--	--
--	--	--	--
--	--	--	--
--	--	--	--
--	--	--	--
--	--	--	--
--	--	--	--
--	--	--	--
--	--	--	--
--	--	--	--
--	--	--	--
--	--	--	--
--	--	--	--
--	--	--	--
--	--	--	--
--	--	--	--
--	--	--	--
--	--	--	--
--	--	--	--
--	--	--	--
--	--	--	--
--	--	--	--
--	--	--	--
--	--	--	--
--	--	--	--
--	--	--	--
--	--	--	--
--	--	--	--
--	--	--	--
--	--	--	--
--	--	--	--
--	--	--	--
--	--	--	--
--	--	--	--
--	--	--	--
--	--	--	--
--	--	--	--
--	--	--	--
--	--	--	--
--	--	--	--
--	--	--	--
--	--	--	--
--	--	--	--
--	--	--	--
--	--	--	--
--	--	--	--
--	--	--	--
--	--	--	--
--	--	--	--
--	--	--	--
--	--	--	--
--	--	--	--
--	--	--	--
--	--	--	--
--	--	--	--
--	--	--	--
--	--	--	--
--	--	--	--
--	--	--	--
--	--	--	--
--	--	--	--
--	--	--	--
--	--	--	--
--	--	--	--
--	--	--	--
