# Supplementary material for: Mn2+ induced significant improvement and robust stability of radioluminescence in Cs3Cu2I5 for high-performance nuclear battery
Source: Nat Commun. 2021 Jun 23;12:3879. doi: 10.1038/s41467-021-24185-7 (PMC8222237; doi:10.1038/s41467-021-24185-7)
Supplement: Supplementary file 3 — Source Data [file 41467_2021_24185_MOESM3_ESM.zip › Source Data/Figure 2b-PL and PLE of Mn15%.xlsx]

## Sheet: Sheet1
	PL of Mn15%		PLE of intrinsic		the bottom part data
300	0	227.93	0.05155		223.96	0.36325	220.95	0.35191	220.95	0.36071	220.95	0.36348	220.95	0.36357
301.07	0.000481398	229.04	0.04979		225.07	0.3634	222.06	0.34787	222.06	0.35702	222.06	0.35915	222.06	0.36127
302	0.000641254	230	0.05122		226.03	0.37195	223.01	0.35209	223.01	0.35549	223.01	0.36083	223.01	0.36303
303.07	0.000850611	230.93	0.05455		226.98	0.37856	223.96	0.36023	223.96	0.3601	223.96	0.36704	223.96	0.36502
304	0.000912748	232.03	0.05972		227.93	0.39136	225.07	0.36849	225.07	0.3806	225.07	0.37777	225.07	0.37523
305.07	0.000872734	232.96	0.06633		229.04	0.39712	226.03	0.38608	226.03	0.40058	226.03	0.39534	226.03	0.39543
306	0.000916729	234.06	0.07476		230	0.40489	226.98	0.40722	226.98	0.42841	226.98	0.42008	226.98	0.41943
307.07	0.000972069	235	0.08264		230.93	0.40942	227.93	0.42439	227.93	0.4557	227.93	0.44269	227.93	0.44022
308	0.000976876	235.93	0.09138		232.03	0.41931	229.04	0.43577	229.04	0.47025	229.04	0.45983	229.04	0.45445
309.07	0.00103	237.03	0.09798		232.96	0.42934	230	0.44743	230	0.48053	230	0.47171	230	0.46389
310	0.00102	237.96	0.1059		234.06	0.44334	230.93	0.45083	230.93	0.48741	230.93	0.47889	230.93	0.46896
310.93	0.000921374	239.06	0.11158		235	0.45644	232.03	0.45683	232.03	0.49028	232.03	0.48217	232.03	0.47386
312.03	0.000818496	240	0.11816		235.93	0.46738	232.96	0.46098	232.96	0.50031	232.96	0.48413	232.96	0.48309
312.96	0.000725068	240.93	0.12431		237.03	0.47252	234.06	0.4715	234.06	0.51113	234.06	0.49262	234.06	0.48894
314.06	0.000643187	242.03	0.13185		237.96	0.4841	235	0.48667	235	0.52258	235	0.504	235	0.49927
315	0.000703869	242.96	0.14048		239.06	0.50178	235.93	0.49961	235.93	0.53497	235.93	0.51714	235.93	0.51198
315.93	0.000790355	244.06	0.15204		240	0.52253	237.03	0.50977	237.03	0.5484	237.03	0.53004	237.03	0.5252
317.03	0.000918588	245	0.16389		240.93	0.5431	237.96	0.52697	237.96	0.55932	237.96	0.54412	237.96	0.54128
317.96	0.00104	245.93	0.17537		242.03	0.55812	239.06	0.54886	239.06	0.58011	239.06	0.56301	239.06	0.5646
319.06	0.00118	247.03	0.19012		242.96	0.56504	240	0.57265	240	0.60606	240	0.58823	240	0.59391
320	0.00125	247.96	0.20326		244.06	0.58012	240.93	0.59415	240.93	0.62882	240.93	0.61108	240.93	0.61732
321.07	0.00137	249.06	0.21641		245	0.59837	242.03	0.61061	242.03	0.64376	242.03	0.62967	242.03	0.64057
322	0.00142	250	0.23297		245.93	0.61497	242.96	0.62175	242.96	0.66034	242.96	0.64311	242.96	0.65331
323.07	0.00154	250.93	0.25344		247.03	0.62897	244.06	0.64008	244.06	0.68037	244.06	0.66026	244.06	0.67602
324	0.00163	252.03	0.2745		247.96	0.64265	245	0.65601	245	0.69866	245	0.6806	245	0.69477
325.07	0.00166	252.96	0.29565		249.06	0.65168	245.93	0.67741	245.93	0.71529	245.93	0.70192	245.93	0.71666
326	0.00162	254.06	0.31785		250	0.65589	247.03	0.6945	247.03	0.73045	247.03	0.71609	247.03	0.7257
327.07	0.00162	255	0.3397		250.93	0.65903	247.96	0.70895	247.96	0.74236	247.96	0.73431	247.96	0.7354
328	0.0015	255.93	0.36358		252.03	0.66673	249.06	0.70997	249.06	0.74474	249.06	0.74294	249.06	0.73598
329.07	0.00136	257.03	0.38578		252.96	0.68179	250	0.71906	250	0.74965	250	0.74713	250	0.74111
330	0.00133	257.96	0.40761		254.06	0.68655	250.93	0.72096	250.93	0.75991	250.93	0.74596	250.93	0.74215
331.06	0.00133	259.06	0.427		255	0.69496	252.03	0.72834	252.03	0.7673	252.03	0.74968	252.03	0.74832
331.96	0.00127	260	0.44679		255.93	0.70582	252.96	0.73368	252.96	0.77332	252.96	0.75883	252.96	0.76312
333.03	0.00133	260.93	0.46446		257.03	0.7216	254.06	0.74942	254.06	0.78367	254.06	0.77009	254.06	0.77457
333.93	0.00144	262.03	0.48279		257.96	0.73745	255	0.75442	255	0.79574	255	0.77822	255	0.78773
335	0.00145	262.96	0.50865		259.06	0.74936	255.93	0.76326	255.93	0.80611	255.93	0.79172	255.93	0.8039
336.06	0.00152	264.06	0.54134		260	0.7515	257.03	0.77846	257.03	0.82727	257.03	0.81782	257.03	0.83106
336.96	0.00162	265	0.57747		260.93	0.75556	257.96	0.80347	257.96	0.85056	257.96	0.84224	257.96	0.85364
338.03	0.00165	265.93	0.615		262.03	0.75916	259.06	0.81578	259.06	0.86345	259.06	0.85639	259.06	0.86626
338.93	0.00168	267.03	0.65295		262.96	0.75988	260	0.81711	260	0.86295	260	0.86048	260	0.86954
340	0.00186	267.96	0.68962		264.06	0.77155	260.93	0.82057	260.93	0.85562	260.93	0.85716	260.93	0.86437
341.07	0.00205	269.06	0.72242		265	0.79502	262.03	0.82031	262.03	0.85635	262.03	0.85227	262.03	0.85615
342	0.0024	270	0.75766		265.93	0.80822	262.96	0.81491	262.96	0.85412	262.96	0.85043	262.96	0.85319
343.07	0.00287	270.93	0.78255		267.03	0.82525	264.06	0.81991	264.06	0.86104	264.06	0.84978	264.06	0.86051
344	0.00346	272.03	0.80678		267.96	0.83711	265	0.83866	265	0.87587	265	0.86138	265	0.8751
345.07	0.00396	272.96	0.8248		269.06	0.84931	265.93	0.85485	265.93	0.89569	265.93	0.87984	265.93	0.89331
346	0.00443	274.06	0.84295		270	0.85517	267.03	0.86804	267.03	0.90363	267.03	0.89358	267.03	0.90845
347.07	0.00476	275	0.85664		270.93	0.87099	267.96	0.88353	267.96	0.91848	267.96	0.89546	267.96	0.92472
348	0.00513	275.93	0.87987		272.03	0.87917	269.06	0.89802	269.06	0.93143	269.06	0.91196	269.06	0.93666
349.07	0.00542	277.03	0.90072		272.96	0.88366	270	0.90432	270	0.94384	270	0.92755	270	0.94446
350	0.00585	277.96	0.90331		274.06	0.88731	270.93	0.92121	270.93	0.95675	270.93	0.93678	270.93	0.95561
351.07	0.0065	279.06	0.90258		275	0.88974	272.03	0.92973	272.03	0.97079	272.03	0.95306	272.03	0.96256
352	0.00743	280	0.89873		275.93	0.88989	272.96	0.9326	272.96	0.97534	272.96	0.96415	272.96	0.96556
353.07	0.00846	280.93	0.89444		277.03	0.8905	274.06	0.93738	274.06	0.97891	274.06	0.96758	274.06	0.96898
354	0.00976	282.03	0.8892		277.96	0.88705	275	0.94232	275	0.97915	275	0.96372	275	0.97488
355.07	0.01128	282.96	0.90151		279.06	0.87813	275.93	0.93796	275.93	0.97665	275.93	0.96598	275.93	0.97391
356	0.01293	284.06	0.90653		280	0.87113	277.03	0.94093	277.03	0.96946	277.03	0.95528	277.03	0.97532
357.07	0.01479	285	0.90551		280.93	0.85908	277.96	0.9334	277.96	0.96516	277.96	0.95318	277.96	0.95584
358	0.01672	285.93	0.9047		282.03	0.84299	279.06	0.92069	279.06	0.95683	279.06	0.94418	279.06	0.94351
359.07	0.01848	287.03	0.90251		282.96	0.83949	280	0.9211	280	0.94701	280	0.93708	280	0.93407
360	0.02001	287.96	0.89728		284.06	0.83098	280.93	0.9096	280.93	0.94075	280.93	0.92841	280.93	0.92333
361.07	0.02132	289.06	0.89688		285	0.82525	282.03	0.89112	282.03	0.93735	282.03	0.92378	282.03	0.90643
362	0.02207	290	0.90126		285.93	0.81913	282.96	0.88702	282.96	0.93543	282.96	0.90503	282.96	0.91062
363.07	0.02265	291.07	0.9062		287.03	0.81473	284.06	0.88403	284.06	0.92133	284.06	0.90042	284.06	0.90415
364	0.02324	292	0.92002		287.96	0.81082	285	0.86758	285	0.91663	285	0.89368	285	0.88764
365.07	0.02391	293.07	0.93745		289.06	0.82609	285.93	0.86596	285.93	0.90693	285.93	0.8928	285.93	0.8819
366	0.0246	294	0.95023		290	0.82697	287.03	0.86608	287.03	0.88605	287.03	0.8776	287.03	0.87986
367.07	0.02569	295.07	0.96883		291.07	0.83472	287.96	0.86572	287.96	0.87139	287.96	0.88133	287.96	0.87571
368	0.02694	296	0.97607		292	0.84378	289.06	0.8646	289.06	0.87789	289.06	0.8806	289.06	0.88543
369.07	0.02844	297.07	0.97264		293.07	0.86421	290	0.86677	290	0.88749	290	0.89046	290	0.89759
370	0.03018	298	0.96341		294	0.87462	291.07	0.86008	291.07	0.88951	291.07	0.87742	291.07	0.89894
371.06	0.03219	299.07	0.96407		295.07	0.88537	292	0.86877	292	0.90586	292	0.88514	292	0.91106
371.96	0.03432	300	0.95811		296	0.90297	293.07	0.88335	293.07	0.92586	293.07	0.89641	293.07	0.9269
373.03	0.03668	300.93	0.95254		297.07	0.91664	294	0.89174	294	0.94036	294	0.90412	294	0.93353
373.93	0.03926	302.03	0.95468		298	0.91679	295.07	0.90405	295.07	0.94276	295.07	0.9047	295.07	0.93259
375	0.04203	302.96	0.96742		299.07	0.91338	296	0.92466	296	0.95578	296	0.92069	296	0.93926
376.06	0.04506	304.06	0.96987		300	0.9203	297.07	0.93389	297.07	0.96258	297.07	0.92886	297.07	0.95091
376.96	0.04821	305	0.96899		300.93	0.92273	298	0.93101	298	0.94944	298	0.93264	298	0.93888
378.03	0.05151	305.93	0.97513		302.03	0.93449	299.07	0.93503	299.07	0.94535	299.07	0.92391	299.07	0.92628
378.93	0.05489	307.03	0.97057		302.96	0.93448	300	0.94797	300	0.9378	300	0.91586	300	0.92643
380	0.05854	307.96	0.96084		304.06	0.94406	300.93	0.95082	300.93	0.93394	300.93	0.91316	300.93	0.92448
381.07	0.06248	309.06	0.95672		305	0.94755	302.03	0.95138	302.03	0.94378	302.03	0.91646	302.03	0.92108
382	0.06704	310	0.95993		305.93	0.94565	302.96	0.95442	302.96	0.94599	302.96	0.90923	302.96	0.92478
383.07	0.07223	310.93	0.95178		307.03	0.94669	304.06	0.95694	304.06	0.95616	304.06	0.90753	304.06	0.92673
384	0.07801	312.03	0.94217		307.96	0.96334	305	0.94349	305	0.95869	305	0.91164	305	0.92119
385.07	0.0839	312.96	0.9264		309.06	0.96018	305.93	0.94211	305.93	0.96251	305.93	0.90628	305.93	0.92332
386	0.09025	314.06	0.91576		310	0.96303	307.03	0.94535	307.03	0.95902	307.03	0.89789	307.03	0.91483
387.07	0.09669	315	0.88999		310.93	0.95964	307.96	0.95113	307.96	0.97068	307.96	0.90226	307.96	0.91476
388	0.1032	315.93	0.87626		312.03	0.94603	309.06	0.9513	309.06	0.95738	309.06	0.90028	309.06	0.92772
389.07	0.10955	317.03	0.86222		312.96	0.93274	310	0.95503	310	0.95757	310	0.89598	310	0.93068
390	0.11628	317.96	0.85154		314.06	0.93417	310.93	0.94812	310.93	0.94735	310.93	0.89427	310.93	0.92667
391.06	0.12304	319.06	0.81917		315	0.91822	312.03	0.94005	312.03	0.93198	312.03	0.88826	312.03	0.91502
391.96	0.12999	320	0.79271		315.93	0.90624	312.96	0.93013	312.96	0.92169	312.96	0.87745	312.96	0.91202
393.03	0.13675	321.07	0.76049		317.03	0.90011	314.06	0.91995	314.06	0.92271	314.06	0.88493	314.06	0.89219
393.93	0.14399	322	0.72641		317.96	0.87997	315	0.91141	315	0.9166	315	0.87556	315	0.88835
395	0.1514	323.07	0.68799		319.06	0.84898	315.93	0.89808	315.93	0.90605	315.93	0.86068	315.93	0.86893
396.06	0.15877	324	0.65421		320	0.8269	317.03	0.88854	317.03	0.89268	317.03	0.84075	317.03	0.85831
396.96	0.16655	325.07	0.62183		321.07	0.80334	317.96	0.88234	317.96	0.88267	317.96	0.82958	317.96	0.84025
398.03	0.17497	326	0.58495		322	0.77599	319.06	0.86573	319.06	0.85893	319.06	0.79911	319.06	0.81716
398.93	0.18427	327.07	0.5483		323.07	0.75247	320	0.84252	320	0.82514	320	0.77767	320	0.78393
400	0.19422	328	0.50997		324	0.7285	321.07	0.8186	321.07	0.801	321.07	0.75827	321.07	0.76396
401.06	0.20544	329.07	0.47666		325.07	0.70076	322	0.78908	322	0.7794	322	0.7449	322	0.73735
401.96	0.21727	330	0.4366		326	0.67604	323.07	0.75702	323.07	0.74317	323.07	0.71299	323.07	0.71536
403.03	0.23029	330.93	0.39909		327.07	0.64054	324	0.72254	324	0.71	324	0.68386	324	0.70123
403.93	0.24326	332.03	0.36066		328	0.59965	325.07	0.68866	325.07	0.68199	325.07	0.65582	325.07	0.67655
405	0.25712	332.96	0.3285		329.07	0.55724	326	0.66386	326	0.65114	326	0.62536	326	0.6535
406.06	0.27158	334.06	0.29561		330	0.51803	327.07	0.63242	327.07	0.61332	327.07	0.58957	327.07	0.62457
406.96	0.28649	335	0.26349		330.93	0.47565	328	0.58877	328	0.57506	328	0.55496	328	0.58321
408.03	0.3006	335.93	0.23235		332.03	0.43361	329.07	0.55274	329.07	0.54264	329.07	0.52455	329.07	0.53805
408.93	0.31476	337.03	0.20496		332.96	0.39424	330	0.5174	330	0.5082	330	0.48842	330	0.50322
410	0.32822	337.96	0.17567		334.06	0.35756	330.93	0.47317	330.93	0.47282	330.93	0.45576	330.93	0.46386
411.07	0.34014	339.06	0.14982		335	0.31975	332.03	0.43212	332.03	0.4369	332.03	0.42041	332.03	0.42953
412	0.35063	340	0.12835		335.93	0.28135	332.96	0.3984	332.96	0.40149	332.96	0.38728	332.96	0.39242
413.07	0.36143	341.07	0.10756		337.03	0.24897	334.06	0.35981	334.06	0.36116	334.06	0.34946	334.06	0.35587
414	0.37093	342	0.0906		337.96	0.21785	335	0.31792	335	0.32545	335	0.31435	335	0.32088
415.07	0.37959	343.07	0.07467		339.06	0.18571	335.93	0.28045	335.93	0.2872	335.93	0.27828	335.93	0.2828
416	0.38827	344	0.06223		340	0.15686	337.03	0.24355	337.03	0.25045	337.03	0.24536	337.03	0.24475
417.07	0.3978	345.07	0.05251		341.07	0.13117	337.96	0.20889	337.96	0.21833	337.96	0.21373	337.96	0.21531
418	0.40669	346	0.04358		342	0.11107	339.06	0.18105	339.06	0.18408	339.06	0.18366	339.06	0.18585
419.07	0.41638	347.07	0.03647		343.07	0.09065	340	0.15521	340	0.1571	340	0.1577	340	0.153
420	0.42597	348	0.03105		344	0.07427	341.07	0.13068	341.07	0.13086	341.07	0.13229	341.07	0.12811
421.06	0.43539	349.07	0.02589		345.07	0.06178	342	0.11058	342	0.1106	342	0.11021	342	0.1064
421.96	0.44326	350	0.02014		346	0.04971	343.07	0.0924	343.07	0.09308	343.07	0.08981	343.07	0.08618
423.03	0.45004	351.07	0.01648		347.07	0.03731	344	0.07576	344	0.07997	344	0.07623	344	0.07203
423.93	0.45588	352	0.01309		348	0.02943	345.07	0.06249	345.07	0.06474	345.07	0.06006	345.07	0.06178
425	0.46108	353.07	0.01083		349.07	0.02252	346	0.05143	346	0.0536	346	0.04955	346	0.05158
426.06	0.46596	354	0.00784		350	0.01706	347.07	0.04233	347.07	0.04392	347.07	0.03961	347.07	0.0418
426.96	0.47077	355.07	0.00664		351.07	0.01324	348	0.03449	348	0.03419	348	0.03242	348	0.03388
428.03	0.47624	356	0.00636		352	0.00961	349.07	0.02841	349.07	0.02776	349.07	0.02499	349.07	0.02681
428.93	0.48152	357.07	0.00477		353.07	0.00651	350	0.02239	350	0.02253	350	0.02093	350	0.02042
430	0.48704	358	0.00362		354	0.00559	351.07	0.01884	351.07	0.01806	351.07	0.01725	351.07	0.01638
431.04	0.49143	359.07	0.00326		355.07	0.00497	352	0.01497	352	0.01438	352	0.01506	352	0.01421
431.94	0.49513	360	0.00319		356	0.00461	353.07	0.01224	353.07	0.01216	353.07	0.01274	353.07	0.012
432.98	0.49737	361.07	0.00225		357.07	0.00586	354	0.0099	354	0.00972	354	0.01118	354	0.00993
434.02	0.49938	362	0.00196		358	0.008	355.07	0.00942	355.07	0.00924	355.07	0.0104	355.07	0.00913
435.07	0.50033	363.07	0.00176		359.07	0.01028	356	0.00884	356	0.00896	356	0.0098	356	0.00901
435.97	0.5015	364	0.00176		360	0.01403	357.07	0.00977	357.07	0.01096	357.07	0.00959	357.07	0.009
437.01	0.50357	365.07	0.00165		361.07	0.0187	358	0.01243	358	0.01229	358	0.01108	358	0.01072
438.05	0.5054	366	0.00175		362	0.02441	359.07	0.01525	359.07	0.01529	359.07	0.01308	359.07	0.01313
438.95	0.50616	367.07	0.00266		363.07	0.03184	360	0.01984	360	0.01856	360	0.0174	360	0.01807
440	0.50605	368	0.00144		364	0.03907	361.07	0.02602	361.07	0.02446	361.07	0.02198	361.07	0.02311
441.06	0.50523	369.07	0.00152		365.07	0.04827	362	0.03146	362	0.0308	362	0.0286	362	0.02918
441.96	0.5029	370	0.0022		366	0.05714	363.07	0.03751	363.07	0.03901	363.07	0.03457	363.07	0.03532
443.03	0.50066	370.93	0.00286		367.07	0.06842	364	0.04515	364	0.04636	364	0.04249	364	0.04225
443.93	0.4988	372.03	0.00343		368	0.08838	365.07	0.05341	365.07	0.05583	365.07	0.05106	365.07	0.0506
445	0.49756	372.96	0.00353		369.07	0.11062	366	0.06389	366	0.06481	366	0.06255	366	0.06083
446.06	0.49531	374.06	0.00351		370	0.1341	367.07	0.0778	367.07	0.07511	367.07	0.07385	367.07	0.07345
446.96	0.49265	375	0.00348		370.93	0.16049	368	0.09678	368	0.09417	368	0.09302	368	0.09261
448.03	0.48897	--	--		372.03	0.18643	369.07	0.11779	369.07	0.1144	369.07	0.11228	369.07	0.11222
448.93	0.48461	--	--		372.96	0.20792	370	0.14126	370	0.13711	370	0.13516	370	0.13454
450	0.47987	--	--		374.06	0.22962	370.93	0.16633	370.93	0.16442	370.93	0.15864	370.93	0.16027
451.06	0.47627	--	--		375	0.25431	372.03	0.19331	372.03	0.19458	372.03	0.18691	372.03	0.188
451.96	0.47388	--	--		375.93	0.27966	372.96	0.21699	372.96	0.21995	372.96	0.21308	372.96	0.21533
453.03	0.47282	--	--		377.03	0.3085	374.06	0.24383	374.06	0.25049	374.06	0.24164	374.06	0.24548
453.93	0.47119	--	--		377.96	0.3316	375	0.27168	375	0.28072	375	0.27257	375	0.27887
455	0.46975	--	--		379.06	0.34918	375.93	0.30195	375.93	0.3153	375.93	0.30576	375.93	0.31302
456.06	0.46806	--	--		380	0.35882	377.03	0.32927	377.03	0.34655	377.03	0.33949	377.03	0.34461
456.96	0.46381	--	--		381.06	0.36376	377.96	0.35394	377.96	0.37581	377.96	0.36373	377.96	0.37184
458.03	0.45786	--	--		381.96	0.36115	379.06	0.37224	379.06	0.39613	379.06	0.38529	379.06	0.39291
458.93	0.45239	--	--		383.03	0.35873	380	0.38416	380	0.40743	380	0.39857	380	0.40439
460	0.44555	--	--		383.93	0.35615	381.06	0.3881	381.06	0.41011	381.06	0.40428	381.06	0.40796
461.04	0.43724	--	--		385	0.35447	381.96	0.38974	381.96	0.40829	381.96	0.40147	381.96	0.41083
461.94	0.42986	--	--		386.06	0.35275	383.03	0.38833	383.03	0.4041	383.03	0.40284	383.03	0.40789
462.98	0.42225	--	--		386.96	0.35051	383.93	0.3873	383.93	0.39897	383.93	0.40027	383.93	0.40635
464.02	0.41315	--	--		388.03	0.34692	385	0.38512	385	0.39901	385	0.39865	385	0.40594
465.07	0.40367	--	--		388.93	0.34683	386.06	0.38289	386.06	0.39509	386.06	0.39792	386.06	0.40522
465.97	0.39498	--	--		390	0.34643	386.96	0.37972	386.96	0.39322	386.96	0.39585	386.96	0.40143
467.01	0.38527	--	--		391.07	0.34339	388.03	0.37871	388.03	0.38976	388.03	0.3922	388.03	0.40233
468.05	0.376	--	--		392	0.33872	388.93	0.37578	388.93	0.38778	388.93	0.39192	388.93	0.39993
468.95	0.36767	--	--		393.07	0.33206	390	0.37471	390	0.38596	390	0.38822	390	0.39884
470	0.35992	--	--		394	0.32859	391.07	0.37162	391.07	0.38515	391.07	0.38438	391.07	0.39527
471.06	0.35168	--	--		395.07	0.32372	392	0.36788	392	0.38114	392	0.37984	392	0.39267
471.96	0.34484	--	--		396	0.32044	393.07	0.35991	393.07	0.37442	393.07	0.37329	393.07	0.38226
473.03	0.33767	--	--		397.07	0.31311	394	0.35283	394	0.36647	394	0.36414	394	0.37417
473.93	0.33029	--	--		398	0.30475	395.07	0.34443	395.07	0.35439	395.07	0.35374	395.07	0.36112
475	0.32303	--	--		399.07	0.29074	396	0.33186	396	0.34105	396	0.34042	396	0.34812
476.06	0.31566	--	--		400	0.27424	397.07	0.31809	397.07	0.32868	397.07	0.32837	397.07	0.33383
476.96	0.30736	--	--		401.07	0.25782	398	0.30739	398	0.31554	398	0.31752	398	0.32141
478.03	0.29973	--	--		402	0.24631	399.07	0.29472	399.07	0.30344	399.07	0.30464	399.07	0.30802
478.93	0.29306	--	--		403.07	0.23637	400	0.28172	400	0.29253	400	0.29431	400	0.2967
480	0.28716	--	--		404	0.22489	401.07	0.27457	401.07	0.28204	401.07	0.28405	401.07	0.28711
481.04	0.28196	--	--		405.07	0.21573	402	0.26958	402	0.27221	402	0.27297	402	0.27525
481.94	0.27768	--	--		406	0.20491	403.07	0.26267	403.07	0.26319	403.07	0.26203	403.07	0.26578
482.98	0.27316	--	--		407.07	0.19331	404	0.25445	404	0.25365	404	0.25202	404	0.25718
484.02	0.2672	--	--		408	0.181	405.07	0.24401	405.07	0.24263	405.07	0.24079	405.07	0.24644
485.07	0.26005	--	--		409.07	0.16814	406	0.23139	406	0.23122	406	0.22972	406	0.23516
485.97	0.25235	--	--		410	0.15442	407.07	0.2163	407.07	0.21811	407.07	0.21879	407.07	0.22415
487.01	0.24418	--	--		411.07	0.14017	408	0.19953	408	0.20548	408	0.20671	408	0.21101
488.05	0.23539	--	--		412	0.12608	409.07	0.18339	409.07	0.19282	409.07	0.19268	409.07	0.19628
488.95	0.22744	--	--		413.07	0.11204	410	0.16795	410	0.1814	410	0.17838	410	0.18233
490	0.21972	--	--		414	0.09903	411.07	0.15278	411.07	0.16762	411.07	0.16372	411.07	0.16688
491.04	0.21227	--	--		415.07	0.08523	412	0.13744	412	0.15246	412	0.14856	412	0.15208
491.94	0.20525	--	--		416	0.07254	413.07	0.1227	413.07	0.13624	413.07	0.13324	413.07	0.13789
492.98	0.1991	--	--		417.07	0.0605	414	0.10889	414	0.1192	414	0.11834	414	0.12329
494.02	0.19344	--	--		418	0.04908	415.07	0.09496	415.07	0.10088	415.07	0.10302	415.07	0.10749
495.07	0.18852	--	--		419.07	0.03845	416	0.08119	416	0.08554	416	0.08965	416	0.09296
495.97	0.18417	--	--		420	0.02986	417.07	0.0671	417.07	0.07118	417.07	0.07734	417.07	0.07797
497.01	0.1797	--	--		421.06	0.02251	418	0.05542	418	0.05898	418	0.06517	418	0.0644
498.05	0.17556	--	--		421.96	0.01638	419.07	0.04441	419.07	0.04767	419.07	0.05424	419.07	0.0518
498.95	0.17153	--	--		423.03	0.01177	420	0.03487	420	0.03827	420	0.04437	420	0.0418
500	0.16789	--	--		423.93	0.00849	421.06	0.02664	421.06	0.02925	421.06	0.03468	421.06	0.0326
501.04	0.16459	--	--		425	0.00595	421.96	0.02037	421.96	0.02273	421.96	0.0257	421.96	0.02602
501.94	0.16236	--	--		426.06	0.00381	423.03	0.01512	423.03	0.01681	423.03	0.01871	423.03	0.02037
502.98	0.1611	--	--		426.96	0.00231	423.93	0.01058	423.93	0.01214	423.93	0.01335	423.93	0.01634
504.02	0.1605	--	--		428.03	0.00146	425	0.00716	425	0.00828	425	0.0092	425	0.01299
505.07	0.16072	--	--		428.93	0.00107	426.06	0.00446	426.06	0.00509	426.06	0.00605	426.06	0.0103
505.97	0.16186	--	--		430	0.00117	426.96	0.00263	426.96	0.0029	426.96	0.00363	426.96	0.00754
507.01	0.16353	--	--		431.07	0.00168	428.03	0.00131	428.03	0.00145	428.03	0.00199	428.03	0.00512
508.05	0.16506	--	--		432	0.00303	428.93	0.000742635	428.93	0.000609921	428.93	0.00107	428.93	0.00322
508.95	0.16685	--	--		433.07	0.00482	430	0.000385429	430	0.000261633	430	0.000637688	430	0.00173
510	0.16883	--	--		434	0.00666	431.07	0.000747904	431.07	0.000780703	431.07	0.000939511	431.07	0.00134
511.04	0.17125	--	--		435.07	0.00977	432	0.00176	432	0.00154	432	0.00173	432	0.00224
511.94	0.1747	--	--		436	0.01376	433.07	0.00344	433.07	0.00309	433.07	0.00317	433.07	0.00403
512.98	0.17939	--	--		437.07	0.01871	434	0.00535	434	0.00502	434	0.00496	434	0.00599
514.02	0.18597	--	--		438	0.0239	435.07	0.00844	435.07	0.00814	435.07	0.00794	435.07	0.00888
515.07	0.19389	--	--		439.07	0.03091	436	0.01241	436	0.01181	436	0.01159	436	0.01294
515.97	0.20342	--	--		440	0.03748	437.07	0.01724	437.07	0.01719	437.07	0.01682	437.07	0.01787
517.01	0.21393	--	--		441.06	0.0445	438	0.02312	438	0.0226	438	0.02229	438	0.02304
518.05	0.22595	--	--		441.96	0.0519	439.07	0.02989	439.07	0.02926	439.07	0.02895	439.07	0.03005
518.95	0.23918	--	--		443.03	0.06065	440	0.03698	440	0.03664	440	0.03613	440	0.03733
520	0.25431	--	--		443.93	0.06914	441.06	0.04468	441.06	0.04466	441.06	0.04492	441.06	0.04528
521.04	0.27046	--	--		445	0.07873	441.96	0.05284	441.96	0.05265	441.96	0.05353	441.96	0.05346
521.94	0.28775	--	--		446.06	0.08823	443.03	0.06186	443.03	0.06223	443.03	0.06318	443.03	0.06322
522.98	0.30578	--	--		446.96	0.09773	443.93	0.07208	443.93	0.07228	443.93	0.07325	443.93	0.0734
524.02	0.32476	--	--		448.03	0.10649	445	0.08223	445	0.08282	445	0.08382	445	0.08396
525.07	0.34368	--	--		448.93	0.11627	446.06	0.09231	446.06	0.09427	446.06	0.09383	446.06	0.09442
525.97	0.36353	--	--		450	0.12478	446.96	0.10242	446.96	0.10467	446.96	0.10335	446.96	0.10555
527.01	0.38463	--	--		451.06	0.1346	448.03	0.112	448.03	0.11507	448.03	0.11394	448.03	0.11644
528.05	0.40668	--	--		451.96	0.14256	448.93	0.12039	448.93	0.12545	448.93	0.12311	448.93	0.12615
528.95	0.42948	--	--		453.03	0.15084	450	0.12931	450	0.13434	450	0.13229	450	0.13601
530	0.45398	--	--		453.93	0.15755	451.06	0.13872	451.06	0.14365	451.06	0.14196	451.06	0.14573
531.02	0.47882	--	--		455	0.16653	451.96	0.14841	451.96	0.15187	451.96	0.15242	451.96	0.15375
532.05	0.50512	--	--		456.06	0.17398	453.03	0.15686	453.03	0.16092	453.03	0.16001	453.03	0.16113
532.94	0.53201	--	--		456.96	0.18252	453.93	0.16571	453.93	0.16982	453.93	0.16915	453.93	0.17011
533.97	0.55868	--	--		458.03	0.19121	455	0.17367	455	0.17919	455	0.17819	455	0.17832
535	0.58596	--	--		458.93	0.20003	456.06	0.18089	456.06	0.18696	456.06	0.18603	456.06	0.18717
536.02	0.61424	--	--		460	0.20754	456.96	0.18817	456.96	0.19623	456.96	0.19347	456.96	0.19659
537.05	0.64084	--	--		461.06	0.21353	458.03	0.19717	458.03	0.20559	458.03	0.20241	458.03	0.20736
537.94	0.6681	--	--		461.96	0.21934	458.93	0.20686	458.93	0.21501	458.93	0.21217	458.93	0.21535
538.97	0.69645	--	--		463.03	0.22826	460	0.21601	460	0.22254	460	0.22092	460	0.22359
540	0.72328	--	--		463.93	0.23784	461.06	0.22523	461.06	0.22996	461.06	0.22929	461.06	0.23078
541.02	0.74921	--	--		465	0.24831	461.96	0.23373	461.96	0.23822	461.96	0.23706	461.96	0.23946
542.05	0.77535	--	--		466.06	0.26168	463.03	0.24171	463.03	0.24714	463.03	0.24719	463.03	0.24702
542.94	0.79974	--	--		466.96	0.27302	463.93	0.25033	463.93	0.2556	463.93	0.25719	463.93	0.25715
543.97	0.82307	--	--		468.03	0.28207	465	0.26139	465	0.26716	465	0.2666	465	0.26856
545	0.84574	--	--		468.93	0.2913	466.06	0.27269	466.06	0.27978	466.06	0.27733	466.06	0.28248
546.02	0.86906	--	--		470	0.30138	466.96	0.28334	466.96	0.29158	466.96	0.28809	466.96	0.2918
547.05	0.8894	--	--		471.06	0.3104	468.03	0.29414	468.03	0.30119	468.03	0.29733	468.03	0.3036
547.94	0.90795	--	--		471.96	0.32137	468.93	0.30397	468.93	0.3128	468.93	0.30666	468.93	0.31461
548.97	0.92454	--	--		473.03	0.32949	470	0.314	470	0.32404	470	0.31776	470	0.32469
550	0.93878	--	--		473.93	0.33773	471.06	0.32584	471.06	0.33358	471.06	0.32832	471.06	0.33451
551.04	0.94826	--	--		475	0.34505	471.96	0.3357	471.96	0.34284	471.96	0.33914	471.96	0.34634
551.94	0.95802	--	--		476.06	0.35042	473.03	0.34384	473.03	0.35485	473.03	0.34913	473.03	0.35667
552.98	0.96679	--	--		476.96	0.35557	473.93	0.35263	473.93	0.36317	473.93	0.35649	473.93	0.36324
554.02	0.97377	--	--		478.03	0.36275	475	0.35958	475	0.37136	475	0.36518	475	0.37165
555.07	0.9816	--	--		478.93	0.36831	476.06	0.36432	476.06	0.37905	476.06	0.37288	476.06	0.38022
555.97	0.98859	--	--		480	0.36968	476.96	0.37079	476.96	0.38565	476.96	0.38017	476.96	0.39037
557.01	0.99399	--	--		481.06	0.37288	478.03	0.37632	478.03	0.38905	478.03	0.38628	478.03	0.39468
558.05	0.99838	--	--		481.96	0.37583	478.93	0.38029	478.93	0.39453	478.93	0.39194	478.93	0.40384
558.95	1	--	--		483.03	0.37518	480	0.38471	480	0.39729	480	0.39647	480	0.41042
560	0.9979	--	--		483.93	0.37247	481.06	0.38969	481.06	0.40221	481.06	0.40271	481.06	0.41357
561.02	0.99402	--	--		485	0.369	481.96	0.39459	481.96	0.40843	481.96	0.40699	481.96	0.41482
562.05	0.98876	--	--		486.06	0.36576	483.03	0.39904	483.03	0.41255	483.03	0.41167	483.03	0.41846
562.94	0.98135	--	--		486.96	0.36083	483.93	0.39944	483.93	0.41133	483.93	0.41167	483.93	0.41589
563.97	0.97249	--	--		488.03	0.3549	485	0.3952	485	0.40911	485	0.40858	485	0.41255
565	0.96196	--	--		488.93	0.35127	486.06	0.3936	486.06	0.40587	486.06	0.40504	486.06	0.41009
566.02	0.95086	--	--		490	0.34952	486.96	0.38893	486.96	0.4014	486.96	0.40194	486.96	0.40754
567.05	0.93602	--	--		491.06	0.34492	488.03	0.38197	488.03	0.39453	488.03	0.39505	488.03	0.40072
567.94	0.92071	--	--		491.96	0.33804	488.93	0.37679	488.93	0.38834	488.93	0.3904	488.93	0.39641
568.97	0.90641	--	--		493.03	0.33394	490	0.37494	490	0.38553	490	0.38826	490	0.39285
570	0.89264	--	--		493.93	0.32915	491.06	0.36584	491.06	0.37923	491.06	0.38225	491.06	0.38505
571.01	0.8779	--	--		495	0.32406	491.96	0.35794	491.96	0.36802	491.96	0.37279	491.96	0.37405
572.02	0.86473	--	--		496.06	0.31955	493.03	0.34893	493.03	0.35982	493.03	0.36315	493.03	0.3635
573.04	0.8494	--	--		496.96	0.31707	493.93	0.34385	493.93	0.35115	493.93	0.35573	493.93	0.35522
574.05	0.83156	--	--		498.03	0.3119	495	0.33428	495	0.34154	495	0.34628	495	0.34618
575.07	0.81132	--	--		498.93	0.30505	496.06	0.32615	496.06	0.33277	496.06	0.33573	496.06	0.3388
575.94	0.78993	--	--		500	0.29826	496.96	0.31885	496.96	0.32634	496.96	0.32707	496.96	0.33023
576.95	0.76748	--	--		501.04	0.29167	498.03	0.31394	498.03	0.31773	498.03	0.31935	498.03	0.32427
577.97	0.74522				501.94	0.28683	498.93	0.30213	498.93	0.31016	498.93	0.30895	498.93	0.31431
578.98	0.72287				502.98	0.28112	500	0.2939	500	0.29963	500	0.29591	500	0.30306
580	0.70168				504.02	0.27735	501.04	0.28518	501.04	0.28924	501.04	0.28632	501.04	0.29125
581.02	0.68074				505.07	0.27143	501.94	0.27494	501.94	0.27987	501.94	0.27788	501.94	0.28201
582.05	0.65964				505.97	0.26582	502.98	0.26621	502.98	0.27291	502.98	0.2692	502.98	0.27319
582.94	0.63876				507.01	0.25786	504.02	0.25811	504.02	0.26483	504.02	0.26164	504.02	0.26552
583.97	0.61865				508.05	0.25146	505.07	0.2488	505.07	0.25659	505.07	0.25514	505.07	0.25693
585	0.59741				508.95	0.24426	505.97	0.24047	505.97	0.24772	505.97	0.24678	505.97	0.24785
586.02	0.57605				510	0.23758	507.01	0.2329	507.01	0.23914	507.01	0.23687	507.01	0.23944
587.05	0.5545				511.04	0.23103	508.05	0.22492	508.05	0.22995	508.05	0.22649	508.05	0.23131
587.94	0.53326				511.94	0.22548	508.95	0.21801	508.95	0.22148	508.95	0.21731	508.95	0.22182
588.97	0.51207				512.98	0.22136	510	0.21184	510	0.21401	510	0.20846	510	0.21334
590	0.49214				514.02	0.21681	511.04	0.20396	511.04	0.20673	511.04	0.19873	511.04	0.20575
591.02	0.47305				515.07	0.21342	511.94	0.19549	511.94	0.19865	511.94	0.19151	511.94	0.19746
592.05	0.45449				515.97	0.20783	512.98	0.18736	512.98	0.18909	512.98	0.18501	512.98	0.18833
592.94	0.43542				517.01	0.20318	514.02	0.1801	514.02	0.1818	514.02	0.17797	514.02	0.18041
593.97	0.41635				518.05	0.19745	515.07	0.17202	515.07	0.17447	515.07	0.17085	515.07	0.17279
595	0.39679				518.95	0.19378	515.97	0.16555	515.97	0.16713	515.97	0.16405	515.97	0.16497
596.02	0.37757				520	0.19238	517.01	0.15939	517.01	0.15997	517.01	0.15589	517.01	0.15747
597.05	0.35888				521.06	0.19318	518.05	0.15174	518.05	0.1518	518.05	0.14763	518.05	0.14959
597.94	0.34103				521.96	0.19349	518.95	0.1452	518.95	0.14367	518.95	0.13958	518.95	0.14225
598.97	0.32435				523.03	0.19199	520	0.13925	520	0.1366	520	0.13241	520	0.13457
600	0.3088				523.93	0.18759	521.06	0.13413	521.06	0.1294	521.06	0.12562	521.06	0.12716
601.01	0.29306				525	0.18035	521.96	0.1293	521.96	0.12217	521.96	0.1192	521.96	0.12044
602.02	0.27806				526.06	0.17148	523.03	0.12444	523.03	0.117	523.03	0.11373	523.03	0.11446
603.04	0.26358				526.96	0.16225	523.93	0.11854	523.93	0.1105	523.93	0.10821	523.93	0.10757
604.05	0.2492				528.03	0.15847	525	0.11292	525	0.10348	525	0.10153	525	0.10113
605.07	0.23573				528.93	0.1538	526.06	0.10586	526.06	0.09687	526.06	0.0953	526.06	0.09464
605.94	0.22389				530	0.15929	526.96	0.09954	526.96	0.09128	526.96	0.08931	526.96	0.0887
606.95	0.21289				--	--	528.03	0.09478	528.03	0.08578	528.03	0.08343	528.03	0.08295
607.97	0.20294				--	--	528.93	0.09072	528.93	0.08099	528.93	0.0779	528.93	0.07777
608.98	0.19358				--	--	530	0.08808	530	0.07669	530	0.07357	530	0.07289
610	0.18415				--	--	531.04	0.08615	531.04	0.07295	531.04	0.06996	531.04	0.06887
611.01	0.17448				--	--	531.94	0.08377	531.94	0.06969	531.94	0.06626	531.94	0.06402
612.02	0.16436				--	--	532.98	0.08244	532.98	0.06687	532.98	0.06347	532.98	0.06011
613.04	0.15415				--	--	534.02	0.08177	534.02	0.06461	534.02	0.06058	534.02	0.05761
614.05	0.14457				--	--	--	--	535.07	0.06276	535.07	0.05876	535.07	0.05484
615.07	0.13582				--	--	--	--	535.97	0.06184	535.97	0.05621	535.97	0.05189
615.94	0.12758				--	--	--	--	537.01	0.06144	537.01	0.05489	537.01	0.05029
616.95	0.12034				--	--	--	--	538.05	0.0604	538.05	0.05329	538.05	0.04892
617.97	0.11386				--	--	--	--	538.95	0.05927	538.95	0.05156	538.95	0.04671
618.98	0.10735				--	--	--	--	540	0.05749	540	0.04874	540	0.04475
620	0.10075				--	--	--	--	541.04	0.05574	541.04	0.04648	541.04	0.04244
621.01	0.09455				--	--	--	--	541.94	0.05464	541.94	0.04516	541.94	0.0399
622.02	0.08842				--	--	--	--	542.98	0.05571	542.98	0.04492	542.98	0.03875
623.04	0.08251				--	--	--	--	--	--	544.02	0.04581	544.02	0.03803
624.05	0.07711				--	--	--	--	--	--	545.07	0.04699	545.07	0.03795
625.07	0.07235				--	--	--	--	--	--
625.94	0.06782				--	--	--	--	--	--
626.95	0.06372				--	--	--	--	--	--
627.97	0.05966				--	--	--	--	--	--
628.98	0.05597				--	--	--	--	--	--
630	0.05234				--	--	--	--	--	--
631.01	0.0491				--	--	--	--	--	--
632.02	0.04597				--	--	--	--	--	--
633.04	0.04341				--	--	--	--
634.05	0.0408				--	--
635.07	0.03859				--	--
635.94	0.03649				--	--
636.95	0.03461
637.97	0.03264
638.98	0.03091
640	0.02904
641	0.02721
642	0.02543
643	0.02377
644	0.02221
645	0.02095
646	0.01971
647	0.01864
648	0.01748
649	0.01633
650	0.0149
