# Supplementary material for: Mn2+ induced significant improvement and robust stability of radioluminescence in Cs3Cu2I5 for high-performance nuclear battery
Source: Nat Commun. 2021 Jun 23;12:3879. doi: 10.1038/s41467-021-24185-7 (PMC8222237; doi:10.1038/s41467-021-24185-7)
Supplement: Supplementary file 3 — Source Data [file 41467_2021_24185_MOESM3_ESM.zip › Source Data/Figure 2c-RL of Mn0%, 3% and 15%.xlsx]

## Sheet: Sheet1
	PL
wavelength	Cs3Cu2I5	0.03	0.15
348.94	3.03408	1.29	3.33
349.74	2.43157	2.65667	3.33
350.53	1.95226	2.248	5.33
351.33	1.49988	1.976	4.73
352.13	1.1372	1.294	4.73
352.92	0.84834	1.158	4.73
353.72	0.63692	1.634	3.73
354.51	0.49228	3.132	2.53
355.31	0.41097	4.698	4.13
356.1	0.38866	5.788	3.53
356.9	0.41484	6.332	3.13
357.69	0.47727	5.992	3.13
358.49	0.56001	5.244	2.73
359.28	0.64252	4.428	1.13
360.08	0.70267	4.088	1.73
360.87	0.7331	4.292	3.13
361.67	0.73919	4.496	3.13
362.46	0.73411	4.632	3.73
363.25	0.73438	4.222	4.13
364.05	0.76	3.608	3.73
364.84	0.82135	2.792	3.73
365.64	0.91488	2.792	4.73
366.43	1.02885	3.472	5.73
367.22	1.14952	4.834	6.93
368.02	1.26009	6.332	7.13
368.81	1.3424	7.012	6.13
369.61	1.38597	6.74	6.13
370.4	1.38887	5.446	5.13
371.19	1.35874	4.016	3.73
371.99	1.31239	3.2	3.33
372.78	1.27436	3.2	2.93
373.57	1.26413	4.084	1.93
374.37	1.29194	4.834	2.93
375.16	1.35591	5.312	2.93
375.95	1.44283	4.766	3.53
376.74	1.53653	4.29	3.53
377.54	1.63265	3.882	3.33
378.33	1.73865	4.494	3.33
379.12	1.8667	5.378	3.73
379.92	2.03363	6.264	3.53
380.71	2.25646	6.332	3.73
381.5	2.54065	5.446	3.73
382.29	2.87644	4.016	3.93
383.08	3.24777	2.996	4.93
383.88	3.63645	2.588	5.13
384.67	4.02223	2.996	5.13
385.46	4.39231	3.882	5.13
386.25	4.75152	5.176	3.53
387.04	5.1193	5.584	1.93
387.84	5.51396	5.856	1.53
388.63	5.94443	5.244	1.73
389.42	6.40147	5.176	1.93
390.21	6.85527	4.768	3.33
391	7.26209	5.38	3.73
391.79	7.58635	5.584	5.53
392.59	7.81162	5.788	6.53
393.38	7.94478	5.038	7.93
394.17	8.0101	4.698	8.13
394.96	8.04079	4.358	9.73
395.75	8.06339	4.766	9.73
396.54	8.09376	5.65	9.93
397.33	8.13986	6.944	8.53
398.12	8.20693	7.284	6.93
398.91	8.29677	6.604	5.13
399.7	8.41455	5.106	3.53
400.49	8.57087	4.29	1.73
401.28	8.7739	4.018	1.53
402.07	9.02069	4.632	1.73
402.86	9.30428	5.79	1.73
403.65	9.61575	7.356	3.13
404.44	9.94263	8.24	5.13
405.23	10.2777	8.58	6.33
406.02	10.6334	8.58	7.53
406.81	11.0353	8.784	8.93
407.6	11.5072	8.99	9.13
408.39	12.0646	9.06	9.33
409.18	12.7068	8.992	9.33
409.97	13.4049	8.786	9.33
410.76	14.1062	8.512	8.33
411.55	14.7554	8.444	6.93
412.34	15.3118	8.58	5.33
413.13	15.7577	8.786	5.33
413.92	16.1054	9.06	5.93
414.71	16.3993	9.13	6.93
415.5	16.6995	9.062	8.53
416.28	17.0632	8.72	9.53
417.07	17.5369	7.97	9.93
417.86	18.15	7.152	8.33
418.65	18.9003	6.538	8.93
419.44	19.7587	6.4	8.73
420.23	20.6798	6.674	9.13
421.02	21.6098	7.286	8.73
421.8	22.4928	8.036	10.33
422.59	23.2912	8.512	10.13
423.38	23.9905	8.58	10.33
424.17	24.5954	8.374	10.13
424.96	25.121	8.444	10.53
425.74	25.591	8.92	10.33
426.53	26.0291	9.602	10.53
427.32	26.4591	10.012	10.53
428.11	26.9053	10.15	10.93
428.89	27.3947	10.012	10.93
429.68	27.9478	9.466	11.13
430.47	28.5718	9.194	10.73
431.25	29.2519	9.67	10.73
432.04	29.9558	10.554	10.53
432.83	30.6435	11.168	10.53
433.62	31.2818	11.306	10.13
434.4	31.8538	11.102	10.53
435.19	32.3615	10.354	8.93
435.98	32.8197	9.538	8.53
436.76	33.2432	9.538	8.13
437.55	33.6391	9.878	8.13
438.34	34.0077	10.218	8.13
439.12	34.3478	10.218	9.33
439.91	34.6561	10.286	9.73
440.69	34.9347	9.878	11.33
441.48	35.1947	9.946	11.33
442.27	35.4503	10.422	12.33
443.05	35.7096	11.716	13.73
443.84	35.9827	12.328	15.13
444.62	36.2789	12.668	13.93
445.41	36.5996	12.192	15.33
446.2	36.9372	11.852	14.13
446.98	37.2882	10.83	12.93
447.77	37.6482	10.898	11.33
448.55	38.0097	10.966	11.53
449.34	38.369	11.986	10.53
450.12	38.7261	11.918	10.73
450.91	39.0734	12.394	11.93
451.69	39.395	11.986	11.93
452.48	39.674	12.054	11.53
453.26	39.8943	11.238	12.53
454.05	40.0467	11.034	12.53
454.83	40.1336	10.49	11.33
455.62	40.167	10.354	11.73
456.4	40.157	9.878	11.93
457.19	40.1076	9.604	10.93
457.97	40.0127	9.058	10.73
458.75	39.8632	8.716	10.53
459.54	39.6496	8.444	10.53
460.32	39.3697	8.92	10.13
461.11	39.0291	9.942	9.93
461.89	38.6438	11.236	9.93
462.67	38.2261	11.918	10.13
463.46	37.7891	12.054	9.53
464.24	37.3489	11.578	9.93
465.03	36.9265	11.102	11.13
465.81	36.5356	11.034	12.73
466.59	36.1934	11.784	12.53
467.38	35.911	12.532	14.13
468.16	35.6839	12.804	13.93
468.94	35.4916	12.19	12.73
469.73	35.3174	11.168	11.13
470.51	35.1445	9.874	11.53
471.29	34.9622	9.194	9.93
472.07	34.7759	9.602	9.73
472.86	34.6045	10.42	9.93
473.64	34.4554	11.17	10.13
474.42	34.3202	11.306	9.53
475.21	34.1833	11.374	9.93
475.99	34.0178	11.306	10.33
476.77	33.7924	11.646	10.13
477.55	33.4948	12.328	9.73
478.33	33.1419	13.008	9.73
479.12	32.7504	13.62	9.53
479.9	32.3328	13.416	9.13
480.68	31.895	12.736	9.33
481.46	31.4293	11.374	9.13
482.24	30.9085	10.898	9.53
483.03	30.3251	10.966	9.53
483.81	29.6964	11.442	9.73
484.59	29.0486	12.054	9.13
485.37	28.4087	12.53	9.73
486.15	27.8122	12.598	9.73
486.93	27.2768	12.122	9.73
487.72	26.7985	11.578	9.53
488.5	26.3798	11.442	9.73
489.28	26.0364	11.306	9.53
490.06	25.7746	11.374	9.13
490.84	25.5903	10.966	9.53
491.62	25.4748	10.558	10.13
492.4	25.3993	9.742	10.33
493.18	25.314	9.264	9.93
493.96	25.1717	8.582	9.93
494.74	24.9429	8.786	9.93
495.52	24.6098	9.602	9.73
496.3	24.1695	10.554	11.13
497.08	23.6332	11.1	12.73
497.86	23.0237	11.168	13.33
498.64	22.3673	10.758	13.13
499.42	21.6959	10.282	12.73
500.2	21.0406	9.67	11.13
500.98	20.432	10.078	9.93
501.76	19.8889	10.964	9.33
502.54	19.4208	12.396	9.53
503.32	19.0252	12.804	11.53
504.1	18.6972	12.872	13.13
504.88	18.4221	12.532	14.93
505.66	18.1869	12.804	16.53
506.44	17.9761	12.94	17.73
507.22	17.7751	13.622	17.33
508	17.5648	14.576	17.73
508.78	17.3362	15.462	17.13
509.56	17.0834	15.19	17.13
510.34	16.808	14.78	17.13
511.11	16.519	14.506	17.13
511.89	16.2376	14.914	18.33
512.67	15.9799	15.73	20.13
513.45	15.7589	17.092	23.33
514.23	15.582	18.182	26.33
515.01	15.4531	18.728	29.53
515.79	15.3672	19.136	29.93
516.56	15.3241	19.75	31.93
517.34	15.3272	20.704	33.53
518.12	15.3779	21.862	35.33
518.9	15.4631	23.292	37.53
519.68	15.5584	24.45	41.73
520.45	15.6245	24.79	44.33
521.23	15.6147	24.926	47.53
522.01	15.4884	25.334	50.93
522.79	15.2307	26.492	53.93
523.56	14.8511	28.058	56.13
524.34	14.3783	30.442	59.33
525.12	13.8515	33.166	62.53
525.9	13.31	36.026	65.73
526.67	12.7794	38.204	70.33
527.45	12.2781	39.838	74.53
528.23	11.8266	40.79	79.93
529	11.449	41.948	84.93
529.78	11.1671	43.584	89.93
530.56	10.9999	45.832	94.73
531.33	10.9501	48.556	101.13
532.11	10.993	51.554	106.93
532.89	11.0845	54.482	111.93
533.66	11.1775	56.796	118.13
534.44	11.2346	58.976	124.33
535.22	11.237	61.088	128.13
535.99	11.1908	63.606	133.33
536.77	11.113	65.99	137.93
537.55	11.0216	68.442	142.93
538.32	10.9255	70.348	146.53
539.1	10.8222	72.322	152.73
539.87	10.6976	74.298	158.73
540.65	10.5429	76.408	165.53
541.42	10.3574	78.588	171.53
542.2	10.1441	81.312	179.13
542.98	9.91158	83.968	187.13
543.75	9.6788	86.214	192.33
544.53	9.46091	88.462	198.33
545.3	9.26178	90.708	203.53
546.08	9.08731	93.024	210.13
546.85	8.94631	94.864	214.73
547.63	8.83919	96.704	219.53
548.4	8.75882	98.474	226.13
549.18	8.70398	100.312	230.33
549.95	8.66903	102.15	233.53
550.73	8.63949	104.056	238.53
551.5	8.60022	105.826	244.53
552.27	8.54469	107.12	247.53
553.05	8.46719	107.734	252.53
553.82	8.36882	108.892	257.13
554.6	8.26354	110.322	258.93
555.37	8.17512	112.16	262.33
556.15	8.1287	113.386	266.93
556.92	8.14576	115.36	269.93
557.69	8.23473	116.38	273.13
558.47	8.381	117.674	277.53
559.24	8.55221	118.424	278.93
560.01	8.7063	119.786	279.33
560.79	8.80452	120.332	281.53
561.56	8.82398	120.878	281.73
562.34	8.77127	121.218	281.73
563.11	8.67494	121.558	283.33
563.88	8.57249	121.762	284.53
564.66	8.49818	121.626	283.93
565.43	8.4751	121.08	284.33
566.2	8.50313	120.126	285.73
566.97	8.56029	119.718	285.73
567.75	8.61799	119.172	284.13
568.52	8.65142	118.49	284.53
569.29	8.643	117.606	282.93
570.07	8.5889	116.722	280.33
570.84	8.50623	115.496	275.53
571.61	8.42217	114.544	272.73
572.38	8.36241	114.408	269.73
573.15	8.34439	114.68	268.13
573.93	8.37485	114.816	266.13
574.7	8.44158	114.68	264.73
575.47	8.51853	114.134	263.33
576.24	8.57807	113.384	260.13
577.02	8.60348	112.294	255.33
577.79	8.58922	110.796	250.33
578.56	8.54295	108.412	247.53
579.33	8.48209	105.69	243.73
580.1	8.42439	102.968	238.73
580.87	8.37724	100.654	236.53
581.64	8.34171	99.02	233.73
582.42	8.31624	98.204	228.73
583.19	8.29731	97.658	224.53
583.96	8.28158	96.636	221.13
584.73	8.2692	95.274	216.53
585.5	8.25615	93.776	211.93
586.27	8.232	91.868	207.33
587.04	8.18702	89.69	202.33
587.81	8.11872	87.306	199.33
588.58	8.03192	85.194	194.73
589.35	7.94393	83.082	190.93
590.12	7.8822	81.176	187.53
590.9	7.87106	79.472	182.93
591.67	7.91972	77.974	176.73
592.44	8.02144	76.544	172.13
593.21	8.15434	75.182	167.33
593.98	8.28575	74.296	162.73
594.75	8.38416	73.276	157.93
595.52	8.43117	72.596	154.13
596.29	8.42452	70.962	149.13
597.06	8.37448	68.784	144.73
597.83	8.2995	65.448	139.93
598.6	8.21962	62.588	136.33
599.36	8.15041	60	131.73
600.13	8.10064	58.638	128.53
600.9	8.07483	57.752	123.73
601.67	8.07448	57.342	118.93
602.44	8.09993	56.524	114.53
603.21	8.15186	55.094	111.13
603.98	8.22943	53.392	107.73
604.75	8.32722	51.622	105.93
605.52	8.43806	49.988	103.73
606.29	8.55547	48.898	101.53
607.06	8.67337	47.808	98.73
607.82	8.78848	46.786	95.33
608.59	8.90371	45.356	90.73
609.36	9.02483	44.198	87.73
610.13	9.1545	42.904	84.73
610.9	9.28781	42.018	81.53
611.67	9.41181	40.792	78.93
612.43	9.50944	39.43	75.93
613.2	9.56452	37.66	73.13
613.97	9.56541	36.026	69.93
614.74	9.5122	34.664	67.93
615.51	9.41664	33.846	64.73
616.27	9.28957	33.572	64.13
617.04	9.13198	33.844	62.33
617.81	8.93777	33.572	60.53
618.58	8.69593	32.414	58.93
619.34	8.39512	30.576	57.33
620.11	8.03961	28.67	54.33
620.88	7.65717	26.9	51.33
621.65	7.29314	25.47	48.73
622.41	6.99773	24.722	45.93
623.18	6.81198	24.518	44.33
623.95	6.75104	24.518	42.53
624.71	6.80068	24.042	42.33
625.48	6.92267	23.292	42.33
626.25	7.06594	22.474	40.93
627.01	7.18294	21.588	40.53
627.78	7.24295	20.976	39.53
628.55	7.2347	20.362	38.13
629.31	7.16735	20.09	35.93
630.08	7.06868	19.546	35.73
630.85	6.97383	19.07	33.93
631.61	6.91742	18.184	31.93
632.38	6.92925	18.048	30.13
633.15	7.01954	18.048	28.53
633.91	7.17158	18.456	26.93
634.68	7.34949	18.388	25.73
635.44	7.50903	18.184	26.13
636.21	7.60384	17.23	26.13
636.97	7.6104	16.14	26.53
637.74	7.5412	15.186	26.53
638.51	7.43987	15.186	26.13
639.27	7.36046	15.594	25.93
640.04	7.35395	16.208	24.13
640.8	7.44319	16.276	22.13
641.57	7.61256	15.936	20.73
642.33	7.8105	14.71	19.73
643.1	7.97284	13.824	18.33
643.86	8.04318	13.142	18.53
644.63	7.99254	13.62	19.13
645.39	7.81657	14.37	18.53
646.16	7.53157	15.46	18.53
646.92	7.16407	15.392	18.13
647.68	6.73894	15.256	18.13
648.45	6.26854	14.302	18.13
649.21	5.76745	13.756	18.53
649.98	5.25948	12.802	17.93
650.74	4.77196	12.802	17.73
651.51	4.33541	12.394	17.53
652.27	3.98839	12.19	15.93
653.03	3.76612	11.51	14.53
653.8	3.69021	11.714	13.33
654.56	3.77663	11.714	13.33
655.32	4.02941	11.85	11.53
656.09	4.43115	11.646	11.53
656.85	4.94101	11.782	11.33
657.62	5.50665	11.442	12.53
658.38	6.06589	11.034	12.93
659.14	6.56182	11.034	13.53
659.91	6.95663	11.85	14.73
660.67	7.24142	12.258	14.93
661.43	7.42714	12.19	13.93
662.19	7.53522	11.646	12.33
662.96	7.58727	11.17	12.33
663.72	7.59612	10.286	11.13
664.48	7.55629	9.538	10.93
665.25	7.44648	9.266	10.33
666.01	7.24382	9.878	10.33
666.77	6.93757	10.15	10.13
667.53	6.5384	10.422	10.13
668.3	6.08305	10.286	9.73
669.06	5.62969	10.354	10.13
669.82	5.24055	9.81	10.13
670.58	4.95647	9.47	10.13
671.34	4.78093	9.198	9.73
672.11	4.68478	9.402	10.13
672.87	4.62557	9.742	9.73
673.63	4.56222	10.218	9.73
674.39	4.47223	10.762	9.33
675.15	4.36049	10.898	9.73
675.91	4.25181	10.694	9.73
676.68	4.16706	10.49	9.73
677.44	4.11803	10.354	9.73
678.2	4.11071	10.354	9.73
678.96	4.15319	10.762	9.33
679.72	4.25051	11.238	9.53
680.48	4.40979	11.374	10.13
681.24	4.63531	11.034	10.13
682	4.92076	10.422	10.53
682.76	5.23604	10.286	10.53
683.53	5.54396	10.286	9.93
684.29	5.80841	10.898	9.53
685.05	5.9979	11.374	9.13
685.81	6.0869	11.782	9.33
686.57	6.06911	11.1	9.53
687.33	5.94705	10.35	10.13
688.09	5.73277	9.124	10.33
688.85	5.45464	8.648	10.73
689.61	5.15629	8.444	10.13
690.37	4.87726	8.922	10.33
691.13	4.65422	9.468	9.93
691.89	4.51537	9.742	9.93
692.65	4.47328	9.604	10.13
693.41	4.52473	9.33	10.33
694.17	4.66647	9.058	9.73
694.93	4.88733	8.922	9.53
695.69	5.16507	8.786	9.13
696.45	5.46382	8.924	8.73
697.2	5.7384	9.13	9.13
697.96	5.93325	9.198	9.53
698.72	6.0022	8.992	9.73
699.48	5.91515	8.922	9.93
700.24	5.66255	8.784	10.13
701	5.25717	8.648	9.53
701.76	4.73883	8.51	9.13
702.52	4.15982	8.58	9.13
703.28	3.58468	8.65	9.53
704.04	3.08907	9.128	9.53
704.79	2.74609	9.604	9.93
705.55	2.59939	10.218	10.13
706.31	2.66113	10.354	9.93
707.07	2.90469	10.422	9.73
707.83	3.27213	10.082	9.73
708.59	3.69174	9.674	9.73
709.34	4.11079	9.13	9.73
710.1	4.49836	8.856	9.93
710.86	4.85188	8.65	9.73
711.62	5.18142	8.65	9.33
712.37	5.4954	8.718	9.53
713.13	5.78376	8.922	9.33
713.89	6.02681	9.06	9.73
714.65	6.19699	9.06	9.53
715.4	6.27226	8.65	9.73
716.16	6.24627	8.376	9.13
716.92	6.13144	8.172	9.13
717.68	5.95056	8.24	8.53
718.43	5.73353	8.24	8.53
719.19	5.51077	8.512	8.53
719.95	5.30495	8.65	8.73
720.7	5.12881	9.194	8.93
721.46	4.98443	9.466	9.33
722.22	4.85798	10.012	9.73
722.97	4.72679	10.15	9.93
723.73	4.57017	10.354	10.13
724.49	4.37863	9.946	10.53
725.24	4.15578	9.742	10.33
726	3.9261	9.47	9.93
726.76	3.7195	9.402	9.73
727.51	3.55728	9.198	9.53
728.27	3.44216	8.992	9.33
729.02	3.36335	8.924	9.13
729.78	3.29742	8.65	9.53
730.54	3.22933	8.65	9.73
731.29	3.16423	8.512	9.73
732.05	3.12671	8.512	9.73
732.8	3.14813	8.238	10.13
733.56	3.25861	8.376	9.73
734.31	3.47018	8.376	7.93
735.07	3.77043	8.514	6.73
735.82	4.13242	8.446	6.73
736.58	4.52812	8.652	6.93
737.34	4.93181	8.582	7.53
738.09	5.3217	8.65	9.53
738.85	5.68007	8.58	10.93
739.6	5.98414	8.648	10.53
740.35	6.20015	8.51	10.53
741.11	6.29475	8.51	10.33
741.86	6.25002	8.578	10.13
742.62	6.06781	8.716	10.13
743.37	5.77092	8.922	10.53
744.13	5.40364	9.06	9.93
744.88	5.01226	9.06	9.73
745.64	4.62885	8.854	9.53
746.39	4.26931	8.854	9.13
747.14	3.93857	8.786	8.73
747.9	3.62655	8.648	9.33
748.65	3.32581	8.512	9.53
749.41	3.02896	8.33	9.99667
750.16	2.73571	7.76	10.33
--	--	--	--
--		--	--
--		--	--
--		--	--
--		--	--
--		--	--
--		--	--
--		--	--
--		--	--
--		--	--
--		--	--
--		--	--
--		--	--
--		--	--
--		--	--
--		--	--
--		--	--
--		--	--
--		--	--
--		--	--
--		--	--
--		--	--
--		--	--
--		--	--
--		--	--
--		--	--
--		--	--
--		--	--
--		--	--
--		--	--
--		--	--
--		--	--
--		--	--
--		--	--
--		--	--
--		--	--
--		--	--
--		--	--
--		--	--
--		--	--
--		--	--
--		--	--
--		--	--
--		--	--
--		--	--
--		--	--
--		--	--
--		--	--
--		--	--
--		--	--
--		--	--
--		--	--
--		--	--
--		--	--
--		--	--
--		--	--
--		--	--
--		--	--
--		--	--
--		--	--
--		--	--
--		--	--
--		--	--
--		--	--
--		--	--
--		--	--
--		--	--
--		--	--
--		--	--
--		--	--
--		--	--
--		--	--
--		--	--
--		--	--
--		--	--
--		--	--
--		--	--
--		--	--
--		--	--
--		--	--
--		--	--
--		--	--
--		--	--
--		--	--
--		--	--
--		--	--
--		--	--
--		--	--
--		--	--
--		--	--
--		--	--
--		--	--
--		--	--
--		--	--
--		--	--
--		--	--
--		--	--
--		--	--
--		--	--
--		--	--
--		--	--
--		--	--
--		--	--
--		--	--
--		--	--
--		--	--
--		--	--
--		--	--
--		--	--
--		--	--
--		--	--
--		--	--
--		--	--
--		--	--
--		--	--
--		--	--
--		--	--
--		--	--
--		--	--
--		--	--
--		--	--
--		--	--
--		--	--
--		--	--
--		--	--
--		--	--
--		--	--
--		--	--
--		--	--
--		--	--
--		--	--
--		--	--
--		--	--
--		--	--
--		--	--
--		--	--
--		--	--
--		--	--
--		--	--
--		--	--
--		--	--
--		--	--
--		--	--
--		--	--
--		--	--
--		--	--
--		--	--
--		--	--
--		--	--
--		--	--
--		--	--
--		--	--
--		--	--
--		--	--
--		--	--
--		--	--
--		--	--
--		--	--
--		--	--
--		--	--
--		--	--
--		--	--
--		--	--
--		--	--
--		--	--
--		--	--
--		--	--
--		--	--
--		--	--
--		--	--
--		--	--
--		--	--
--		--	--
--		--	--
--		--	--
--		--	--
--		--	--
--		--	--
--		--	--
--		--	--
--		--	--
--		--	--
--		--	--
--		--	--
--		--	--
--		--	--
--		--	--
--		--	--
--		--	--
--		--	--
--		--	--
--		--	--
--		--	--
--		--	--
--		--	--
--		--	--
--		--	--
--		--	--
--		--	--
--		--	--
--		--	--
--		--	--
--		--	--
--		--	--
--		--	--
--		--	--
--		--	--
--		--	--
--		--	--
--		--	--
--		--	--
--		--	--
--		--	--
--		--	--
--		--	--
--		--	--
--		--	--
--		--	--
--		--	--
--		--	--
--		--	--
--		--	--
--		--	--
--		--	--
--		--	--
--		--	--
--		--	--
--		--	--
--		--	--
--		--	--
--		--	--
--		--	--
--		--	--
--		--	--
--		--	--
--		--	--
--		--	--
--		--	--
--		--	--
--		--	--
--		--	--
--		--	--
--		--	--
--		--	--
--		--	--
--		--	--
--		--	--
--		--	--
--		--	--
--		--	--
--		--	--
--		--	--
--		--	--
--		--	--
--		--	--
--		--	--
--		--	--
--		--	--
--		--	--
--		--	--
--		--	--
--		--	--
--		--	--
--		--	--
--		--	--
--		--	--
--		--	--
--		--	--
--		--	--
--		--	--
--		--	--
--		--	--
--		--	--
--		--	--
--		--	--
--		--	--
--		--	--
--		--	--
--		--	--
--		--	--
--		--	--
--		--	--
--		--	--
--		--	--
--		--	--
--		--	--
--		--	--
--		--	--
--		--	--
--		--	--
--		--	--
--		--	--
--		--	--
--		--	--
--		--	--
--		--	--
--		--	--
--		--	--
--		--	--
--		--	--
--		--	--
--		--	--
--		--	--
--		--	--
--		--	--
--		--	--
--		--	--
--		--	--
--		--	--
--		--	--
--		--	--
--		--	--
--		--	--
--		--	--
--		--	--
--		--	--
--		--	--
--		--	--
--		--	--
--		--	--
--		--	--
--		--	--
--		--	--
--		--	--
--		--	--
--		--	--
--		--	--
--		--	--
--		--	--
--		--	--
--		--	--
--		--	--
--		--	--
--		--	--
--		--	--
--		--	--
--		--	--
--		--	--
--		--	--
--		--	--
--		--	--
--		--	--
--		--	--
--		--	--
--		--	--
--		--	--
--		--	--
--		--	--
--		--	--
--		--	--
--		--	--
--		--	--
--		--	--
--		--	--
--		--	--
--		--	--
--		--	--
--		--	--
--		--	--
--		--	--
--		--	--
--		--	--
--		--	--
--		--	--
--		--	--
--		--	--
--		--	--
--		--	--
--		--	--
--		--	--
--		--	--
--		--	--
--		--	--
--		--	--
--		--	--
--		--	--
--		--	--
--		--	--
--		--	--
--		--	--
--		--	--
--		--	--
--		--	--
--		--	--
--		--	--
--		--	--
--		--	--
--		--	--
--		--	--
--		--	--
--		--	--
--		--	--
--		--	--
--		--	--
--		--	--
--		--	--
--		--	--
--		--	--
--		--	--
--		--	--
--		--	--
--		--	--
--		--	--
--		--	--
--		--	--
--		--	--
--		--	--
--		--	--
--		--	--
--		--	--
--		--	--
--		--	--
--		--	--
--		--	--
--		--	--
--		--	--
--		--	--
--		--	--
--		--	--
--		--	--
--		--	--
--		--	--
--		--	--
--		--	--
--		--	--
--		--	--
--		--	--
--		--	--
--		--	--
--		--	--
--		--	--
--		--	--
--		--	--
--		--	--
--		--	--
--		--	--
--		--	--
--		--	--
--		--	--
--		--	--
--		--	--
--		--	--
--		--	--
--		--	--
--		--	--
--		--	--
--		--	--
--		--	--
--		--	--
--		--	--
--		--	--
--		--	--
--		--	--
--		--	--
--		--	--
--		--	--
--		--	--
--		--	--
--		--	--
--		--	--
--		--	--
--		--	--
--		--	--
--		--	--
--		--	--
--		--	--
--		--	--
--		--	--
--		--	--
--		--	--
--		--	--
--		--	--
--		--	--
--		--	--
--		--	--
--		--	--
--		--	--
--		--	--
--		--	--
--		--	--
--		--	--
--		--	--
--		--	--
--		--	--
--		--	--
--		--	--
--		--	--
--		--	--
--		--	--
--		--	--
--		--	--
--		--	--
--		--	--
--		--	--
--		--	--
--		--	--
--		--	--
--		--	--
--		--	--
--		--	--
--		--	--
--		--	--
--		--	--
--		--	--
--		--	--
--		--	--
--		--	--
--		--	--
--		--	--
--		--	--
--		--	--
--		--	--
--		--	--
--		--	--
--		--	--
--		--	--
--		--	--
--		--	--
--		--	--
--		--	--
--		--	--
--		--	--
--		--	--
