# Supplementary material for: Mn2+ induced significant improvement and robust stability of radioluminescence in Cs3Cu2I5 for high-performance nuclear battery
Source: Nat Commun. 2021 Jun 23;12:3879. doi: 10.1038/s41467-021-24185-7 (PMC8222237; doi:10.1038/s41467-021-24185-7)
Supplement: Supplementary file 3 — Source Data [file 41467_2021_24185_MOESM3_ESM.zip › Source Data/Figure 2d-RL and QY comparison.xlsx]

## Sheet: Sheet1
Mn concentration	intrinsic	Mn2+		310	385	RL	385	310
0	37352		0	112056	--	0.23798	--	38.3
3	30997	7895	3	30997	7895	0.51833	2.7	10.6006
5	34819	2394	5	34819	8379	0.5689	2.8	11.6354
7	24396	9863	7	24396	9863	0.65311	3.4	16.5
10	24611	11801	10	24611	11801	0.8236	8.7	18.1439
15	72013	16036	15	36006	16036	1	10.3	23.1268
20	40899	9158	20	20449	9158	0.80864	4.9	12.9413
25	37488	11232	25	18744	11232	0.75816	5.8	11.6791
