# Supplementary material for: Mn2+ induced significant improvement and robust stability of radioluminescence in Cs3Cu2I5 for high-performance nuclear battery
Source: Nat Commun. 2021 Jun 23;12:3879. doi: 10.1038/s41467-021-24185-7 (PMC8222237; doi:10.1038/s41467-021-24185-7)
Supplement: Supplementary file 3 — Source Data [file 41467_2021_24185_MOESM3_ESM.zip › Source Data/Figure 3a-co-excitation of laser and X-ray.xlsx]

## Sheet: Sheet1
wavelength	320 nm		X-ray		320 nm+X-ray
349.74	0.0021	349.74	0.00264	349.74	0.000964256
350.53	0.0021	350.53	0.00132	350.53	0.00257
351.33	0.0021	351.33	0.00132	351.33	0.00225
352.13	0.0028	352.13	0.00595	352.13	0.00129
352.92	0.0021	352.92	0.00727	352.92	0.00193
353.72	0.00562	353.72	0.00727	353.72	0.00225
354.51	0.00562	354.51	0.00198	354.51	0.00515
355.31	0.00492	355.31	0.00132	355.31	0.00257
356.1	0	356.1	0.000660617	356.1	0.00193
356.9	0	356.9	0.00595	356.9	0
357.69	0.000699949	357.69	0.00661	357.69	0.000321419
358.49	0.00562	358.49	0.00528	358.49	0.000964256
359.28	0.01052	359.28	0.00132	359.28	0.00322
360.08	0.01052	360.08	0.00132	360.08	0.00515
360.87	0.00632	360.87	0.00198	360.87	0.00483
361.67	0.000699949	361.67	0.00132	361.67	0.00193
362.46	0.0014	362.46	0.00462	362.46	0.00161
363.25	0.00562	363.25	0.00528	363.25	0.00193
364.05	0.01122	364.05	0.00595	364.05	0.00451
364.84	0.01542	364.84	0.000660617	364.84	0.00483
365.64	0.01682	365.64	0.00132	365.64	0.00676
366.43	0.01192	366.43	0.000660617	366.43	0.00644
367.22	0.01122	367.22	0.00264	367.22	0.00612
368.02	0.01052	368.02	0.00198	368.02	0.00644
368.81	0.01542	368.81	0.00727	368.81	0.0074
369.61	0.01752	369.61	0.00595	369.61	0.00772
370.4	0.01894	370.4	0.00528	370.4	0.0074
371.19	0.01824	371.19	0	371.19	0.0074
371.99	0.01682	371.99	0.00462	371.99	0.00708
372.78	0.01682	372.78	0.00925	372.78	0.00772
373.57	0.01682	373.57	0.01455	373.57	0.0074
374.37	0.01824	374.37	0.01455	374.37	0.00998
375.16	0.01824	375.16	0.01455	375.16	0.01223
375.95	0.02034	375.95	0.01057	375.95	0.01448
376.74	0.01894	376.74	0.00661	376.74	0.01448
377.54	0.01682	377.54	0.00661	377.54	0.01223
378.33	0.01612	378.33	0.00991	378.33	0.01223
379.12	0.02104	379.12	0.01057	379.12	0.01223
379.92	0.02874	379.92	0.00727	379.92	0.01448
380.71	0.03296	380.71	0.00264	380.71	0.01448
381.5	0.03436	381.5	0.00132	381.5	0.01546
382.29	0.03436	382.29	0.000660617	382.29	0.01738
383.08	0.03576	383.08	0.00198	383.08	0.01963
383.88	0.03576	383.88	0.00793	383.88	0.02222
384.67	0.03996	384.67	0.01389	384.67	0.02286
385.46	0.04488	385.46	0.01786	385.46	0.02382
386.25	0.05048	386.25	0.01653	386.25	0.02543
387.04	0.05118	387.04	0.01455	387.04	0.02736
387.84	0.05258	387.84	0.01587	387.84	0.02962
388.63	0.05328	388.63	0.01786	388.63	0.03251
389.42	0.05748	389.42	0.01984	389.42	0.03541
390.21	0.0617	390.21	0.01852	390.21	0.03734
391	0.0659	391	0.01852	391	0.03734
391.79	0.068	391.79	0.01653	391.79	0.03766
392.59	0.0694	392.59	0.01786	392.59	0.04056
393.38	0.0708	393.38	0.01653	393.38	0.04346
394.17	0.07432	394.17	0.01786	394.17	0.04571
394.96	0.07852	394.96	0.01587	394.96	0.04603
395.75	0.08974	395.75	0.01521	395.75	0.04829
396.54	0.09744	396.54	0.01389	396.54	0.05311
397.33	0.10236	397.33	0.01389	397.33	0.05762
398.12	0.10166	398.12	0.01389	398.12	0.06245
398.91	0.10586	398.91	0.01587	398.91	0.06566
399.7	0.11216	399.7	0.02116	399.7	0.06824
400.49	0.12408	400.49	0.02646	400.49	0.06921
401.28	0.1311	401.28	0.02514	401.28	0.0721
402.07	0.1374	402.07	0.02182	402.07	0.07725
402.86	0.1416	402.86	0.01786	402.86	0.08176
403.65	0.14722	403.65	0.02382	403.65	0.08626
404.44	0.15844	404.44	0.02778	404.44	0.08917
405.23	0.17033	405.23	0.03373	405.23	0.09464
406.02	0.18155	406.02	0.03307	406.02	0.1001
406.81	0.18575	406.81	0.03241	406.81	0.10493
407.6	0.19207	407.6	0.03109	407.6	0.11009
408.39	0.19767	408.39	0.03175	408.39	0.1146
409.18	0.20399	409.18	0.03373	409.18	0.11974
409.97	0.20819	409.97	0.03837	409.97	0.12425
410.76	0.21731	410.76	0.03837	410.76	0.12714
411.55	0.23413	411.55	0.03771	411.55	0.13294
412.34	0.24533	412.34	0.03439	412.34	0.13873
413.13	0.25095	413.13	0.04036	413.13	0.14453
413.92	0.25795	413.92	0.04432	413.92	0.15225
414.71	0.26917	414.71	0.04828	414.71	0.15675
415.5	0.28249	415.5	0.04696	415.5	0.16383
416.28	0.28809	416.28	0.04828	416.28	0.16641
417.07	0.29511	417.07	0.04894	417.07	0.17155
417.86	0.30561	417.86	0.04828	417.86	0.17735
418.65	0.31543	418.65	0.04828	418.65	0.18475
419.44	0.32103	419.44	0.05227	419.44	0.19087
420.23	0.32665	420.23	0.05887	420.23	0.19505
421.02	0.33855	421.02	0.06418	421.02	0.19827
421.8	0.35327	421.8	0.06484	421.8	0.20567
422.59	0.36309	422.59	0.06418	422.59	0.21179
423.38	0.36729	423.38	0.06286	423.38	0.21919
424.17	0.37431	424.17	0.0622	424.17	0.22433
424.96	0.38761	424.96	0.0622	424.96	0.22852
425.74	0.39953	425.74	0.06748	425.74	0.23398
426.53	0.41145	426.53	0.06946	426.53	0.23656
427.32	0.42267	427.32	0.06946	427.32	0.24235
428.11	0.42897	428.11	0.06616	428.11	0.24718
428.89	0.42757	428.89	0.06946	428.89	0.25426
429.68	0.42687	429.68	0.07475	429.68	0.25941
430.47	0.43736	430.47	0.08005	430.47	0.26456
431.25	0.4556	431.25	0.07675	431.25	0.26745
432.04	0.4661	432.04	0.07675	432.04	0.27549
432.83	0.4717	432.83	0.07543	432.83	0.28322
433.62	0.47592	433.62	0.08071	433.62	0.29062
434.4	0.48082	434.4	0.08071	434.4	0.29481
435.19	0.49204	435.19	0.08137	435.19	0.29481
435.98	0.49764	435.98	0.08137	435.98	0.29481
436.76	0.50886	436.76	0.08137	436.76	0.29577
437.55	0.51376	437.55	0.08071	437.55	0.30091
438.34	0.52426	438.34	0.08401	438.34	0.30607
439.12	0.53058	439.12	0.08866	439.12	0.31121
439.91	0.53758	439.91	0.09328	439.91	0.31315
440.69	0.53898	440.69	0.09394	440.69	0.31636
441.48	0.53828	441.48	0.09526	441.48	0.3154
442.27	0.53828	442.27	0.0913	442.27	0.3154
443.05	0.5446	443.05	0.08666	443.05	0.31765
443.84	0.5446	443.84	0.08732	443.84	0.32119
444.62	0.5453	444.62	0.09262	444.62	0.32376
445.41	0.5446	445.41	0.09328	445.41	0.32376
446.2	0.5523	446.2	0.0913	446.2	0.32376
446.98	0.56212	446.98	0.086	446.98	0.3273
447.77	0.56282	447.77	0.08534	447.77	0.33052
448.55	0.56142	448.55	0.08666	448.55	0.33309
449.34	0.56072	449.34	0.09064	449.34	0.3302
450.12	0.56492	450.12	0.0946	450.12	0.32666
450.91	0.56562	450.91	0.0946	450.91	0.32312
451.69	0.56702	451.69	0.0946	451.69	0.32312
452.48	0.56282	452.48	0.0946	452.48	0.32408
453.26	0.56212	453.26	0.09328	453.26	0.3273
454.05	0.5572	454.05	0.09394	454.05	0.32762
454.83	0.5516	454.83	0.09394	454.83	0.32666
455.62	0.5467	455.62	0.09394	455.62	0.32151
456.4	0.546	456.4	0.08998	456.4	0.31893
457.19	0.546	457.19	0.086	457.19	0.31733
457.97	0.546	457.97	0.08203	457.97	0.31958
458.75	0.546	458.75	0.08203	458.75	0.317
459.54	0.53898	459.54	0.08269	459.54	0.31347
460.32	0.53828	460.32	0.08866	460.32	0.31089
461.11	0.52638	461.11	0.08666	461.11	0.30992
461.89	0.52778	461.89	0.08534	461.89	0.31283
462.67	0.51796	462.67	0.07873	462.67	0.30992
463.46	0.51376	463.46	0.07939	463.46	0.30767
464.24	0.51166	464.24	0.08071	464.24	0.3022
465.03	0.51026	465.03	0.08071	465.03	0.2977
465.81	0.50816	465.81	0.08203	465.81	0.29545
466.59	0.50254	466.59	0.07675	466.59	0.29351
467.38	0.49624	467.38	0.07277	467.38	0.2903
468.16	0.49204	468.16	0.06682	468.16	0.28548
468.94	0.48712	468.94	0.07078	468.94	0.28
469.73	0.48712	469.73	0.07609	469.73	0.27775
470.51	0.47662	470.51	0.07543	470.51	0.27743
471.29	0.47242	471.29	0.07144	471.29	0.27711
472.07	0.4633	472.07	0.06418	472.07	0.2726
472.86	0.4626	472.86	0.0655	472.86	0.26713
473.64	0.457	473.64	0.06418	473.64	0.26006
474.42	0.45068	474.42	0.06418	474.42	0.25683
475.21	0.44369	475.21	0.0622	475.21	0.25201
475.99	0.43597	475.99	0.0622	475.99	0.25137
476.77	0.43107	476.77	0.06286	476.77	0.24943
477.55	0.42547	477.55	0.06352	477.55	0.24686
478.33	0.41565	478.33	0.06418	478.33	0.24203
479.12	0.41005	479.12	0.06352	479.12	0.23656
479.9	0.41075	479.9	0.06484	479.9	0.23141
480.68	0.41005	480.68	0.06019	480.68	0.22916
481.46	0.40303	481.46	0.05689	481.46	0.22627
482.24	0.39183	482.24	0.05491	482.24	0.22627
483.03	0.38551	483.03	0.05887	483.03	0.22337
483.81	0.38551	483.81	0.06286	483.81	0.22112
484.59	0.37921	484.59	0.06286	484.59	0.21789
485.37	0.37921	485.37	0.06352	485.37	0.21597
486.15	0.37361	486.15	0.05953	486.15	0.21307
486.93	0.36869	486.93	0.05953	486.93	0.21082
487.72	0.35889	487.72	0.05821	487.72	0.20503
488.5	0.34697	488.5	0.05689	488.5	0.2031
489.28	0.34277	489.28	0.05755	489.28	0.20052
490.06	0.33645	490.06	0.05821	490.06	0.19763
490.84	0.33295	490.84	0.05953	490.84	0.19666
491.62	0.32525	491.62	0.05425	491.62	0.19215
492.4	0.32103	492.4	0.04962	492.4	0.19054
493.18	0.32103	493.18	0.04894	493.18	0.18636
493.96	0.32173	493.96	0.05359	493.96	0.18571
494.74	0.31963	494.74	0.05755	494.74	0.18539
495.52	0.31403	495.52	0.05821	495.52	0.18475
496.3	0.30983	496.3	0.05425	496.3	0.18443
497.08	0.30491	497.08	0.05425	497.08	0.18218
497.86	0.30491	497.86	0.05887	497.86	0.17993
498.64	0.30351	498.64	0.06352	498.64	0.17767
499.42	0.29931	499.42	0.06352	499.42	0.17767
500.2	0.29231	500.2	0.06286	500.2	0.17542
500.98	0.28739	500.98	0.06418	500.98	0.17542
501.76	0.28529	501.76	0.0655	501.76	0.17445
502.54	0.28529	502.54	0.0655	502.54	0.17381
503.32	0.28459	503.32	0.0688	503.32	0.17123
504.1	0.28529	504.1	0.06946	504.1	0.17123
504.88	0.28459	504.88	0.07078	504.88	0.17606
505.66	0.27969	505.66	0.07144	505.66	0.17928
506.44	0.27899	506.44	0.07609	506.44	0.17961
507.22	0.28039	507.22	0.07939	507.22	0.17961
508	0.28599	508	0.08468	508	0.18154
508.78	0.28249	508.78	0.09064	508.78	0.18668
509.56	0.28109	509.56	0.09593	509.56	0.18926
510.34	0.28109	510.34	0.09593	510.34	0.19151
511.11	0.28529	511.11	0.09593	511.11	0.19183
511.89	0.28599	511.89	0.10189	511.89	0.1944
512.67	0.29159	512.67	0.1118	512.67	0.19955
513.45	0.29721	513.45	0.12239	513.45	0.20728
514.23	0.30421	514.23	0.12701	514.23	0.21532
515.01	0.30913	515.01	0.13232	515.01	0.22112
515.79	0.31473	515.79	0.1376	515.79	0.22562
516.56	0.32033	516.56	0.15348	516.56	0.23109
517.34	0.32595	517.34	0.16407	517.34	0.23914
518.12	0.33295	518.12	0.17399	518.12	0.25039
518.9	0.34417	518.9	0.1806	518.9	0.25844
519.68	0.35047	519.68	0.19185	519.68	0.27067
520.45	0.36169	520.45	0.2031	520.45	0.2784
521.23	0.37291	521.23	0.21303	521.23	0.29094
522.01	0.38271	522.01	0.22294	522.01	0.30091
522.79	0.39183	522.79	0.23815	522.79	0.31283
523.56	0.40093	523.56	0.25337	523.56	0.32569
524.34	0.41425	524.34	0.26992	524.34	0.33663
525.12	0.42617	525.12	0.28447	525.12	0.35272
525.9	0.43736	525.9	0.30101	525.9	0.36816
526.67	0.44788	526.67	0.31688	526.67	0.3836
527.45	0.464	527.45	0.33474	527.45	0.39872
528.23	0.48082	528.23	0.34665	528.23	0.41352
529	0.49764	529	0.35856	529	0.43089
529.78	0.51096	529.78	0.37309	529.78	0.44634
530.56	0.52848	530.56	0.39229	530.56	0.46499
531.33	0.5495	531.33	0.41345	531.33	0.48301
532.11	0.56632	532.11	0.43527	532.11	0.50134
532.89	0.58244	532.89	0.45843	532.89	0.51935
533.66	0.59504	533.66	0.48289	533.66	0.53801
534.44	0.61046	534.44	0.50339	534.44	0.55602
535.22	0.62938	535.22	0.52391	535.22	0.57403
535.99	0.6504	535.99	0.54176	535.99	0.59139
536.77	0.67212	536.77	0.56821	536.77	0.61165
537.55	0.68124	537.55	0.59003	537.55	0.62902
538.32	0.69383	538.32	0.61451	538.32	0.64992
539.1	0.71065	539.1	0.63105	539.1	0.67276
539.87	0.72817	539.87	0.64692	539.87	0.6914
540.65	0.75129	540.65	0.66478	540.65	0.70909
541.42	0.76811	541.42	0.68461	541.42	0.72195
542.2	0.79053	542.2	0.71106	542.2	0.73963
542.98	0.80735	542.98	0.73156	542.98	0.75861
543.75	0.82977	543.75	0.75338	543.75	0.77757
544.53	0.84799	544.53	0.76727	544.53	0.79879
545.3	0.86339	545.3	0.78843	545.3	0.81422
546.08	0.86971	546.08	0.79966	546.08	0.82901
546.85	0.87461	546.85	0.82214	546.85	0.84379
547.63	0.88511	547.63	0.83735	547.63	0.86084
548.4	0.89773	548.4	0.85851	548.4	0.87433
549.18	0.91454	549.18	0.86842	549.18	0.88944
549.95	0.92014	549.95	0.87901	549.95	0.90551
550.73	0.92994	550.73	0.89354	550.73	0.9158
551.5	0.93976	551.5	0.91536	551.5	0.92126
552.27	0.94746	552.27	0.92595	552.27	0.92351
553.05	0.95376	553.05	0.92727	553.05	0.93798
553.82	0.95586	553.82	0.92265	553.82	0.95148
554.6	0.96638	554.6	0.93256	554.6	0.96144
555.37	0.97688	555.37	0.94247	555.37	0.96465
556.15	0.9881	556.15	0.96231	556.15	0.96658
556.92	0.9923	556.92	0.96959	556.92	0.97687
557.69	0.9923	557.69	0.98082	557.69	0.98425
558.47	0.9916	558.47	0.98148	558.47	0.98746
559.24	0.9923	559.24	0.98611	559.24	0.98521
560.01	0.9993	560.01	0.9967	560.01	0.99293
560.79	1	560.79	0.99736	560.79	0.99775
561.56	0.9993	561.56	0.9967	561.56	1
562.34	0.9923	562.34	0.98677	562.34	0.9955
563.11	0.98528	563.11	0.98677	563.11	0.99036
563.88	0.98108	563.88	0.9967	563.88	0.98875
564.66	0.97478	564.66	0.99538	564.66	0.98618
565.43	0.96848	565.43	1	565.43	0.98296
566.2	0.96288	566.2	0.99007	566.2	0.9804
566.97	0.95166	566.97	0.98611	566.97	0.97172
567.75	0.94676	567.75	0.97488	567.75	0.96915
568.52	0.94046	568.52	0.96561	568.52	0.95373
569.29	0.93134	569.29	0.95966	569.29	0.94955
570.07	0.92154	570.07	0.95041	570.07	0.93733
570.84	0.91032	570.84	0.94381	570.84	0.93476
571.61	0.89773	571.61	0.9385	571.61	0.92126
572.38	0.89003	572.38	0.92595	572.38	0.91644
573.15	0.87811	573.15	0.9147	573.15	0.90358
573.93	0.87181	573.93	0.89753	573.93	0.89298
574.7	0.85639	574.7	0.88892	574.7	0.87401
575.47	0.84659	575.47	0.87835	575.47	0.86084
576.24	0.83677	576.24	0.86842	576.24	0.8483
577.02	0.83187	577.02	0.85785	577.02	0.83865
577.79	0.81435	577.79	0.84924	577.79	0.82354
578.56	0.80245	578.56	0.83471	578.56	0.81326
579.33	0.78003	579.33	0.82346	579.33	0.79751
580.1	0.76461	580.1	0.80628	580.1	0.784
580.87	0.74849	580.87	0.79503	580.87	0.76407
581.64	0.74079	581.64	0.78312	581.64	0.75186
582.42	0.73447	582.42	0.76661	582.42	0.74188
583.19	0.71697	583.19	0.74941	583.19	0.7316
583.96	0.70085	583.96	0.73486	583.96	0.71359
584.73	0.67352	584.73	0.71965	584.73	0.69494
585.5	0.66372	585.5	0.69915	585.5	0.67951
586.27	0.6483	586.27	0.67865	586.27	0.67179
587.04	0.6406	587.04	0.66211	587.04	0.65957
587.81	0.62308	587.81	0.65683	587.81	0.64413
588.58	0.60066	588.58	0.64095	588.58	0.62323
589.35	0.58594	589.35	0.63105	589.35	0.60747
590.12	0.56982	590.12	0.60524	590.12	0.58914
590.9	0.56212	590.9	0.58805	590.9	0.57403
591.67	0.5446	591.67	0.57151	591.67	0.55602
592.44	0.53268	592.44	0.5616	592.44	0.53994
593.21	0.51166	593.21	0.54507	593.21	0.52675
593.98	0.50114	593.98	0.53051	593.98	0.51131
594.75	0.48502	594.75	0.51464	594.75	0.49395
595.52	0.47802	595.52	0.49943	595.52	0.47818
596.29	0.4647	596.29	0.48355	596.29	0.46756
597.06	0.45348	597.06	0.47232	597.06	0.4576
597.83	0.43317	597.83	0.46305	597.83	0.44183
598.6	0.41775	598.6	0.44586	598.6	0.42703
599.36	0.40445	599.36	0.42866	599.36	0.41642
600.13	0.39323	600.13	0.41213	600.13	0.40387
600.9	0.38201	600.9	0.40154	600.9	0.39133
601.67	0.37221	601.67	0.38699	601.67	0.37813
602.44	0.36449	602.44	0.37576	602.44	0.36591
603.21	0.35819	603.21	0.36186	603.21	0.35304
603.98	0.34207	603.98	0.34995	603.98	0.34017
604.75	0.33225	604.75	0.3387	604.75	0.33149
605.52	0.32033	605.52	0.3321	605.52	0.32119
606.29	0.31403	606.29	0.32813	606.29	0.31121
607.06	0.30351	607.06	0.31886	607.06	0.30188
607.82	0.29371	607.82	0.30431	607.82	0.29126
608.59	0.28319	608.59	0.2924	608.59	0.28129
609.36	0.27617	609.36	0.28247	609.36	0.27003
610.13	0.26917	610.13	0.27653	610.13	0.26263
610.9	0.26707	610.9	0.27256	610.9	0.25683
611.67	0.26147	611.67	0.26594	611.67	0.24943
612.43	0.25025	612.43	0.25933	612.43	0.24332
613.2	0.23413	613.2	0.24874	613.2	0.23077
613.97	0.22431	613.97	0.23749	613.97	0.22305
614.74	0.21519	614.74	0.22692	614.74	0.2105
615.51	0.21029	615.51	0.21567	615.51	0.20567
616.27	0.20329	616.27	0.21037	616.27	0.19827
617.04	0.19137	617.04	0.20046	617.04	0.19376
617.81	0.18015	617.81	0.19449	617.81	0.18539
618.58	0.17525	618.58	0.18591	618.58	0.17478
619.34	0.17525	619.34	0.18126	619.34	0.16673
620.11	0.17455	620.11	0.17664	620.11	0.16126
620.88	0.16893	620.88	0.17135	620.88	0.16126
621.65	0.16893	621.65	0.16671	621.65	0.15611
622.41	0.16264	622.41	0.1568	622.41	0.1487
623.18	0.15562	623.18	0.15017	623.18	0.1413
623.95	0.15002	623.95	0.14423	623.95	0.13584
624.71	0.14442	624.71	0.14357	624.71	0.13326
625.48	0.1402	625.48	0.13958	625.48	0.13069
626.25	0.1297	626.25	0.13496	626.25	0.1281
627.01	0.12548	627.01	0.12503	627.01	0.12296
627.78	0.11988	627.78	0.11909	627.78	0.11749
628.55	0.11988	628.55	0.11378	628.55	0.11298
629.31	0.11988	629.31	0.11776	629.31	0.11009
630.08	0.11498	630.08	0.11843	630.08	0.10718
630.85	0.10866	630.85	0.1171	630.85	0.10397
631.61	0.10166	631.61	0.1085	631.61	0.10236
632.38	0.10024	632.38	0.10321	632.38	0.09785
633.15	0.09954	633.15	0.09791	633.15	0.0927
633.91	0.10166	633.91	0.09725	633.91	0.08724
634.68	0.10236	634.68	0.09526	634.68	0.08724
635.44	0.09744	635.44	0.09064	635.44	0.08692
636.21	0.09534	636.21	0.08401	636.21	0.08692
636.97	0.08904	636.97	0.08005	636.97	0.08176
637.74	0.09324	637.74	0.08071	637.74	0.0795
638.51	0.08834	638.51	0.08269	638.51	0.07661
639.27	0.08904	639.27	0.08335	639.27	0.07436
640.04	0.08552	640.04	0.08269	640.04	0.07436
640.8	0.08132	640.8	0.07609	640.8	0.0721
641.57	0.08202	641.57	0.07078	641.57	0.07178
642.33	0.07992	642.33	0.0655	642.33	0.06631
643.1	0.07992	643.1	0.06616	643.1	0.06566
643.86	0.07292	643.86	0.0655	643.86	0.06341
644.63	0.0673	644.63	0.06616	644.63	0.06374
645.39	0.0673	645.39	0.06616	645.39	0.06149
646.16	0.0666	646.16	0.0655	646.16	0.06084
646.92	0.0687	646.92	0.06352	646.92	0.0589
647.68	0.0687	647.68	0.06418	647.68	0.05858
648.45	0.0687	648.45	0.06352	648.45	0.05601
649.21	0.0673	649.21	0.0655	649.21	0.05601
649.98	0.0659	649.98	0.05953	649.98	0.0544
650.74	0.0673	650.74	0.06085	650.74	0.05473
651.51	0.0673	651.51	0.05359	651.51	0.0544
652.27	0.068	652.27	0.05755	652.27	0.05376
653.03	0.0631	653.03	0.05293	653.03	0.05311
653.8	0.0631	653.8	0.05887	653.8	0.05247
654.56	0.05818	654.56	0.05887	654.56	0.05279
655.32	0.05818	655.32	0.05887	655.32	0.05311
656.09	0.05818	656.09	0.05293	656.09	0.05343
656.85	0.0631	656.85	0.04962	656.85	0.05086
657.62	0.0631	657.62	0.04962	657.62	0.04861
658.38	0.05678	658.38	0.05028	658.38	0.04667
659.14	0.05188	659.14	0.04894	659.14	0.04699
659.91	0.05118	659.91	0.04828	659.91	0.04635
660.67	0.05328	660.67	0.04894	660.67	0.04539
661.43	0.05328	661.43	0.05028	661.43	0.04442
662.19	0.05328	662.19	0.04962	662.19	0.04474
662.96	0.05118	662.96	0.04828	662.96	0.04571
663.72	0.04978	663.72	0.04696	663.72	0.04667
664.48	0.04978	664.48	0.04762	664.48	0.04635
665.25	0.05118	665.25	0.04762	665.25	0.04539
666.01	0.05118	666.01	0.04894	666.01	0.04442
666.77	0.05188	666.77	0.04894	666.77	0.04474
667.53	0.05188	667.53	0.04962	667.53	0.04474
668.3	0.05258	668.3	0.04828	668.3	0.04506
669.06	0.05188	669.06	0.04828	669.06	0.04571
669.82	0.05118	669.82	0.04962	669.82	0.04603
670.58	0.05188	670.58	0.04894	670.58	0.04346
671.34	0.05118	671.34	0.04894	671.34	0.04056
672.11	0.05188	672.11	0.04762	672.11	0.04056
672.87	0.05118	672.87	0.04894	672.87	0.04089
673.63	0.05118	673.63	0.04432	673.63	0.04314
674.39	0.05048	674.39	0.04432	674.39	0.04121
675.15	0.04978	675.15	0.03903	675.15	0.04153
675.91	0.05118	675.91	0.043	675.91	0.03927
676.68	0.05258	676.68	0.04366	676.68	0.03927
677.44	0.05398	677.44	0.04894	677.44	0.03895
678.2	0.05398	678.2	0.04432	678.2	0.03895
678.96	0.05258	678.96	0.03903	678.96	0.03895
679.72	0.05258	679.72	0.03307	679.72	0.03895
680.48	0.05048	680.48	0.03373	680.48	0.03831
681.24	0.04978	681.24	0.03903	681.24	0.03734
682	0.04908	682	0.04432	682	0.03702
682.76	0.04908	682.76	0.04894	682.76	0.03959
683.53	0.04908	683.53	0.04828	683.53	0.04249
684.29	0.04838	684.29	0.04366	684.29	0.04217
685.05	0.04978	685.05	0.03903	685.05	0.04056
685.81	0.04978	685.81	0.03903	685.81	0.03863
686.57	0.04978	686.57	0.04432	686.57	0.03927
687.33	0.04978	687.33	0.04432	687.33	0.03927
688.09	0.05188	688.09	0.04564	688.09	0.03831
688.85	0.05328	688.85	0.04102	688.85	0.03798
689.61	0.05188	689.61	0.0397	689.61	0.03766
690.37	0.04978	690.37	0.03771	690.37	0.03798
691.13	0.04768	691.13	0.04102	691.13	0.03798
691.89	0.04978	691.89	0.04762	691.89	0.03798
692.65	0.04978	692.65	0.043	692.65	0.03831
693.41	0.04628	693.41	0.03771	693.41	0.03895
694.17	0.04488	694.17	0.03175	694.17	0.03927
694.93	0.04488	694.93	0.03639	694.93	0.03863
695.69	0.04978	695.69	0.043	695.69	0.03831
696.45	0.05048	696.45	0.04696	696.45	0.03734
697.2	0.04558	697.2	0.04366	697.2	0.03734
697.96	0.04066	697.96	0.03903	697.96	0.03702
698.72	0.03926	698.72	0.03571	698.72	0.03798
699.48	0.04558	699.48	0.03571	699.48	0.03606
700.24	0.04978	700.24	0.03505	700.24	0.03606
701	0.04488	701	0.03837	701	0.03509
701.76	0.03856	701.76	0.03771	701.76	0.03798
702.52	0.03366	702.52	0.03837	702.52	0.03606
703.28	0.03926	703.28	0.03307	703.28	0.03412
704.04	0.04488	704.04	0.03175	704.04	0.03058
704.79	0.04908	704.79	0.03505	704.79	0.02962
705.55	0.04488	705.55	0.03639	705.55	0.03187
706.31	0.03926	706.31	0.03837	706.31	0.03251
707.07	0.03996	707.07	0.03373	707.07	0.03573
707.83	0.03996	707.83	0.03307	707.83	0.03541
708.59	0.04628	708.59	0.03109	708.59	0.03766
709.34	0.04698	709.34	0.03109	709.34	0.03477
710.1	0.05048	710.1	0.03571	710.1	0.03541
710.86	0.04558	710.86	0.03705	710.86	0.03541
711.62	0.03926	711.62	0.03771	711.62	0.03573
712.37	0.04136	712.37	0.03439	712.37	0.03283
713.13	0.04488	713.13	0.03373	713.13	0.0309
713.89	0.05118	713.89	0.03439	713.89	0.0309
714.65	0.04978	714.65	0.03373	714.65	0.0309
715.4	0.04628	715.4	0.03307	715.4	0.0309
716.16	0.04488	716.16	0.03307	716.16	0.03283
716.92	0.04066	716.92	0.03175	716.92	0.03251
717.68	0.04488	717.68	0.03307	717.68	0.03251
718.43	0.04488	718.43	0.03307	718.43	0.03026
719.19	0.04416	719.19	0.03307	719.19	0.03058
719.95	0.03856	719.95	0.03373	719.95	0.03058
720.7	0.03436	720.7	0.03373	720.7	0.03026
721.46	0.03436	721.46	0.03439	721.46	0.02994
722.22	0.03366	722.22	0.03439	722.22	0.02897
722.97	0.03786	722.97	0.03307	722.97	0.0293
723.73	0.03786	723.73	0.02911	723.73	0.02994
724.49	0.03996	724.49	0.02845	724.49	0.02801
725.24	0.03436	725.24	0.02845	725.24	0.02833
726	0.03296	726	0.03175	726	0.02575
726.76	0.03084	726.76	0.03109	726.76	0.02575
727.51	0.03296	727.51	0.02712	727.51	0.02511
728.27	0.03436	728.27	0.02712	728.27	0.02768
729.02	0.03506	729.02	0.02845	729.02	0.02768
729.78	0.03366	729.78	0.03373	729.78	0.02575
730.54	0.03226	730.54	0.03373	730.54	0.0235
731.29	0.03226	731.29	0.03307	731.29	0.0235
732.05	0.03226	732.05	0.02778	732.05	0.02286
732.8	0.03366	732.8	0.02448	732.8	0.02254
733.56	0.03366	733.56	0.01918	733.56	0.02286
734.31	0.02944	734.31	0.02314	734.31	0.02382
735.07	0.02804	735.07	0.02314	735.07	0.02382
735.82	0.02734	735.82	0.02712	735.82	0.02124
736.58	0.02734	736.58	0.02646	736.58	0.02028
737.34	0.02874	737.34	0.0258	737.34	0.01963
738.09	0.03014	738.09	0.02116	738.09	0.02124
738.85	0.03366	738.85	0.02248	738.85	0.02222
739.6	0.02734	739.6	0.02778	739.6	0.02318
740.35	0.02244	740.35	0.02911	740.35	0.02156
741.11	0.02384	741.11	0.02314	741.11	0.0206
741.86	0.02944	741.86	0.01786	741.86	0.01963
742.62	0.03436	742.62	0.0172	742.62	0.02156
743.37	0.03366	743.37	0.02182	743.37	0.02254
744.13	0.02804	744.13	0.02712	744.13	0.02286
744.88	0.02174	744.88	0.03175	744.88	0.02028
745.64	0.02244	745.64	0.03175	745.64	0.01771
746.39	0.02944	746.39	0.02514	746.39	0.01803
747.14	0.03646	747.14	0.0205	747.14	0.02028
747.9	0.03576	747.9	0.02116	747.9	0.02286
748.65	0.02874	748.65	0.02248	748.65	0.02028
749.41	0.02104	749.41	0.02248	749.41	0.01803
