# Supplementary material for: Mn2+ induced significant improvement and robust stability of radioluminescence in Cs3Cu2I5 for high-performance nuclear battery
Source: Nat Commun. 2021 Jun 23;12:3879. doi: 10.1038/s41467-021-24185-7 (PMC8222237; doi:10.1038/s41467-021-24185-7)
Supplement: Supplementary file 3 — Source Data [file 41467_2021_24185_MOESM3_ESM.zip › Source Data/Figure 3b-reaction optimization.xlsx]

## Sheet: Sheet1
sample	RL	QY-310 nm	QY-385 nm
450-6h	18269	23.1	10.3
370-6h	20297	23.3	14.6
370-1.05-6h	26087	28.1	18.4
370-1.05-24h	33746	29.9	22.7
