# Supplementary material for: Mn2+ induced significant improvement and robust stability of radioluminescence in Cs3Cu2I5 for high-performance nuclear battery
Source: Nat Commun. 2021 Jun 23;12:3879. doi: 10.1038/s41467-021-24185-7 (PMC8222237; doi:10.1038/s41467-021-24185-7)
Supplement: Supplementary file 3 — Source Data [file 41467_2021_24185_MOESM3_ESM.zip › Source Data/Figure 4b-RL comparison with CsI-Tl.xlsx]

## Sheet: Sheet1
wavelength	Mn15%	wavelength	CsI:Tl SC
348.94	1.66	349.74	8.0155
349.74	2.66	350.53	4.485
350.53	3.66	351.33	2.139
351.33	1.66	352.13	2.53
352.13	3.66	352.92	6.0605
352.92	3.66	353.72	8.4065
353.72	1.16	354.51	8.4065
354.51	1.66	355.31	5.6695
355.31	3.66	356.1	5.6695
356.1	2.66	356.9	2.921
356.9	3.16	357.69	2.53
357.69	2.66	358.49	2.53
358.49	1.66	359.28	4.8875
359.28	2.16	360.08	8.4065
360.08	2.66	360.87	8.0155
360.87	1.66	361.67	8.0155
361.67	2.16	362.46	4.8875
362.46	1.66	363.25	5.2785
363.25	1.16	364.05	5.2785
364.05	2.16	364.84	8.7975
364.84	3.16	365.64	8.4065
365.64	2.16	366.43	8.7975
366.43	3.16	367.22	7.6245
367.22	3.66	368.02	5.6695
368.02	3.16	368.81	2.921
368.81	4.16	369.61	3.312
369.61	6.66	370.4	6.4515
370.4	5.66	371.19	9.9705
371.19	5.66	371.99	9.5795
371.99	6.16	372.78	8.7975
372.78	5.66	373.57	7.6245
373.57	7.16	374.37	8.0155
374.37	6.66	375.16	8.7975
375.16	2.16	375.95	9.1885
375.95	9.16	376.74	9.1885
376.74	6.66	377.54	6.0605
377.54	1.66	378.33	3.312
378.33	2.66	379.12	2.921
379.12	6.66	379.92	6.0605
379.92	9.66	380.71	9.1885
380.71	3.66	381.5	9.9705
381.5	7.16	382.29	9.5795
382.29	7.66	383.08	9.5795
383.08	7.66	383.88	8.7975
383.88	11.66	384.67	8.4065
384.67	7.66	385.46	8.0155
385.46	10.16	386.25	8.4065
386.25	10.66	387.04	9.1885
387.04	9.66	387.84	8.7975
387.84	10.66	388.63	8.7975
388.63	10.66	389.42	7.6245
389.42	10.16	390.21	8.0155
390.21	9.66	391	8.7975
391	10.16	391.79	9.1885
391.79	10.66	392.59	9.5795
392.59	11.66	393.38	9.5795
393.38	10.16	394.17	9.5795
394.17	10.66	394.96	9.5795
394.96	11.66	395.75	8.4065
395.75	10.16	396.54	8.4065
396.54	11.16	397.33	7.6245
397.33	9.66	398.12	7.6245
398.12	10.66	398.91	7.6245
398.91	11.16	399.7	8.7975
399.7	11.66	400.49	9.1885
400.49	11.66	401.28	8.7975
401.28	14.66	402.07	7.6245
402.07	11.66	402.86	8.4065
402.86	11.16	403.65	9.5795
403.65	10.16	404.44	10.3615
404.44	14.66	405.23	9.9705
405.23	15.16	406.02	9.1885
406.02	15.16	406.81	9.5795
406.81	14.16	407.6	9.5795
407.6	14.66	408.39	9.9705
408.39	10.66	409.18	8.7975
409.18	15.16	409.97	8.0155
409.97	19.16	410.76	8.0155
410.76	15.16	411.55	9.1885
411.55	16.16	412.34	12.719
412.34	18.16	413.13	15.065
413.13	18.16	413.92	15.065
413.92	18.66	414.71	12.328
414.71	18.16	415.5	9.1885
415.5	18.16	416.28	8.7975
416.28	18.16	417.07	8.4065
417.07	20.16	417.86	11.9255
417.86	14.66	418.65	14.674
418.65	16.16	419.44	15.456
419.44	17.16	420.23	12.719
420.23	18.66	421.02	10.3615
421.02	18.16	421.8	12.328
421.8	19.66	422.59	15.065
422.59	19.16	423.38	17.802
423.38	18.16	424.17	18.975
424.17	19.16	424.96	18.975
424.96	20.16	425.74	16.238
425.74	21.16	426.53	15.456
426.53	17.66	427.32	16.238
427.32	22.16	428.11	18.975
428.11	27.16	428.89	18.584
428.89	23.66	429.68	18.584
429.68	26.16	430.47	18.584
430.47	20.16	431.25	19.757
431.25	22.66	432.04	16.629
432.04	26.66	432.83	16.629
432.83	27.66	433.62	15.456
433.62	26.66	434.4	18.193
434.4	25.66	435.19	17.802
435.19	27.16	435.98	18.193
435.98	27.66	436.76	18.584
436.76	29.66	437.55	18.193
437.55	27.16	438.34	18.584
438.34	25.16	439.12	17.411
439.12	26.66	439.91	18.584
439.91	26.66	440.69	17.802
440.69	31.66	441.48	18.975
441.48	27.16	442.27	18.193
442.27	33.16	443.05	18.193
443.05	31.66	443.84	18.193
443.84	34.66	444.62	18.193
444.62	35.66	445.41	18.975
445.41	35.16	446.2	18.193
446.2	35.16	446.98	17.802
446.98	36.16	447.77	17.802
447.77	35.66	448.55	18.193
448.55	33.16	449.34	18.193
449.34	38.66	450.12	17.802
450.12	38.16	450.91	18.193
450.91	34.16	451.69	18.975
451.69	41.66	452.48	19.366
452.48	42.16	453.26	19.366
453.26	41.66	454.05	18.584
454.05	44.16	454.83	18.584
454.83	43.66	455.62	17.411
455.62	41.16	456.4	18.193
456.4	46.16	457.19	18.193
457.19	45.16	457.97	18.975
457.97	42.16	458.75	19.366
458.75	50.16	459.54	18.584
459.54	46.16	460.32	18.193
460.32	50.16	461.11	17.02
461.11	47.66	461.89	18.193
461.89	50.66	462.67	18.584
462.67	50.66	463.46	18.975
463.46	51.16	464.24	18.193
464.24	49.66	465.03	17.802
465.03	58.16	465.81	17.802
465.81	58.16	466.59	18.193
466.59	55.66	467.38	18.584
467.38	57.66	468.16	18.193
468.16	54.66	468.94	18.193
468.94	57.16	469.73	18.193
469.73	59.16	470.51	18.975
470.51	58.66	471.29	18.193
471.29	58.66	472.07	18.193
472.07	59.16	472.86	18.584
472.86	68.16	473.64	18.975
473.64	61.66	474.42	18.193
474.42	66.16	475.21	17.802
475.21	71.16	475.99	18.193
475.99	67.66	476.77	18.193
476.77	67.66	477.55	18.193
477.55	71.16	478.33	17.411
478.33	74.66	479.12	18.584
479.12	75.16	479.9	18.975
479.9	75.16	480.68	19.366
480.68	75.16	481.46	16.238
481.46	76.16	482.24	13.11
482.24	79.66	483.03	12.719
483.03	74.16	483.81	15.065
483.81	83.16	484.59	17.802
484.59	82.16	485.37	18.975
485.37	83.16	486.15	18.975
486.15	81.16	486.93	18.975
486.93	82.66	487.72	15.847
487.72	86.66	488.5	16.238
488.5	86.16	489.28	15.847
489.28	89.16	490.06	17.802
490.06	90.16	490.84	18.193
490.84	91.16	491.62	18.584
491.62	90.66	492.4	19.366
492.4	98.66	493.18	18.584
493.18	97.66	493.96	17.802
493.96	98.16	494.74	17.802
494.74	97.66	495.52	18.584
495.52	94.66	496.3	19.366
496.3	98.66	497.08	18.975
497.08	105.66	497.86	18.193
497.86	106.66	498.64	17.802
498.64	106.16	499.42	17.411
499.42	106.16	500.2	18.193
500.2	106.66	500.98	20.9415
500.98	107.66	501.76	24.4605
501.76	110.66	502.54	24.4605
502.54	114.66	503.32	24.4605
503.32	114.16	504.1	25.2425
504.1	112.16	504.88	28.382
504.88	110.66	505.66	28.382
505.66	114.16	506.44	31.119
506.44	114.16	507.22	33.074
507.22	114.66	508	36.9955
508	119.66	508.78	36.6045
508.78	122.66	509.56	36.9955
509.56	123.16	510.34	37.3865
510.34	122.16	511.11	40.1235
511.11	126.16	511.89	43.654
511.89	122.66	512.67	46
512.67	123.16	513.45	49.519
513.45	134.66	514.23	52.2675
514.23	129.66	515.01	58.1325
515.01	132.16	515.79	61.663
515.79	130.16	516.56	65.182
516.56	134.66	517.34	69.4945
517.34	133.16	518.12	73.0135
518.12	139.16	518.9	79.672
518.9	138.66	519.68	84.7665
519.68	139.16	520.45	92.989
520.45	140.16	521.23	98.463
521.23	142.66	522.01	102.385
522.01	142.66	522.79	109.825
522.79	140.16	523.56	116.874
523.56	139.66	524.34	128.616
524.34	146.66	525.12	134.101
525.12	146.66	525.9	139.966
525.9	147.16	526.67	143.497
526.67	150.16	527.45	149.374
527.45	146.16	528.23	161.506
528.23	146.16	529	170.511
529	151.16	529.78	177.56
529.78	153.66	530.56	184.609
530.56	150.66	531.33	195.178
531.33	151.66	532.11	207.31
532.11	153.16	532.89	216.706
532.89	154.16	533.66	226.101
533.66	150.66	534.44	235.888
534.44	155.66	535.22	248.032
535.22	154.16	535.99	259.382
535.99	159.16	536.77	268.778
536.77	155.16	537.55	274.643
537.55	158.66	538.32	285.212
538.32	158.66	539.1	297.747
539.1	161.16	539.87	310.27
539.87	164.16	540.65	315.353
540.65	163.16	541.42	321.62
541.42	164.16	542.2	327.888
542.2	163.16	542.98	338.065
542.98	161.16	543.75	353.717
543.75	163.16	544.53	366.24
544.53	161.16	545.3	376.027
545.3	161.16	546.08	382.685
546.08	171.66	546.85	395.209
546.85	162.16	547.63	404.604
547.63	170.66	548.4	412.815
548.4	166.66	549.18	419.083
549.18	163.66	549.95	425.339
549.95	162.66	550.73	431.998
550.73	166.66	551.5	435.517
551.5	167.66	552.27	444.912
552.27	167.16	553.05	451.57
553.05	163.66	553.82	461.346
553.82	168.16	554.6	464.094
554.6	166.66	555.37	469.959
555.37	171.16	556.15	473.087
556.15	170.16	556.92	481.7
556.92	166.66	557.69	484.829
557.69	167.16	558.47	490.314
558.47	169.66	559.24	493.833
559.24	166.66	560.01	493.833
560.01	168.16	560.79	490.705
560.79	167.66	561.56	490.314
561.56	167.66	562.34	493.442
562.34	170.16	563.11	500.089
563.11	171.16	563.88	503.62
563.88	166.66	564.66	504.401
564.66	170.16	565.43	497.743
565.43	169.16	566.2	491.878
566.2	170.16	566.97	487.968
566.97	165.16	567.75	491.487
567.75	171.66	568.52	491.878
568.52	168.16	569.29	492.66
569.29	166.66	570.07	486.002
570.07	167.16	570.84	482.483
570.84	170.16	571.61	472.696
571.61	170.16	572.38	466.44
572.38	166.66	573.15	459.781
573.15	166.66	573.93	456.262
573.93	168.16	574.7	453.526
574.7	164.16	575.47	448.04
575.47	163.16	576.24	445.694
576.24	162.66	577.02	439.829
577.02	164.16	577.79	436.69
577.79	162.66	578.56	426.524
578.56	162.16	579.33	420.256
579.33	162.16	580.1	415.955
580.1	162.66	580.87	410.469
580.87	161.66	581.64	403.041
581.64	165.66	582.42	387.769
582.42	162.66	583.19	381.512
583.19	165.66	583.96	378.373
583.96	163.16	584.73	372.899
584.73	162.66	585.5	366.632
585.5	159.16	586.27	354.499
586.27	162.66	587.04	347.058
587.04	162.66	587.81	337.284
587.81	159.16	588.58	331.016
588.58	155.66	589.35	322.793
589.35	162.16	590.12	316.538
590.12	158.16	590.9	307.533
590.9	159.66	591.67	300.875
591.67	157.66	592.44	294.998
592.44	154.66	593.21	287.96
593.21	150.66	593.98	282.084
593.98	150.16	594.75	272.688
594.75	150.66	595.52	266.421
595.52	150.66	596.29	259.382
596.29	151.66	597.06	255.07
597.06	150.66	597.83	246.847
597.83	150.16	598.6	240.201
598.6	147.16	599.36	231.587
599.36	145.16	600.13	224.537
600.13	147.16	600.9	215.924
600.9	146.16	601.67	209.656
601.67	150.16	602.44	203.01
602.44	146.66	603.21	199.479
603.21	149.66	603.98	192.832
603.98	146.66	604.75	187.738
604.75	143.16	605.52	178.733
605.52	145.66	606.29	169.338
606.29	141.16	607.06	165.025
607.06	139.16	607.82	161.897
607.82	137.16	608.59	159.16
608.59	138.16	609.36	156.02
609.36	138.66	610.13	148.982
610.13	139.16	610.9	141.933
610.9	139.66	611.67	132.929
611.67	135.16	612.43	130.962
612.43	131.66	613.2	129.007
613.2	135.16	613.97	128.616
613.97	135.66	614.74	124.315
614.74	134.66	615.51	121.175
615.51	135.66	616.27	114.908
616.27	132.16	617.04	109.043
617.04	131.66	617.81	105.903
617.81	130.16	618.58	103.166
618.58	130.16	619.34	100.038
619.34	126.66	620.11	96.508
620.11	126.16	620.88	93.38
620.88	125.16	621.65	90.2405
621.65	127.16	622.41	87.1125
622.41	122.66	623.18	84.7665
623.18	124.16	623.95	84.7665
623.95	124.16	624.71	83.9845
624.71	119.16	625.48	80.063
625.48	121.66	626.25	77.717
626.25	122.16	627.01	74.589
627.01	122.16	627.78	71.4495
627.78	121.16	628.55	67.5395
628.55	114.16	629.31	64.791
629.31	117.16	630.08	62.054
630.08	114.66	630.85	61.663
630.85	114.66	631.61	59.317
631.61	113.66	632.38	59.708
632.38	115.16	633.15	57.7415
633.15	114.66	633.91	56.9595
633.91	109.66	634.68	52.6585
634.68	110.16	635.44	48.346
635.44	107.16	636.21	46
636.21	106.16	636.97	46.782
636.97	106.66	637.74	46.782
637.74	105.16	638.51	46
638.51	106.16	639.27	43.263
639.27	105.66	640.04	41.2965
640.04	106.16	640.8	41.2965
640.8	106.16	641.57	41.2965
641.57	105.66	642.33	40.5145
642.33	102.66	643.1	37.3865
643.1	98.66	643.86	37.3865
643.86	97.16	644.63	40.1235
644.63	98.16	645.39	39.7325
645.39	99.16	646.16	38.5595
646.16	95.66	646.92	36.6045
646.92	98.66	647.68	37.3865
647.68	98.66	648.45	37.7775
648.45	95.16	649.21	36.9955
649.21	100.16	649.98	37.3865
649.98	94.66	650.74	37.3865
650.74	94.16	651.51	35.029
651.51	90.16	652.27	30.728
652.27	90.66	653.03	31.119
653.03	91.66	653.8	31.119
653.8	91.66	654.56	35.029
654.56	89.66	655.32	31.901
655.32	83.66	656.09	30.728
656.09	89.66	656.85	27.1975
656.85	82.66	657.62	26.8065
657.62	82.66	658.38	26.8065
658.38	82.66	659.14	29.555
659.14	82.66	659.91	29.946
659.91	82.66	660.67	29.946
660.67	82.16	661.43	26.8065
661.43	85.16	662.19	26.4155
662.19	82.66	662.96	27.1975
662.96	78.66	663.72	27.991
663.72	75.16	664.48	28.773
664.48	78.66	665.25	29.164
665.25	79.16	666.01	29.555
666.01	74.16	666.77	28.382
666.77	72.16	667.53	27.1975
667.53	73.66	668.3	26.0245
668.3	74.66	669.06	26.0245
669.06	75.16	669.82	26.4155
669.82	73.66	670.58	26.8065
670.58	74.16	671.34	27.991
671.34	69.66	672.11	27.6
672.11	66.16	672.87	27.6
672.87	67.16	673.63	26.8065
673.63	67.66	674.39	27.6
674.39	71.16	675.15	28.382
675.15	70.66	675.91	28.382
675.91	66.16	676.68	27.991
676.68	66.16	677.44	27.991
677.44	70.66	678.2	27.991
678.2	63.16	678.96	27.991
678.96	63.66	679.72	27.6
679.72	63.66	680.48	25.2425
680.48	66.66	681.24	25.6335
681.24	67.66	682	26.0245
682	62.16	682.76	25.6335
682.76	59.16	683.53	25.2425
683.53	62.16	684.29	24.4605
684.29	57.66	685.05	26.8065
685.05	58.66	685.81	27.1975
685.81	62.16	686.57	27.6
686.57	57.16	687.33	28.382
687.33	59.66	688.09	25.6335
688.09	57.66	688.85	24.8515
688.85	59.16	689.61	22.1145
689.61	58.66	690.37	24.0695
690.37	58.66	691.13	24.8515
691.13	58.16	691.89	27.1975
691.89	50.66	692.65	25.2425
692.65	55.16	693.41	24.8515
693.41	56.16	694.17	24.8515
694.17	51.66	694.93	26.8065
694.93	55.16	695.69	26.4155
695.69	50.66	696.45	26.4155
696.45	57.16	697.2	27.6
697.2	50.16	697.96	28.382
697.96	50.16	698.72	25.2425
698.72	53.16	699.48	21.7235
699.48	50.16	700.24	18.584
700.24	49.16	701	21.7235
701	50.16	701.76	24.0695
701.76	51.16	702.52	26.4155
702.52	50.66	703.28	26.4155
703.28	47.16	704.04	23.2875
704.04	50.16	704.79	20.1595
704.79	46.16	705.55	19.757
705.55	46.66	706.31	22.8965
706.31	41.66	707.07	26.0245
707.07	47.16	707.83	24.0695
707.83	46.66	708.59	22.1145
708.59	43.66	709.34	18.975
709.34	42.16	710.1	18.584
710.1	43.66	710.86	18.193
710.86	43.16	711.62	21.7235
711.62	44.16	712.37	24.0695
712.37	43.66	713.13	26.4155
713.13	41.16	713.89	23.6785
713.89	42.66	714.65	20.5505
714.65	43.66	715.4	18.584
715.4	39.66	716.16	18.584
716.16	35.66	716.92	18.584
716.92	38.66	717.68	17.802
717.68	37.66	718.43	17.411
718.43	35.66	719.19	17.802
719.19	37.66	719.95	17.802
719.95	35.16	720.7	18.193
720.7	37.16	721.46	18.584
721.46	33.66	722.22	18.584
722.22	34.66	722.97	18.193
722.97	33.66	723.73	18.193
723.73	35.16	724.49	21.3325
724.49	35.66	725.24	20.9415
725.24	36.16	726	21.3325
726	30.66	726.76	18.975
726.76	33.66	727.51	19.366
727.51	31.66	728.27	19.366
728.27	34.66	729.02	18.975
729.02	34.66	729.78	18.584
729.78	33.66	730.54	18.584
730.54	29.66	731.29	18.584
731.29	31.66	732.05	18.584
732.05	30.66	732.8	18.584
732.8	28.16	733.56	18.975
733.56	27.16	734.31	20.1595
734.31	26.66	735.07	20.1595
735.07	28.16	735.82	18.975
735.82	25.66	736.58	18.584
736.58	26.66	737.34	17.802
737.34	26.16	738.09	18.193
738.09	25.16	738.85	18.584
738.85	27.16	739.6	19.366
739.6	26.16	740.35	20.1595
740.35	26.16	741.11	20.1595
741.11	26.66	741.86	19.757
741.86	28.16	742.62	18.584
742.62	25.66	743.37	18.584
743.37	25.66	744.13	18.975
744.13	26.66	744.88	18.975
744.88	26.16	745.64	17.802
745.64	26.16	746.39	17.02
746.39	22.66	747.14	17.411
747.14	25.16	747.9	18.584
747.9	25.16	748.65	19.366
748.65	26.16	749.41	19.366
749.41	23.16	750.16	18.975
750.16	26.66	750.91	17.802
750.91	26.16	751.67	17.802
751.67	22.66	752.42	17.411
752.42	19.66	753.17	18.584
753.17	19.16	753.93	18.193
753.93	26.16	754.68	18.975
754.68	22.16	755.43	17.802
755.43	23.16	756.19	18.584
756.19	22.16	756.94	17.411
756.94	26.66	757.69	17.411
757.69	26.66	758.45	17.411
758.45	24.16	759.2	17.802
759.2	23.16	759.95	17.802
759.95	19.16	760.7	15.065
760.7	22.66	761.46	12.719
761.46	22.16	762.21	13.892
762.21	22.66	762.96	13.892
762.96	21.66	763.71	15.847
763.71	19.16	764.47	15.065
764.47	19.66	765.22	17.02
765.22	22.16	765.97	17.02
765.97	18.66	766.72	17.411
766.72	18.16	767.48	17.802
767.48	17.66	768.23	15.065
768.23	17.16	768.98	15.065
768.98	19.16	769.73	15.065
769.73	21.16	770.48	17.802
770.48	18.66	771.23	18.193
771.23	18.66	771.99	18.975
771.99	18.16	772.74	19.366
772.74	18.66	773.49	15.847
773.49	18.66	774.24	15.456
774.24	18.66	774.99	15.456
774.99	19.16	775.74	15.847
775.74	20.16	776.49	13.11
776.49	19.16	777.24	13.501
777.24	18.16	777.99	13.11
777.99	19.66	778.75	12.719
778.75	19.66	779.5	12.328
779.5	19.16	780.25	15.456
780.25	19.16	781	18.975
781	20.16	781.75	19.366
781.75	19.66	782.5	18.584
782.5	19.66	783.25	15.065
783.25	18.66	784	11.9255
784	18.16	784.75	9.9705
784.75	14.16	785.5	13.11
785.5	18.66	786.25	15.456
786.25	19.16	787	18.584
787	17.16	787.75	17.802
787.75	14.66	788.5	17.802
788.5	14.66	789.25	17.02
789.25	17.66	790	17.02
790	17.66	790.75	17.02
790.75	14.66	791.5	17.411
791.5	11.66	792.25	17.802
792.25	15.16	793	17.802
793	11.66	793.74	13.892
793.74	14.66	794.49	11.5345
794.49	14.66	795.24	9.1885
795.24	19.66	795.99	13.11
795.99	11.66	796.74	15.847
796.74	11.66	797.49	18.975
797.49	11.66	798.24	16.238
798.24	11.66	798.99	12.719
798.99	10.66	799.74	9.5795
799.74	11.66	800.48	9.5795
800.48	10.16	801.23	12.328
801.23	14.66	801.98	15.456
801.98	10.66	802.73	17.411
802.73	9.66	803.48	15.456
803.48	14.16	804.23	15.065
804.23	9.66	804.97	12.719
804.97	14.16	805.72	12.719
805.72	9.66	806.47	12.719
806.47	9.66	807.22	15.456
807.22	10.16	807.97	17.802
807.97	9.66	808.71	17.411
808.71	11.16	809.46	14.674
809.46	10.66	810.21	11.9255
810.21	9.66	810.96	8.7975
810.96	9.66	811.7	9.1885
811.7	10.66	812.45	9.1885
812.45	10.66	813.2	12.328
813.2	10.16	813.94	11.5345
813.94	10.16	814.69	11.1435
814.69	11.16	815.44	8.4065
815.44	11.16	816.19	8.4065
816.19	10.16	816.93	8.7975
816.93	12.16	817.68	11.5345
817.68	11.66	818.43	14.283
818.43	9.16	819.17	16.629
819.17	10.16	819.92	14.674
819.92	9.16	820.67	11.9255
820.67	12.16	821.41	9.9705
821.41	9.16	822.16	11.9255
822.16	10.66	822.9	12.719
822.9	10.66	823.65	14.674
823.65	11.16	824.4	14.674
824.4	10.66	825.14	13.892
825.14	10.66	825.89	11.1435
825.89	9.66	826.63	8.4065
826.63	10.16	827.38	11.5345
827.38	12.16	828.13	11.5345
828.13	10.66	828.87	15.456
828.87	9.16	829.62	15.065
829.62	10.66	830.36	15.456
830.36	10.16	831.11	11.1435
831.11	11.66	831.85	8.0155
831.85	10.66	832.6	7.2335
832.6	9.66	833.34	8.4065
833.34	11.66	834.09	11.5345
834.09	9.66	834.83	12.328
834.83	9.66	835.58	11.5345
835.58	9.66	836.32	9.5795
836.32	11.16	837.07	9.5795
837.07	7.16	837.81	9.9705
837.81	10.16	838.56	9.9705
838.56	9.16	839.3	9.9705
839.3	10.16	840.05	9.9705
840.05	6.66	840.79	11.9255
840.79	9.16	841.53	12.328
841.53	10.16	842.28	11.5345
842.28	7.16	843.02	8.4065
843.02	10.66	843.77	7.6245
843.77	10.66	844.51	10.7525
844.51	9.16	845.25	13.892
845.25	7.16	846	13.892
846	7.16	846.74	11.1435
846.74	10.66	847.49	8.4065
847.49	11.66	848.23	8.4065
848.23	6.66	848.97	8.0155
848.97	10.66	849.72	8.0155
849.72	9.16	850.46	10.7525
850.46	9.66	851.2	13.892
851.2	10.66	851.95	14.283
851.95	11.16	852.69	11.1435
852.69	12.16	853.43	9.1885
853.43	11.16	854.17	8.4065
854.17	9.16	854.92	8.4065
854.92	9.16	855.66	7.6245
855.66	5.66	856.4	7.6245
856.4	9.16	857.15	8.0155
857.15	9.66	857.89	8.7975
857.89	7.16	858.63	9.9705
858.63	10.16	859.37	9.9705
859.37	10.16	860.12	8.7975
860.12	10.66	860.86	8.4065
860.86	10.66	861.6	9.1885
861.6	7.66	862.34	10.3615
862.34	6.66	863.08	10.3615
863.08	9.66	863.83	10.3615
863.83	9.66	864.57	10.3615
864.57	9.16	865.31	10.7525
865.31	4.16	866.05	10.7525
866.05	6.66	866.79	9.9705
866.79	7.16	867.53	9.5795
867.53	10.16	868.28	8.7975
868.28	6.66	869.02	8.7975
869.02	6.66	869.76	8.4065
869.76	7.66	870.5	9.1885
870.5	6.66	871.24	9.5795
871.24	2.66	871.98	9.9705
871.98	4.16	872.72	9.1885
872.72	4.16	873.46	9.1885
873.46	3.16	874.2	8.4065
874.2	2.16	874.95	8.7975
874.95	7.16	875.69	8.7975
875.69	3.66	876.43	8.7975
876.43	3.66	877.17	8.4065
877.17	3.66	877.91	8.0155
877.91	3.16	878.65	8.4065
878.65	3.66	879.39	8.7975
879.39	9.16	880.13	8.7975
880.13	5.66	880.87	9.1885
880.87	2.66	881.61	9.5795
881.61	3.16	882.35	9.9705
882.35	2.16	883.09	9.9705
883.09	4.16	883.83	9.1885
883.83	2.66	884.57	8.7975
884.57	1.66	885.31	8.7975
885.31	7.16	886.05	8.4065
886.05	1.66	886.79	8.0155
886.79	3.16	887.53	8.0155
887.53	2.66	888.27	8.0155
888.27	4.16	889.01	8.0155
889.01	5.66	889.74	7.6245
889.74	7.16	890.48	8.7975
890.48	9.16	891.22	9.1885
891.22	6.66	891.96	9.9705
891.96	6.16	892.7	9.9705
892.7	2.16	893.44	9.5795
893.44	3.16	894.18	8.7975
894.18	3.16	894.92	8.0155
894.92	3.66	895.66	9.1885
895.66	3.66	896.39	9.1885
896.39	2.16	897.13	9.9705
897.13	6.16	897.87	9.9705
897.87	3.66	898.61	10.7525
898.61	2.66	899.35	9.9705
899.35	3.66	900.09	9.9705
900.09	2.66	900.82	9.1885
