# Supplementary material for: Mn2+ induced significant improvement and robust stability of radioluminescence in Cs3Cu2I5 for high-performance nuclear battery
Source: Nat Commun. 2021 Jun 23;12:3879. doi: 10.1038/s41467-021-24185-7 (PMC8222237; doi:10.1038/s41467-021-24185-7)
Supplement: Supplementary file 3 — Source Data [file 41467_2021_24185_MOESM3_ESM.zip › Source Data/Figure 4d-temperature stability-1.xlsx]

## Sheet: Sheet1
temperature	RL intensity	temperature	RL intensity
77	1	77	1
127	0.91478	127	0.9766
167	0.83849	167	0.96182
207	0.78141	207	0.99846
267	0.7188	267	0.9841
297	0.6293	297	0.98034
313	0.56336	313	0.96975
323	0.51691	323	0.93659
333	0.4663	333	0.92665
343	0.40405	343	0.90766
353	0.37323	353	0.87279
363	0.2826	363	0.87163
373	0.24302	373	0.84268
393	0.18117	393	0.81189
413	0.13231	413	0.74272
433	0.07462	433	0.71074
