# Supplementary material for: Mn2+ induced significant improvement and robust stability of radioluminescence in Cs3Cu2I5 for high-performance nuclear battery
Source: Nat Commun. 2021 Jun 23;12:3879. doi: 10.1038/s41467-021-24185-7 (PMC8222237; doi:10.1038/s41467-021-24185-7)
Supplement: Supplementary file 3 — Source Data [file 41467_2021_24185_MOESM3_ESM.zip › Source Data/Figure 4e-temperature stability-2.xlsx]

## Sheet: Sheet1
temperature/K	RL intensity/1	temperature/K	RL intensity/2	temperature/K	RL intensity/3	temperature/K	RL intensity/4	temperature/K	RL intensity/5
303	42123	303	41692.1	303	41599	303	39194.4	303	36322.5
313	41668	313	40183.3	313	40259	313	37636.8	313	35659
323	40243	323	39121.8	323	39778	323	36846.4	323	35045
333	39816	333	39014.9	333	38512	333	36790.4	333	34767
343	39000	343	38316.8	343	36407	343	36260	343	34078.5
353	37502	353	36721.8	353	35984	353	35076.8	353	33601.5
363	37452	363	36274.4	363	35387	363	34714.4	363	32362.5
373	36208	373	35218.8	373	34960	373	34400.8	373	31948.5
393	34885	393	34673.7	393	34473	393	33340.8	393	30399
413	31913	413	31895.2	413	33069	413	31745.6	413	28623
433	30539	433	29495.2	433	30970	433	29345.6	433	26415
