# Supplementary material for: Mn2+ induced significant improvement and robust stability of radioluminescence in Cs3Cu2I5 for high-performance nuclear battery
Source: Nat Commun. 2021 Jun 23;12:3879. doi: 10.1038/s41467-021-24185-7 (PMC8222237; doi:10.1038/s41467-021-24185-7)
Supplement: Supplementary file 3 — Source Data [file 41467_2021_24185_MOESM3_ESM.zip › Source Data/Figure 4f-radiation hardness.xlsx]

## Sheet: Sheet1
total dose/Gy	normalized RL intensity/RT	total dose/Gy	normalized RL intensity/333K			inset
0	1	0	1			total dose/mGy	normalized RL intensity/RT
86.4	1.04344	86.4	1.02144			1.99635	0.07935
172.8	1.00305	172.8	0.97811			2.99457	0.07598
259.2	1.02902	259.2	0.96925			3.99274	0.07609
345.6	1.04666	345.6	0.99243			4.9909	0.07113
432	1.00951	432	0.96479			5.98905	0.0758
518.4	1.04737	518.4	1.00393			6.98728	0.07785
604.8	0.99639	604.8	0.95022			7.98545	0.07139
691.2	1.00567	691.2	0.97346			8.9836	0.08263
777.6	1.012	777.6	0.92638			9.98202	0.07572
864	0.99111	864	0.94333			10.9801	0.07583
950.4	1.00277	950.4	0.9266			11.9783	0.07604
1036.8	0.9789	1036.8	0.93288			12.9765	0.08266
1123.2	0.9721	1123.2	0.94915			13.9748	0.08125
1209.6	1.01161	1209.6	0.92816			14.973	0.07337
1296	0.99659	1296	0.98062			15.9712	0.27063
1382.4	0.97126	1382.4	0.92289			16.9692	1
1468.8	0.98736	1468.8	0.92604			17.9675	0.98373
1555.2	0.94679	1555.2	0.91913			18.9656	0.95437
1641.6	0.98017	1641.6	0.90909			19.9638	0.96601
1728	0.97044	1728	0.88583			20.9622	0.96275
1814.4	0.99064	1814.4	0.90146			21.9602	0.96103
1900.8	0.97186	1900.8	0.88212			22.9584	0.98052
1987.2	0.98094	1987.2	0.87941			23.9566	0.97585
2073.6	0.94743	2073.6	0.87517			24.9548	0.98254
2160	0.98163	2160	0.89229			25.953	0.96272
2246.4	0.98296	2246.4	0.90167			26.9512	0.95112
2332.8	0.94306	2332.8	0.91332			27.9494	0.96414
2419.2	0.96896	2419.2	0.88514			28.9476	0.93955
2505.6	0.9522	2505.6	0.87969			29.9458	0.96215
2592	0.95166	2592	0.86094			30.9439	0.9424
						31.9422	0.96327
						32.9404	0.94396
						33.9385	0.96015
						34.9368	0.96005
						35.9349	0.95029
						36.9331	0.95354
						37.9313	0.96508
						38.9295	0.95864
						39.9277	0.96156
						40.9259	0.95831
						41.9241	0.97162
						42.9223	0.94077
						43.9205	0.95893
						44.9187	0.9637
						45.9169	0.9442
						46.915	0.95383
						47.9133	0.96189
						48.9111	0.96511
						49.9092	0.93911
						50.9078	0.96529
						51.9063	0.93416
						52.9042	0.9568
						53.9024	0.95038
						54.9006	0.95253
						55.8988	0.95759
						56.897	0.9641
						57.8952	0.951
						58.8934	0.93789
						59.8916	0.94435
						60.8897	0.95076
						61.888	0.95588
						62.8861	0.95588
						63.8843	0.94147
						64.8825	0.96417
						65.8807	0.94121
						66.8789	0.95434
						67.8771	0.95615
						68.8753	0.95437
						69.8735	0.93799
						70.8717	0.95271
						71.8699	0.96698
						72.8681	0.95224
						73.8663	0.95709
						74.8645	0.94272
						75.8627	0.95086
						76.8608	0.9475
						77.859	0.94913
						78.8572	0.96067
						79.8554	0.94746
						80.8536	0.95429
						81.8518	0.95112
						82.85	0.96721
						83.8482	0.97491
						84.8464	0.95846
						85.8446	0.94034
						86.8428	0.93724
						87.841	0.95038
						88.8392	0.95849
						89.8374	0.9292
						90.8356	0.93094
						91.8338	0.9621
						92.832	0.94576
						93.8302	0.95043
						94.8284	0.95885
						95.8266	0.94541
						96.8247	0.95035
						97.823	0.96165
						98.8211	0.94417
						99.8194	0.93932
						100.818	0.94103
						101.816	0.95541
						102.814	0.94863
						103.812	0.94544
						104.81	0.93712
						105.808	0.95014
						106.807	0.95624
						107.805	0.94153
						108.803	0.93834
						109.801	0.93973
						110.799	0.94641
						111.798	0.95434
						112.796	0.94316
						113.794	0.94295
						114.792	0.94597
						115.79	0.95419
						116.789	0.93509
						117.787	0.92233
						118.785	0.93846
						119.783	0.93192
						120.781	0.94508
						121.78	0.93864
						122.778	0.93411
						123.776	0.93553
						124.774	0.9602
						125.772	0.96026
						126.771	0.9424
						127.769	0.94244
						128.767	0.93751
						129.765	0.93618
						130.763	0.91984
						131.762	0.92435
						132.76	0.93248
						133.758	0.93257
						134.756	0.93271
						135.754	0.92124
						136.752	0.92952
						137.751	0.91621
						138.749	0.93925
						139.747	0.93896
						140.745	0.92624
						141.744	0.94266
						142.742	0.92168
						143.74	0.925
						144.738	0.92645
						145.736	0.92638
						146.735	0.92659
						147.733	0.93467
						148.731	0.93307
						149.729	0.9265
						150.727	0.92949
						151.725	0.93112
						152.724	0.92638
						153.722	0.91987
						154.72	0.93133
						155.718	0.92458
						156.716	0.93271
						157.715	0.92913
						158.713	0.92585
						159.711	0.93719
						160.709	0.92262
						161.707	0.93546
						162.706	0.93872
						163.704	0.93712
						164.702	0.92088
						165.7	0.92454
						166.698	0.93444
						167.697	0.93431
						168.695	0.92602
						169.693	0.92612
						170.691	0.94218
						171.689	0.93709
						172.687	0.93724
						173.686	0.95043
						174.684	0.96038
						175.682	0.93908
						176.68	0.93115
						177.678	0.92946
						178.677	0.9278
						179.675	0.93737
						180.673	0.93235
						181.671	0.93061
						182.669	0.93567
						183.668	0.93097
						184.666	0.93112
						185.664	0.94277
						186.662	0.93156
						187.66	0.94482
						188.659	0.91561
						189.657	0.92884
						190.655	0.93076
						191.653	0.92754
						192.651	0.92742
						193.65	0.92417
						194.648	0.92594
						195.646	0.92118
						196.644	0.93904
						197.642	0.91286
						198.641	0.91431
						199.639	0.92526
						200.637	0.93156
						201.635	0.91999
						202.633	0.9262
						203.631	0.92754
						204.63	0.92254
						205.628	0.90111
						206.626	0.89944
						207.624	0.91109
						208.622	0.91585
						209.621	0.92251
						210.619	0.90957
						211.617	0.91278
						212.615	0.92121
						213.613	0.9147
						214.612	0.91659
						215.61	0.92967
						216.608	0.91011
						217.607	0.90375
						218.604	0.92808
						219.603	0.90494
						220.601	0.91463
						221.599	0.90957
						222.597	0.91441
						223.595	0.92287
						224.594	0.90157
						225.592	0.91445
						226.59	0.91423
						227.588	0.90446
						228.586	0.90606
						229.584	0.92067
						230.583	0.92085
						231.581	0.90642
						232.579	0.92085
						233.578	0.91792
						234.576	0.91011
						235.574	0.90031
						236.572	0.90873
						237.57	0.90544
						238.568	0.92461
						239.566	0.92956
						240.565	0.90852
						241.563	0.91698
						242.561	0.90056
						243.559	0.92175
						244.557	0.90878
						245.556	0.90523
						246.554	0.90201
						247.552	0.9134
						248.55	0.90697
						249.548	0.91348
						250.547	0.9168
						251.545	0.92825
						252.543	0.92171
						253.542	0.93491
						254.54	0.91864
						255.538	0.91035
						256.536	0.92808
						257.534	0.90511
						258.532	0.91485
						259.53	0.91644
						260.529	0.92804
						261.527	0.93784
						262.525	0.925
						263.523	0.92642
						264.521	0.94085
						265.52	0.92964
						266.518	0.92775
						267.516	0.93441
						268.514	0.91799
						269.512	0.92425
						270.51	0.90472
						271.509	0.92905
						272.507	0.93076
						273.505	0.92454
						274.503	0.9181
						275.502	0.9147
						276.5	0.92096
						277.498	0.92254
						278.496	0.91777
						279.494	0.91138
						280.492	0.91958
						281.491	0.90978
						282.489	0.93242
						283.487	0.93437
						284.485	0.90529
						285.483	0.91343
						286.482	0.92357
						287.48	0.92002
						288.478	0.91162
						289.476	0.9244
						290.474	0.92946
						291.473	0.9244
						292.471	0.92425
						293.469	0.93053
						294.467	0.90443
						295.465	0.91079
						296.464	0.92215
						297.462	0.91076
						298.46	0.9138
						299.458	0.91538
						300.456	0.91358
						301.454	0.9297
						302.453	0.91701
						303.451	0.91857
						304.449	0.91701
						305.447	0.92023
						306.445	0.92869
						307.444	0.91239
						308.442	0.91734
						309.44	0.90136
						310.438	0.93908
						311.436	0.91937
						312.435	0.92124
						313.433	0.93597
						314.431	0.91166
						315.429	0.89564
						316.427	0.91511
						317.426	0.91668
						318.424	0.91511
						319.422	0.91376
						320.42	0.91398
						321.418	0.9352
						322.417	0.92218
						323.415	0.91076
						324.413	0.92194
						325.411	0.92334
						326.409	0.92204
						327.408	0.9265
						328.406	0.91683
						329.404	0.9215
						330.402	0.90352
						331.4	0.92132
						332.399	0.91011
						333.397	0.9134
						334.395	0.92446
						335.393	0.92913
						336.391	0.91268
						337.389	0.91763
						338.388	0.91283
						339.386	0.92077
						340.384	0.92703
						341.382	0.91556
						342.38	0.93032
						343.379	0.92367
						344.377	0.90762
						345.375	0.91922
						346.373	0.93727
						347.371	0.92895
						348.37	0.91615
						349.368	0.92284
						350.366	0.9049
						351.364	0.91633
						352.362	0.92446
						353.361	0.91467
						354.359	0.93774
						355.357	0.91369
						356.355	0.91864
						357.353	0.90417
						358.352	0.91402
						359.35	0.91561
						360.348	0.90873
						361.346	0.91198
						362.344	0.9416
						363.342	0.91061
						364.341	0.91553
						365.339	0.91402
						366.337	0.91568
						367.335	0.92707
						368.334	0.91738
						369.332	0.91231
						370.33	0.93188
						371.328	0.91727
						372.326	0.90899
						373.324	0.90721
						374.323	0.93177
						375.321	0.89929
						376.319	0.91538
						377.317	0.90863
						378.315	0.91018
						379.314	0.92786
						380.312	0.90194
						381.31	0.91328
						382.308	0.91825
						383.306	0.90526
						384.305	0.91999
						385.303	0.89698
						386.301	0.91467
						387.299	0.91644
						388.297	0.90848
						389.296	0.89677
						390.294	0.91138
						391.292	0.90975
						392.29	0.92284
						393.288	0.9083
						394.286	0.91633
						395.285	0.92259
						396.283	0.91115
						397.281	0.89966
						398.279	0.91426
						399.277	0.92254
						400.276	0.89319
						401.274	0.89514
						402.272	0.91455
						403.27	0.91955
						404.268	0.90494
						405.267	0.9083
						406.265	0.91185
						407.263	0.90668
						408.261	0.90494
						409.259	0.91333
						410.258	0.91506
						411.256	0.91014
						412.254	0.91659
						413.252	0.91011
						414.25	0.90656
						415.249	0.91348
						416.247	0.9002
						417.245	0.90837
						418.243	0.91148
						419.241	0.92949
						420.24	0.90035
						421.238	0.90816
						422.236	0.89532
						423.234	0.90674
						424.232	0.90526
						425.231	0.92139
						426.229	0.90834
						427.227	0.89529
						428.225	0.90827
						429.223	0.90537
						430.222	0.91836
						431.22	0.90863
						432.218	0.91026
						433.216	0.90686
						434.214	0.90866
						435.212	0.93289
						436.211	0.91677
						437.209	0.92002
						438.207	0.91325
						439.205	0.91984
						440.203	0.90697
						441.202	0.90399
						442.2	0.91561
						443.198	0.91413
						444.196	0.90428
						445.194	0.89254
						446.193	0.89911
						447.191	0.90881
						448.189	0.90895
						449.187	0.91524
						450.185	0.91047
						451.184	0.92515
						452.182	0.90079
						453.18	0.90743
						454.178	0.91849
						455.176	0.89571
						456.175	0.89402
						457.173	0.88425
						458.171	0.87257
						459.169	0.88201
						460.167	0.88555
						461.165	0.88721
						462.164	0.89058
						463.162	0.89376
						464.16	0.89846
						465.158	0.89351
						466.156	0.88212
						467.155	0.88349
						468.153	0.88204
						469.151	0.88549
						470.149	0.88712
						471.147	0.89047
						472.146	0.88251
						473.144	0.87934
						474.142	0.89413
						475.14	0.88585
						476.138	0.88407
						477.137	0.88896
						478.135	0.87739
						479.133	0.88088
						480.131	0.89091
						481.129	0.87807
						482.128	0.88798
						483.126	0.8912
						484.124	0.91073
						485.122	0.9058
						486.12	0.91213
						487.119	0.9134
						488.117	0.90993
						489.115	0.89525
						490.113	0.89177
						491.111	0.90313
						492.109	0.90957
						493.108	0.89503
						494.106	0.91449
						495.104	0.8981
						496.102	0.89948
						497.101	0.91929
						498.099	0.90952
						499.097	0.90287
						500.095	0.89138
						501.093	0.90121
						502.091	0.90302
						503.09	0.91777
						504.088	0.92443
						505.086	0.90656
						506.084	0.90339
						507.082	0.90819
						508.081	0.89994
						509.079	0.89984
						510.077	0.91431
						511.075	0.9015
						512.073	0.90469
						513.072	0.89162
						514.07	0.90783
						515.068	0.88367
						516.066	0.91618
						517.064	0.88993
						518.062	0.91304
						519.061	0.89354
						520.059	0.91511
						521.057	0.9118
						522.055	0.88902
						523.053	0.9007
						524.052	0.90573
						525.05	0.90562
						526.048	0.89922
						527.046	0.89398
						528.045	0.90212
						529.043	0.90227
						530.041	0.89716
						531.039	0.89706
						532.037	0.91528
						533.035	0.88747
						534.034	0.91022
						535.032	0.91008
						536.03	0.9083
						537.028	0.90352
						538.027	0.90996
						539.025	0.90674
						540.023	0.89701
						541.021	0.89673
						542.019	0.89846
						543.017	0.9015
						544.016	0.89981
						545.014	0.89644
						546.012	0.91937
						547.01	0.91585
						548.008	0.90274
						549.007	0.89441
						550.005	0.90251
						551.003	0.8865
						552.001	0.9045
						552.999	0.89786
						553.998	0.89919
						554.996	0.8747
						555.994	0.91384
						556.992	0.90085
						557.99	0.89952
						558.988	0.88982
						559.987	0.8933
						560.985	0.89463
						561.983	0.89162
						562.981	0.90454
						563.979	0.90783
						564.978	0.89449
						565.976	0.89781
						566.974	0.89623
						567.972	0.91097
						568.97	0.89647
						569.969	0.89669
						570.967	0.9097
						571.965	0.89695
						572.963	0.90482
						573.961	0.91127
						574.96	0.90786
						575.958	0.89673
						576.956	0.8934
						577.954	0.90331
						578.952	0.89688
						579.95	0.91185
						580.949	0.89224
						581.947	0.90682
						582.945	0.91514
						583.943	0.90863
						584.942	0.89088
						585.94	0.89561
						586.938	0.90993
						587.936	0.89698
						588.934	0.90179
						589.932	0.9052
						590.931	0.90487
						591.929	0.90005
						592.927	0.90017
						593.925	0.90845
						594.923	0.89864
						595.922	0.89363
						596.92	0.89372
						597.918	0.90027
						598.916	0.90179
						599.914	0.89843
						600.913	0.89343
						601.911	0.8857
						602.909	0.90541
						603.907	0.89748
						604.905	0.91361
						605.904	0.89449
						606.902	0.88624
						607.9	0.88609
						608.898	0.90881
						609.896	0.90559
						610.895	0.90411
						611.893	0.89402
						612.891	0.90852
						613.889	0.89387
						614.887	0.90041
						615.885	0.90064
						616.884	0.89869
						617.882	0.89883
						618.88	0.89369
						619.878	0.89213
						620.876	0.89381
						621.875	0.91185
						622.873	0.88928
						623.871	0.89753
						624.869	0.88144
						625.867	0.9073
						626.866	0.91221
						627.864	0.9007
						628.862	0.90241
						629.86	0.88783
						630.858	0.90559
						631.857	0.89102
						632.855	0.89878
						633.853	0.90236
						634.851	0.90082
						635.849	0.88599
						636.848	0.91502
						637.846	0.91633
						638.844	0.90624
						639.842	0.89976
						640.84	0.88209
						641.839	0.89846
						642.837	0.89535
						643.835	0.88715
						644.833	0.89171
						645.831	0.90656
						646.83	0.89669
						647.828	0.9194
						648.826	0.88845
						649.824	0.88209
						650.822	0.87065
						651.82	0.89532
						652.819	0.88414
						653.817	0.89716
						654.815	0.89525
						655.813	0.90005
						656.811	0.90157
						657.81	0.88032
						658.808	0.88516
						659.806	0.8934
						660.804	0.90469
						661.802	0.90961
						662.801	0.88028
						663.799	0.91105
						664.797	0.89304
						665.795	0.87683
						666.793	0.8866
						667.792	0.88512
						668.79	0.86914
						669.788	0.88197
						670.786	0.8886
						671.784	0.89376
						672.783	0.89079
						673.781	0.89102
						674.779	0.89271
						675.777	0.89135
						676.775	0.86845
						677.774	0.88339
						678.772	0.88331
						679.77	0.88014
						680.768	0.8947
						681.766	0.88487
						682.764	0.88979
						683.763	0.88476
						684.761	0.88171
						685.759	0.89156
						686.757	0.87665
						687.755	0.88614
						688.754	0.89265
						689.752	0.88136
						690.75	0.87966
						691.748	0.88967
						692.746	0.89109
						693.745	0.88624
						694.743	0.87955
						695.741	0.88928
						696.739	0.8891
						697.737	0.88562
						698.736	0.89218
						699.734	0.88079
						700.732	0.88707
						701.73	0.87413
						702.729	0.88241
						703.727	0.87573
						704.725	0.88866
						705.723	0.88378
						706.721	0.86914
						707.719	0.8968
						708.718	0.89363
						709.716	0.89376
						710.714	0.88573
						711.712	0.89416
						712.71	0.8973
						713.708	0.87778
						714.707	0.87792
						715.705	0.90414
						716.703	0.89608
						717.701	0.8763
						718.699	0.89922
						719.698	0.89257
						720.696	0.87926
						721.694	0.88422
						722.692	0.88263
						723.69	0.87796
						724.689	0.88917
						725.687	0.88269
						726.685	0.90209
						727.683	0.89706
						728.681	0.87431
						729.68	0.89018
						730.678	0.88324
						731.676	0.88139
						732.674	0.87818
						733.672	0.89441
						734.671	0.88121
						735.669	0.88461
						736.667	0.87623
						737.665	0.89434
						738.663	0.89734
						739.662	0.88106
						740.66	0.88266
						741.658	0.87958
						742.656	0.87159
						743.654	0.87
						744.653	0.88339
						745.651	0.88842
						746.649	0.8883
						747.647	0.89148
						748.645	0.87677
						749.643	0.88349
						750.642	0.86573
						751.64	0.89348
						752.638	0.88183
						753.636	0.87377
						754.634	0.85753
						755.633	0.85926
						756.631	0.86407
						757.629	0.84954
						758.627	0.87206
						759.625	0.85399
						760.624	0.85872
						761.622	0.86067
						762.62	0.87236
						763.618	0.84946
						764.616	0.87381
						765.615	0.86863
						766.613	0.87182
						767.611	0.86733
						768.609	0.86892
						769.607	0.8754
						770.606	0.88186
						771.604	0.88324
						772.602	0.90139
						773.6	0.88049
						774.598	0.88559
						775.596	0.89724
						776.595	0.88241
						777.593	0.89037
						778.591	0.8776
						779.589	0.89402
						780.587	0.89893
						781.586	0.89431
						782.584	0.90046
						783.582	0.87789
						784.58	0.87789
						785.578	0.89402
						786.577	0.88757
						787.575	0.89564
						788.573	0.90375
						789.571	0.88064
						790.569	0.88567
						791.568	0.89538
						792.566	0.88407
						793.564	0.89706
						794.562	0.89232
						795.56	0.88762
						796.559	0.87442
						797.557	0.87944
						798.555	0.8955
						799.553	0.88082
						800.551	0.88567
						801.549	0.88233
						802.548	0.9002
						803.546	0.89203
						804.544	0.88588
						805.542	0.88274
						806.54	0.8942
						807.539	0.8892
						808.537	0.88787
						809.535	0.8747
						810.533	0.89582
						811.531	0.89268
						812.53	0.87973
						813.528	0.87813
						814.526	0.88147
						815.524	0.89623
						816.522	0.88017
						817.521	0.89481
						818.519	0.89
						819.517	0.89333
						820.515	0.89786
						821.513	0.89307
						822.512	0.89153
						823.51	0.90422
						824.508	0.88284
						825.506	0.89102
						826.504	0.89564
						827.503	0.88892
						828.501	0.88567
						829.499	0.88411
						830.497	0.88896
						831.495	0.88082
						832.494	0.8904
						833.492	0.88544
						834.49	0.89167
						835.488	0.86914
						836.486	0.8725
						837.485	0.87236
						838.483	0.88704
						839.481	0.89535
						840.479	0.87594
						841.477	0.89242
						842.475	0.86665
						843.474	0.88609
						844.472	0.89236
						845.47	0.88603
						846.468	0.88928
						847.466	0.89582
						848.465	0.88129
						849.463	0.89278
						850.461	0.87656
						851.459	0.86014
						852.457	0.85381
						853.456	0.87659
						854.454	0.87503
						855.452	0.88935
						856.45	0.87952
						857.448	0.89416
						858.447	0.8699
						859.445	0.89623
						860.443	0.88979
						861.441	0.88798
						862.439	0.8815
						863.438	0.88443
						864.436	0.87781
						865.434	0.89384
						866.432	0.87579
						867.43	0.89538
						868.428	0.88085
						869.427	0.8907
						870.425	0.87926
						871.423	0.88277
						872.421	0.88106
						873.42	0.88762
						874.418	0.88754
						875.416	0.88591
						876.414	0.89398
						877.412	0.87109
						878.41	0.8713
						879.409	0.8844
						880.407	0.89727
						881.405	0.87955
						882.403	0.87789
						883.402	0.88422
						884.4	0.89395
						885.398	0.86809
						886.396	0.88263
						887.394	0.87434
						888.392	0.88555
						889.391	0.87919
						890.389	0.8742
						891.387	0.88103
						892.385	0.87464
						893.383	0.88425
						894.382	0.87926
						895.38	0.89105
						896.378	0.89242
						897.376	0.86476
						898.374	0.88097
						899.372	0.87771
						900.371	0.87963
						901.369	0.8828
						902.367	0.87127
						903.366	0.88599
						904.363	0.88266
						905.362	0.88907
						906.36	0.89706
						907.358	0.88902
						908.356	0.87423
						909.354	0.88237
						910.353	0.87564
						911.351	0.87438
						912.349	0.87926
						913.347	0.88757
						914.345	0.87768
						915.344	0.88224
						916.342	0.89192
						917.34	0.87926
						918.338	0.88097
						919.336	0.88896
						920.335	0.87586
						921.333	0.88085
						922.331	0.88874
						923.329	0.86922
						924.327	0.87579
						925.326	0.87905
						926.324	0.87239
						927.322	0.88538
						928.32	0.8852
						929.318	0.87224
						930.317	0.87869
						931.315	0.87073
						932.313	0.87041
						933.311	0.87351
						934.309	0.88331
						935.307	0.87224
						936.306	0.88508
						937.304	0.8755
						938.302	0.87239
						939.3	0.88845
						940.298	0.872
						941.297	0.88354
						942.295	0.88014
						943.293	0.87857
						944.291	0.88665
						945.289	0.87695
						946.288	0.87029
						947.286	0.87688
						948.284	0.87691
						949.282	0.88534
						950.28	0.87547
						951.279	0.87553
						952.277	0.8773
						953.275	0.88892
						954.273	0.8776
						955.271	0.87633
						956.27	0.8715
						957.268	0.88635
						958.266	0.88158
						959.264	0.86848
						960.262	0.89135
						961.261	0.8636
						962.259	0.87996
						963.257	0.8849
						964.255	0.88302
						965.253	0.87638
						966.251	0.87944
						967.25	0.86461
						968.248	0.85778
						969.246	0.88555
						970.244	0.88552
						971.242	0.87561
						972.241	0.89032
						973.239	0.87582
						974.237	0.8644
						975.235	0.86783
						976.233	0.86813
						977.232	0.87792
						978.23	0.86975
						979.228	0.86967
						980.226	0.88266
						981.224	0.88295
						982.223	0.88126
						983.221	0.8733
						984.219	0.86665
						985.217	0.87807
						986.215	0.88787
						987.214	0.86997
						988.212	0.88121
						989.21	0.87644
						990.208	0.88277
						991.206	0.85496
						992.205	0.87446
						993.203	0.84831
						994.201	0.85967
						995.199	0.87301
						996.197	0.85307
						997.196	0.85141
						998.194	0.84964
						999.192	0.84668
						1000.19	0.85307
						1001.19	0.85804
						1002.19	0.84141
						1003.18	0.8529
						1004.18	0.85283
						1005.18	0.85913
						1006.18	0.86061
						1007.18	0.86866
						1008.18	0.85742
						1009.17	0.85088
						1010.17	0.86852
						1011.17	0.87366
						1012.17	0.89156
						1013.17	0.87709
						1014.16	0.87185
						1015.16	0.88334
						1016.16	0.86683
						1017.16	0.87014
						1018.16	0.88627
						1019.16	0.87839
						1020.15	0.86556
						1021.15	0.8588
						1022.15	0.88321
						1023.15	0.86186
						1024.15	0.87499
						1025.14	0.88147
						1026.14	0.86357
						1027.14	0.87517
						1028.14	0.87189
						1029.14	0.8754
						1030.14	0.87535
						1031.13	0.87065
						1032.13	0.85768
						1033.13	0.8563
						1034.13	0.85937
						1035.13	0.87257
						1036.13	0.87455
						1037.12	0.84206
						1038.12	0.85517
						1039.12	0.85215
						1040.12	0.85402
						1041.12	0.86071
						1042.11	0.8589
						1043.11	0.86046
						1044.11	0.86346
						1045.11	0.86987
						1046.11	0.87478
						1047.11	0.86517
						1048.1	0.87786
						1049.1	0.88765
						1050.1	0.87289
						1051.1	0.881
						1052.1	0.87446
						1053.09	0.8712
						1054.09	0.85955
						1055.09	0.87576
						1056.09	0.8673
						1057.09	0.861
						1058.09	0.85778
						1059.08	0.87289
						1060.08	0.88111
						1061.08	0.86798
						1062.08	0.86964
						1063.08	0.86484
						1064.07	0.86635
						1065.07	0.86949
						1066.07	0.87916
						1067.07	0.87922
						1068.07	0.88224
						1069.07	0.87272
						1070.06	0.86769
						1071.06	0.86777
						1072.06	0.86928
						1073.06	0.86632
						1074.06	0.8726
						1075.05	0.85615
						1076.05	0.866
						1077.05	0.87898
						1078.05	0.86596
						1079.05	0.85801
						1080.05	0.86115
						1081.04	0.84343
						1082.04	0.87446
						1083.04	0.85685
						1084.04	0.87781
						1085.04	0.88419
						1086.03	0.88256
						1087.03	0.87591
						1088.03	0.88538
						1089.03	0.84954
						1090.03	0.87579
						1091.03	0.8707
						1092.02	0.86419
						1093.02	0.87716
						1094.02	0.85937
						1095.02	0.86461
						1096.02	0.87742
						1097.01	0.87742
						1098.01	0.87097
						1099.01	0.88251
						1100.01	0.87257
						1101.01	0.87931
						1102.01	0.86295
						1103	0.86783
						1104	0.87275
						1105	0.86629
						1106	0.86972
						1107	0.86946
						1108	0.8694
						1108.99	0.87257
						1109.99	0.87872
						1110.99	0.87395
						1111.99	0.86067
						1112.99	0.87062
						1113.98	0.86559
						1114.98	0.88697
						1115.98	0.86419
						1116.98	0.87088
						1117.98	0.87745
						1118.98	0.87739
						1119.97	0.86606
						1120.97	0.87416
						1121.97	0.86617
						1122.97	0.88111
						1123.97	0.86647
						1124.96	0.86689
						1125.96	0.87029
						1126.96	0.86707
						1127.96	0.88313
						1128.96	0.86852
						1129.96	0.86707
						1130.95	0.8946
						1131.95	0.8768
						1132.95	0.8815
						1133.95	0.87
						1134.95	0.86176
						1135.94	0.8536
						1136.94	0.8618
						1137.94	0.85355
						1138.94	0.85978
						1139.94	0.84491
						1140.94	0.86434
						1141.93	0.8694
						1142.93	0.87739
						1143.93	0.86777
						1144.93	0.87753
						1145.93	0.86606
						1146.92	0.86922
						1147.92	0.86609
						1148.92	0.85641
						1149.92	0.86762
						1150.92	0.86443
						1151.92	0.86765
						1152.91	0.87919
						1153.91	0.87771
						1154.91	0.86943
						1155.91	0.86111
						1156.91	0.86772
						1157.9	0.87937
						1158.9	0.86271
						1159.9	0.88028
						1160.9	0.86889
						1161.9	0.86902
						1162.9	0.87703
						1163.89	0.87218
						1164.89	0.88056
						1165.89	0.88053
						1166.89	0.8725
						1167.89	0.87558
						1168.88	0.86591
						1169.88	0.88056
						1170.88	0.86621
						1171.88	0.88712
						1172.88	0.87727
						1173.88	0.86437
						1174.87	0.87106
						1175.87	0.85337
						1176.87	0.86451
						1177.87	0.8728
						1178.87	0.85978
						1179.86	0.87247
						1180.86	0.8694
						1181.86	0.87402
						1182.86	0.88053
						1183.86	0.85443
						1184.86	0.86447
						1185.85	0.86946
						1186.85	0.86617
						1187.85	0.86769
						1188.85	0.8776
						1189.85	0.87117
						1190.85	0.87442
						1191.84	0.87937
						1192.84	0.88248
						1193.84	0.86647
						1194.84	0.8649
						1195.84	0.86943
						1196.83	0.87127
						1197.83	0.87922
						1198.83	0.86967
						1199.83	0.86159
						1200.83	0.85496
						1201.83	0.878
						1202.82	0.86656
						1203.82	0.86017
						1204.82	0.85543
						1205.82	0.85047
						1206.82	0.85218
						1207.81	0.84401
						1208.81	0.85369
						1209.81	0.88295
						1210.81	0.87029
						1211.81	0.86046
						1212.81	0.87189
						1213.8	0.85884
						1214.8	0.88295
						1215.8	0.86816
						1216.8	0.87638
						1217.8	0.8601
						1218.8	0.86499
						1219.79	0.85659
						1220.79	0.86147
						1221.79	0.86795
						1222.79	0.87307
						1223.79	0.86961
						1224.78	0.86964
						1225.78	0.89047
						1226.78	0.87102
						1227.78	0.86476
						1228.78	0.86958
						1229.77	0.87949
						1230.77	0.86819
						1231.77	0.86979
						1232.77	0.86661
						1233.77	0.85511
						1234.77	0.86023
						1235.76	0.8763
						1236.76	0.86972
						1237.76	0.8601
						1238.76	0.86668
						1239.76	0.878
						1240.75	0.87981
						1241.75	0.8815
						1242.75	0.87312
						1243.75	0.87807
						1244.75	0.86321
						1245.75	0.87796
						1246.74	0.87304
						1247.74	0.86321
						1248.74	0.87141
						1249.74	0.88093
						1250.74	0.87112
						1251.73	0.87145
						1252.73	0.86154
						1253.73	0.87963
						1254.73	0.87677
						1255.73	0.87496
						1256.73	0.87337
						1257.72	0.88009
						1258.72	0.8605
						1259.72	0.86215
						1260.72	0.86863
						1261.72	0.87659
						1262.72	0.86857
						1263.71	0.8636
						1264.71	0.86549
						1265.71	0.85919
						1266.71	0.86375
						1267.71	0.87511
						1268.7	0.87503
						1269.7	0.87644
						1270.7	0.86831
						1271.7	0.86325
						1272.7	0.87442
						1273.7	0.86277
						1274.69	0.87727
						1275.69	0.86892
						1276.69	0.87724
						1277.69	0.87065
						1278.69	0.86414
						1279.68	0.87866
						1280.68	0.87706
						1281.68	0.86733
						1282.68	0.8739
						1283.68	0.85763
						1284.68	0.87576
						1285.67	0.86928
						1286.67	0.87916
						1287.67	0.86772
						1288.67	0.86447
						1289.67	0.86967
						1290.66	0.86168
						1291.66	0.8567
						1292.66	0.86972
						1293.66	0.85665
						1294.66	0.86321
						1295.66	0.85981
						1296.65	0.86303
						1297.65	0.8581
						1298.65	0.8726
						1299.65	0.86407
						1300.65	0.86567
						1301.64	0.87192
						1302.64	0.85721
						1303.64	0.87055
						1304.64	0.87547
						1305.64	0.87529
						1306.64	0.86531
						1307.63	0.86863
						1308.63	0.87185
						1309.63	0.84899
						1310.63	0.86538
						1311.63	0.87062
						1312.62	0.86907
						1313.62	0.85937
						1314.62	0.88053
						1315.62	0.86617
						1316.62	0.86313
						1317.62	0.86194
						1318.61	0.86354
						1319.61	0.88295
						1320.61	0.86028
						1321.61	0.86372
						1322.61	0.87345
						1323.6	0.86035
						1324.6	0.87008
						1325.6	0.86837
						1326.6	0.86502
						1327.6	0.85854
						1328.6	0.84863
						1329.59	0.86683
						1330.59	0.86006
						1331.59	0.86997
						1332.59	0.86321
						1333.59	0.85008
						1334.58	0.87127
						1335.58	0.85973
						1336.58	0.87275
						1337.58	0.88588
						1338.58	0.86961
						1339.58	0.8665
						1340.57	0.86958
						1341.57	0.86759
						1342.57	0.87735
						1343.57	0.86759
						1344.57	0.86266
						1345.57	0.87586
						1346.56	0.8789
						1347.56	0.85135
						1348.56	0.8644
						1349.56	0.86754
						1350.56	0.87112
						1351.55	0.86975
						1352.55	0.86954
						1353.55	0.87786
						1354.55	0.87455
						1355.55	0.86336
						1356.55	0.85721
						1357.54	0.85887
						1358.54	0.85099
						1359.54	0.86726
						1360.54	0.86248
						1361.54	0.85609
						1362.53	0.84946
						1363.53	0.86744
						1364.53	0.86917
						1365.53	0.86425
						1366.53	0.87395
						1367.53	0.86777
						1368.52	0.87742
						1369.52	0.85609
						1370.52	0.8773
						1371.52	0.8754
						1372.52	0.86227
						1373.51	0.85739
						1374.51	0.86038
						1375.51	0.87511
						1376.51	0.86857
						1377.51	0.85587
						1378.51	0.85905
						1379.5	0.8686
						1380.5	0.85724
						1381.5	0.86043
						1382.5	0.86339
						1383.5	0.86997
						1384.49	0.86993
						1385.49	0.86028
						1386.49	0.85884
						1387.49	0.84736
						1388.49	0.84715
						1389.49	0.84893
						1390.48	0.84712
						1391.48	0.85366
						1392.48	0.86321
						1393.48	0.85836
						1394.48	0.8763
						1395.47	0.87926
						1396.47	0.84819
						1397.47	0.85656
						1398.47	0.87594
						1399.47	0.86466
						1400.47	0.86792
						1401.46	0.87753
						1402.46	0.85644
						1403.46	0.86979
						1404.46	0.86479
						1405.46	0.86809
						1406.46	0.87286
						1407.45	0.86777
						1408.45	0.86443
						1409.45	0.85804
						1410.45	0.87257
						1411.45	0.8615
						1412.44	0.86451
						1413.44	0.8823
						1414.44	0.8563
						1415.44	0.85801
						1416.44	0.88085
						1417.44	0.87268
						1418.43	0.86451
						1419.43	0.8499
						1420.43	0.8597
						1421.43	0.86447
						1422.43	0.85988
						1423.42	0.87597
						1424.42	0.86002
						1425.42	0.88129
						1426.42	0.85836
						1427.42	0.86827
						1428.42	0.85709
						1429.41	0.85872
						1430.41	0.87304
						1431.41	0.86154
						1432.41	0.87293
						1433.41	0.8713
						1434.4	0.84058
						1435.4	0.85825
						1436.4	0.86819
						1437.4	0.87449
						1438.4	0.86316
						1439.4	0.85301
						1440.39	0.86129
						1441.39	0.86115
						1442.39	0.86414
						1443.39	0.84932
						1444.39	0.86414
						1445.38	0.85443
						1446.38	0.86596
						1447.38	0.85294
						1448.38	0.85931
						1449.38	0.85908
						1450.38	0.85109
						1451.37	0.85431
						1452.37	0.85275
						1453.37	0.85931
						1454.37	0.84949
						1455.37	0.85923
						1456.36	0.85786
						1457.36	0.85485
						1458.36	0.85851
						1459.36	0.87301
						1460.36	0.87008
						1461.36	0.86526
						1462.35	0.85875
						1463.35	0.86517
						1464.35	0.87167
						1465.35	0.85688
						1466.35	0.86816
						1467.34	0.86162
						1468.34	0.8747
						1469.34	0.86674
						1470.34	0.86357
						1471.34	0.86336
						1472.34	0.85692
						1473.33	0.8533
						1474.33	0.85818
						1475.33	0.86451
						1476.33	0.87908
						1477.33	0.85135
						1478.32	0.85807
						1479.32	0.86476
						1480.32	0.85355
						1481.32	0.8389
						1482.32	0.86517
						1483.32	0.86517
						1484.31	0.86499
						1485.31	0.8665
						1486.31	0.85825
						1487.31	0.86961
						1488.31	0.86183
						1489.31	0.86686
						1490.3	0.87019
						1491.3	0.87508
						1492.3	0.84744
						1493.3	0.86544
						1494.3	0.86372
						1495.29	0.86852
						1496.29	0.86407
						1497.29	0.85731
						1498.29	0.85233
						1499.29	0.86857
						1500.29	0.85076
						1501.28	0.85239
						1502.28	0.8589
						1503.28	0.85568
						1504.28	0.87499
						1505.28	0.85203
						1506.27	0.86017
						1507.27	0.86346
						1508.27	0.87442
						1509.27	0.86642
						1510.27	0.85825
						1511.27	0.8644
						1512.26	0.86121
						1513.26	0.88266
						1514.26	0.85828
						1515.26	0.84508
						1516.26	0.86949
						1517.25	0.86606
						1518.25	0.87221
						1519.25	0.83978
						1520.25	0.85958
						1521.25	0.86121
						1522.25	0.85286
						1523.24	0.85807
						1524.24	0.85648
						1525.24	0.8547
						1526.24	0.87109
						1527.24	0.84686
						1528.23	0.86295
						1529.23	0.85327
						1530.23	0.84351
						1531.23	0.85037
						1532.23	0.8588
						1533.23	0.8639
						1534.22	0.85088
						1535.22	0.86198
						1536.22	0.86689
						1537.22	0.86704
						1538.22	0.87189
						1539.21	0.84899
						1540.21	0.84774
						1541.21	0.85094
						1542.21	0.87177
						1543.21	0.85884
						1544.21	0.86386
						1545.2	0.84946
						1546.2	0.86411
						1547.2	0.8575
						1548.2	0.8541
						1549.2	0.85875
						1550.19	0.86875
						1551.19	0.8473
						1552.19	0.86215
						1553.19	0.87005
						1554.19	0.86694
						1555.19	0.86014
						1556.18	0.85377
						1557.18	0.85392
						1558.18	0.84889
						1559.18	0.86364
						1560.18	0.8555
						1561.17	0.87159
						1562.17	0.86176
						1563.17	0.84722
						1564.17	0.8639
						1565.17	0.87351
						1566.17	0.86567
						1567.16	0.84762
						1568.16	0.84946
						1569.16	0.86238
						1570.16	0.87058
						1571.16	0.86884
						1572.16	0.85727
						1573.15	0.84245
						1574.15	0.86342
						1575.15	0.8636
						1576.15	0.852
						1577.15	0.83399
						1578.14	0.83902
						1579.14	0.85967
						1580.14	0.86931
						1581.14	0.86097
						1582.14	0.85916
						1583.14	0.85416
						1584.13	0.85742
						1585.13	0.85735
						1586.13	0.86396
						1587.13	0.84614
						1588.13	0.85774
						1589.12	0.85952
						1590.12	0.86259
						1591.12	0.84972
						1592.12	0.87748
						1593.12	0.85789
						1594.12	0.85796
						1595.11	0.86313
						1596.11	0.85052
						1597.11	0.87052
						1598.11	0.85587
						1599.11	0.87553
						1600.1	0.86245
						1601.1	0.86201
						1602.1	0.85402
						1603.1	0.85102
						1604.1	0.86697
						1605.1	0.86056
						1606.09	0.8507
						1607.09	0.86198
						1608.09	0.85377
						1609.09	0.86215
						1610.09	0.88136
						1611.08	0.85037
						1612.08	0.84686
						1613.08	0.84206
						1614.08	0.85177
						1615.08	0.85543
						1616.08	0.86889
						1617.07	0.8623
						1618.07	0.86038
						1619.07	0.85573
						1620.07	0.85698
						1621.07	0.85851
						1622.06	0.8555
						1623.06	0.85395
						1624.06	0.84744
						1625.06	0.85579
						1626.06	0.8473
						1627.06	0.87358
						1628.05	0.84762
						1629.05	0.86364
						1630.05	0.85207
						1631.05	0.86979
						1632.05	0.8601
						1633.04	0.84209
						1634.04	0.85203
						1635.04	0.86183
						1636.04	0.85706
						1637.04	0.86176
						1638.04	0.86642
						1639.03	0.84526
						1640.03	0.83721
						1641.03	0.85999
						1642.03	0.84491
						1643.03	0.83825
						1644.03	0.86147
						1645.02	0.86129
						1646.02	0.85171
						1647.02	0.86298
						1648.02	0.85189
						1649.02	0.85644
						1650.01	0.85991
						1651.01	0.86191
						1652.01	0.85561
						1653.01	0.85085
						1654.01	0.84751
						1655.01	0.84585
						1656	0.84621
						1657	0.86274
						1658	0.85312
						1659	0.86582
						1660	0.86111
						1660.99	0.84774
						1661.99	0.85753
						1662.99	0.8542
						1663.99	0.86093
						1664.99	0.86263
						1665.99	0.84466
						1666.98	0.85919
						1667.98	0.84307
						1668.98	0.86251
						1669.98	0.85913
						1670.98	0.85431
						1671.97	0.84596
						1672.97	0.85573
						1673.97	0.87041
						1674.97	0.8508
						1675.97	0.85763
						1676.97	0.85594
						1677.96	0.85923
						1678.96	0.85573
						1679.96	0.87206
						1680.96	0.8639
						1681.96	0.85893
						1682.95	0.85373
						1683.95	0.85387
						1684.95	0.85535
						1685.95	0.86307
						1686.95	0.85984
						1687.95	0.86284
						1688.94	0.85283
						1689.94	0.8481
						1690.94	0.83985
						1691.94	0.86954
						1692.94	0.85002
						1693.93	0.85973
						1694.93	0.85768
						1695.93	0.85753
						1696.93	0.83941
						1697.93	0.84618
						1698.93	0.86085
						1699.92	0.8576
						1700.92	0.84801
						1701.92	0.85132
						1702.92	0.84976
						1703.92	0.85981
						1704.91	0.83685
						1705.91	0.85988
						1706.91	0.85319
						1707.91	0.86281
						1708.91	0.85638
						1709.91	0.8547
						1710.9	0.85319
						1711.9	0.83218
						1712.9	0.85648
						1713.9	0.85662
						1714.9	0.8584
						1715.89	0.87127
						1716.89	0.8597
						1717.89	0.85026
						1718.89	0.85008
						1719.89	0.85348
						1720.89	0.85182
						1721.88	0.85828
						1722.88	0.85171
						1723.88	0.85177
						1724.88	0.85044
						1725.88	0.85192
						1726.88	0.84552
						1727.87	0.84727
						1728.87	0.85026
						1729.87	0.8486
						1730.87	0.84053
						1731.87	0.85547
						1732.86	0.85685
						1733.86	0.86168
						1734.86	0.85348
						1735.86	0.85145
						1736.86	0.84831
						1737.86	0.86473
						1738.85	0.84863
						1739.85	0.85182
						1740.85	0.85189
						1741.85	0.84852
						1742.85	0.84857
						1743.84	0.85355
						1744.84	0.8439
						1745.84	0.86349
						1746.84	0.84709
						1747.84	0.84552
						1748.84	0.86378
						1749.83	0.85073
						1750.83	0.85088
						1751.83	0.85405
						1752.83	0.85709
						1753.83	0.85535
						1754.82	0.84904
						1755.82	0.8473
						1756.82	0.85218
						1757.82	0.84549
						1758.82	0.84531
						1759.82	0.85988
						1760.81	0.84505
						1761.81	0.83875
						1762.81	0.85659
						1763.81	0.86614
						1764.81	0.84173
						1765.8	0.85138
						1766.8	0.84494
						1767.8	0.85652
						1768.8	0.83869
						1769.8	0.8402
						1770.8	0.85153
						1771.79	0.85177
						1772.79	0.84715
						1773.79	0.84744
						1774.79	0.86523
						1775.79	0.86224
						1776.78	0.85381
						1777.78	0.84727
						1778.78	0.86349
						1779.78	0.84914
						1780.78	0.84925
						1781.78	0.84443
						1782.77	0.85919
						1783.77	0.85094
						1784.77	0.83765
						1785.77	0.8478
						1786.77	0.83955
						1787.77	0.84443
						1788.76	0.84744
						1789.76	0.8491
						1790.76	0.84079
						1791.76	0.84242
						1792.76	0.85387
						1793.75	0.84408
						1794.75	0.84531
						1795.75	0.83695
						1796.75	0.83833
						1797.75	0.84129
						1798.75	0.84943
						1799.74	0.85132
						1800.74	0.8576
						1801.74	0.86259
						1802.74	0.85283
						1803.74	0.84307
						1804.73	0.85446
						1805.73	0.85443
						1806.73	0.84639
						1807.73	0.83978
						1808.73	0.84632
						1809.73	0.8512
						1810.72	0.86097
						1811.72	0.84949
						1812.72	0.85145
						1813.72	0.85319
						1814.72	0.85815
						1815.71	0.85319
						1816.71	0.84657
						1817.71	0.83996
						1818.71	0.82715
						1819.71	0.84686
						1820.71	0.84191
						1821.7	0.8549
						1822.7	0.86144
						1823.7	0.84852
						1824.7	0.84043
						1825.7	0.84893
						1826.69	0.84896
						1827.69	0.8389
						1828.69	0.84038
						1829.69	0.83055
						1830.69	0.84194
						1831.69	0.84683
						1832.68	0.83999
						1833.68	0.8639
						1834.68	0.8363
						1835.68	0.84307
						1836.68	0.85457
						1837.67	0.8528
						1838.67	0.83783
						1839.67	0.83461
						1840.67	0.85399
						1841.67	0.86368
						1842.67	0.85058
						1843.66	0.83913
						1844.66	0.84741
						1845.66	0.8507
						1846.66	0.84596
						1847.66	0.84144
						1848.65	0.85319
						1849.65	0.8515
						1850.65	0.84665
						1851.65	0.86609
						1852.65	0.85141
						1853.65	0.84834
						1854.64	0.85503
						1855.64	0.85345
						1856.64	0.84541
						1857.64	0.84552
						1858.64	0.85041
						1859.63	0.85337
						1860.63	0.84689
						1861.63	0.85145
						1862.63	0.84484
						1863.63	0.84144
						1864.63	0.84123
						1865.62	0.84103
						1866.62	0.84603
						1867.62	0.85272
						1868.62	0.84147
						1869.62	0.84618
						1870.62	0.82639
						1871.61	0.84943
						1872.61	0.85272
						1873.61	0.85283
						1874.61	0.8563
						1875.61	0.86451
						1876.6	0.84839
						1877.6	0.85958
						1878.6	0.83862
						1879.6	0.85023
						1880.6	0.84842
						1881.6	0.85145
						1882.59	0.86118
						1883.59	0.84144
						1884.59	0.83993
						1885.59	0.84827
						1886.59	0.84813
						1887.58	0.84339
						1888.58	0.84819
						1889.58	0.861
						1890.58	0.84639
						1891.58	0.8512
						1892.58	0.84976
						1893.57	0.84806
						1894.57	0.84813
						1895.57	0.84372
						1896.57	0.84393
						1897.57	0.81946
						1898.56	0.83573
						1899.56	0.83247
						1900.56	0.84881
						1901.56	0.84061
						1902.56	0.83884
						1903.56	0.82922
						1904.55	0.83916
						1905.55	0.83417
						1906.55	0.84401
						1907.55	0.82751
						1908.55	0.83381
						1909.54	0.8499
						1910.54	0.83493
						1911.54	0.8363
						1912.54	0.84466
						1913.54	0.83179
						1914.54	0.83186
						1915.53	0.8367
						1916.53	0.84328
						1917.53	0.83363
						1918.53	0.82553
						1919.53	0.8481
						1920.52	0.84328
						1921.52	0.84159
						1922.52	0.8384
						1923.52	0.85145
						1924.52	0.83171
						1925.52	0.83008
						1926.51	0.8418
						1927.51	0.83854
						1928.51	0.8452
						1929.51	0.83189
						1930.51	0.83174
						1931.5	0.83496
						1932.5	0.83653
						1933.5	0.85088
						1934.5	0.82662
						1935.5	0.83656
						1936.5	0.82842
						1937.49	0.84318
						1938.49	0.85168
						1939.49	0.84712
						1940.49	0.83109
						1941.49	0.8376
						1942.48	0.82138
						1943.48	0.83732
						1944.48	0.83739
						1945.48	0.84082
						1946.48	0.85381
						1947.48	0.84416
						1948.47	0.84097
						1949.47	0.83931
						1950.47	0.85192
						1951.47	0.83742
						1952.47	0.83887
						1953.47	0.8371
						1954.46	0.83685
						1955.46	0.83337
						1956.46	0.84292
						1957.46	0.83467
						1958.46	0.83973
						1959.45	0.8431
						1960.45	0.85443
						1961.45	0.83511
						1962.45	0.84295
						1963.45	0.84147
						1964.45	0.82994
						1965.44	0.83496
						1966.44	0.83504
						1967.44	0.83843
						1968.44	0.82191
						1969.44	0.83011
						1970.43	0.8465
						1971.43	0.83517
						1972.43	0.83016
						1973.43	0.84014
						1974.43	0.83674
						1975.43	0.84476
						1976.42	0.84624
						1977.42	0.8383
						1978.42	0.82828
						1979.42	0.83508
						1980.42	0.8368
						1981.41	0.84644
						1982.41	0.82871
						1983.41	0.83229
						1984.41	0.83059
						1985.41	0.84212
						1986.41	0.82271
						1987.4	0.83905
						1988.4	0.82871
						1989.4	0.84328
						1990.4	0.83851
						1991.4	0.82691
						1992.39	0.85449
						1993.39	0.82549
						1994.39	0.83999
						1995.39	0.82997
[truncated: 55,313 more rows]
