# Supplementary material for: Mn2+ induced significant improvement and robust stability of radioluminescence in Cs3Cu2I5 for high-performance nuclear battery
Source: Nat Commun. 2021 Jun 23;12:3879. doi: 10.1038/s41467-021-24185-7 (PMC8222237; doi:10.1038/s41467-021-24185-7)
Supplement: Supplementary file 3 — Source Data [file 41467_2021_24185_MOESM3_ESM.zip › Source Data/Figure 5a-EQE and RL.xlsx]

## Sheet: Sheet1
wavelength	EQE	wavelength	RL
300	16.3058	400.49	8.42
305	11.9517	401.28	7.4
310	0.86856	402.07	7.74
315	13.7694	402.86	6.72
320	9.10077	403.65	7.06
325	7.39505	404.44	7.06
330	14.8534	405.23	7.4
335	13.5282	406.02	7.06
340	15.8517	406.81	7.06
345	8.09065	407.6	7.4
350	16.6641	408.39	8.42
355	10.9038	409.18	9.1
360	18.5829	409.97	9.44
365	15.7164	410.76	9.44
370	15.5798	411.55	8.76
375	19.4434	412.34	7.74
380	22.3778	413.13	7.06
385	25.9756	413.92	7.06
390	29.8673	414.71	7.06
395	35.4955	415.5	6.72
400	39.8591	416.28	7.06
405	45.3639	417.07	8.08
410	52.6521	417.86	8.08
415	55.5585	418.65	7.4
420	57.1618	419.44	6.72
425	57.4203	420.23	7.74
430	63.5755	421.02	10.81
435	67.0266	421.8	13.19
440	68.6441	422.59	15.23
445	71.3291	423.38	14.89
450	74.1021	424.17	13.19
455	74.8054	424.96	11.15
460	74.6756	425.74	9.44
465	77.3919	426.53	9.44
470	76.3326	427.32	9.44
475	78.3777	428.11	11.15
480	77.19	428.89	12.85
485	79.3178	429.68	11.83
490	78.1639	430.47	9.1
495	78.572	431.25	6.38
500	79.8393	432.04	9.1
505	78.9141	432.83	11.83
510	80.5247	433.62	14.89
515	79.0681	434.4	15.23
520	80.1247	435.19	13.53
525	79.8375	435.98	13.19
530	81.0237	436.76	10.81
535	80.4901	437.55	12.51
540	79.8544	438.34	12.85
545	81.0191	439.12	15.23
550	80.9526	439.91	15.91
555	81.0202	440.69	15.57
560	80.4875	441.48	15.57
565	81.6099	442.27	15.23
570	81.7496	443.05	15.57
575	82.0897	443.84	15.91
580	82.3311	444.62	16.25
585	82.4309	445.41	15.91
590	82.2746	446.2	15.23
595	82.1347	446.98	14.55
600	82.2071	447.77	12.85
605	83.0426	448.55	12.85
610	83.7736	449.34	13.53
615	83.5818	450.12	15.91
620	83.6957	450.91	16.25
625	84.7095	451.69	16.25
630	85.7082	452.48	15.91
635	85.9865	453.26	13.53
640	86.1202	454.05	13.19
645	87.0652	454.83	11.15
650	87.8075	455.62	14.21
655	88.9436	456.4	14.21
660	89.6324	457.19	15.91
665	90.5012	457.97	13.19
670	90.1447	458.75	10.47
675	90.7331	459.54	8.76
680	90.7473	460.32	11.15
685	91.4463	461.11	13.87
690	91.2771	461.89	15.57
695	91.896	462.67	14.89
700	90.8603	463.46	12.85
705	92.2264	464.24	11.15
710	88.6309	465.03	9.44
715	93.9337	465.81	11.49
720	91.1851	466.59	13.87
725	93.8658	467.38	16.59
730	92.0785	468.16	14.55
735	90.5101	468.94	14.55
740	93.1287	469.73	13.53
745	92.4192	470.51	13.19
750	90.4337	471.29	10.47
755	90.1116	472.07	10.47
760	91.7838	472.86	13.53
765	91.3567	473.64	15.57
770	91.6316	474.42	13.53
775	94.445	475.21	12.51
780	92.9739	475.99	12.51
785	93.1298	476.77	12.85
790	93.669	477.55	11.15
795	94.1898	478.33	12.17
800	92.0438	479.12	12.17
805	91.3715	479.9	12.17
810	90.58	480.68	9.44
815	89.6425	481.46	9.44
820	93.3487	482.24	8.76
825	92.5458	483.03	8.76
830	93.0888	483.81	10.81
835	92.2591	484.59	11.49
840	93.088	485.37	13.19
845	92.5275	486.15	11.15
850	89.4271	486.93	10.47
855	89.9059	487.72	8.42
860	86.5607	488.5	8.42
865	85.7158	489.28	11.49
870	78.2093	490.06	13.87
875	60.7088	490.84	13.19
880	40.0911	491.62	12.51
885	22.1444	492.4	12.17
890	10.5694	493.18	12.17
895	4.70185	493.96	10.47
900	2.15744	494.74	11.15
		495.52	14.55
		496.3	16.94
		497.08	16.59
		497.86	15.57
		498.64	15.23
		499.42	15.23
		500.2	15.91
		500.98	16.59
		501.76	19.32
		502.54	18.98
		503.32	18.98
		504.1	16.94
		504.88	17.62
		505.66	19.66
		506.44	21.36
		507.22	23.06
		508	22.72
		508.78	23.4
		509.56	24.43
		510.34	25.45
		511.11	27.49
		511.89	29.53
		512.67	32.26
		513.45	35.66
		514.23	38.05
		515.01	40.77
		515.79	40.43
		516.56	43.84
		517.34	45.88
		518.12	51.33
		518.9	54.39
		519.68	59.5
		520.45	62.56
		521.23	65.29
		522.01	68.69
		522.79	71.76
		523.56	76.18
		524.34	79.25
		525.12	84.35
		525.9	88.1
		526.67	92.53
		527.45	94.57
		528.23	98.99
		529	105.12
		529.78	113.97
		530.56	120.44
		531.33	126.23
		532.11	131
		532.89	136.1
		533.66	141.55
		534.44	147.34
		535.22	155.51
		535.99	163.68
		536.77	171.51
		537.55	176.62
		538.32	183.77
		539.1	189.55
		539.87	194.66
		540.65	200.79
		541.42	209.3
		542.2	218.49
		542.98	223.94
		543.75	226.66
		544.53	232.11
		545.3	234.49
		546.08	239.94
		546.85	247.42
		547.63	253.55
		548.4	259
		549.18	261.72
		549.95	269.89
		550.73	275.68
		551.5	275.68
		552.27	280.1
		553.05	282.14
		553.82	293.04
		554.6	293.72
		555.37	299.5
		556.15	299.84
		556.92	302.91
		557.69	305.29
		558.47	308.35
		559.24	311.07
		560.01	313.46
		560.79	313.46
		561.56	313.12
		562.34	313.8
		563.11	313.12
		563.88	315.16
		564.66	314.48
		565.43	317.2
		566.2	317.54
		566.97	315.84
		567.75	313.12
		568.52	310.05
		569.29	306.31
		570.07	306.31
		570.84	304.61
		571.61	305.63
		572.38	300.52
		573.15	296.78
		573.93	290.31
		574.7	284.87
		575.47	283.16
		576.24	281.12
		577.02	280.44
		577.79	275
		578.56	271.93
		579.33	267.17
		580.1	261.72
		580.87	256.95
		581.64	251.51
		582.42	250.83
		583.19	247.76
		583.96	244.7
		584.73	239.59
		585.5	231.77
		586.27	223.94
		587.04	218.49
		587.81	217.47
		588.58	214.4
		589.35	206.57
		590.12	199.43
		590.9	194.32
		591.67	190.92
		592.44	187.51
		593.21	184.11
		593.98	181.38
		594.75	178.66
		595.52	173.89
		596.29	166.4
		597.06	158.91
		597.83	155.51
		598.6	152.45
		599.36	147
		600.13	141.89
		600.9	138.49
		601.67	135.76
		602.44	131
		603.21	126.57
		603.98	123.17
		604.75	119.42
		605.52	116.02
		606.29	113.29
		607.06	110.57
		607.82	107.51
		608.59	102.06
		609.36	99.68
		610.13	97.29
		610.9	94.23
		611.67	89.46
		612.43	84.69
		613.2	81.97
		613.97	81.97
		614.74	78.22
		615.51	75.5
		616.27	70.05
		617.04	71.07
		617.81	69.37
		618.58	69.37
		619.34	63.92
		620.11	61.2
		620.88	58.48
		621.65	58.14
		622.41	58.14
		623.18	58.14
		623.95	57.46
		624.71	54.05
		625.48	50.3
		626.25	47.58
		627.01	48.26
		627.78	46.56
		628.55	44.52
		629.31	41.45
		630.08	41.45
		630.85	41.11
		631.61	40.77
		632.38	38.05
		633.15	36
		633.91	36.68
		634.68	36.68
		635.44	38.39
		636.21	35.66
		636.97	34.64
		637.74	32.6
		638.51	32.6
		639.27	32.94
		640.04	33.28
		640.8	32.94
		641.57	32.94
		642.33	30.22
		643.1	27.49
		643.86	25.11
		644.63	25.11
		645.39	27.15
		646.16	26.81
		646.92	25.79
		647.68	23.75
		648.45	24.43
		649.21	24.43
		649.98	24.09
		650.74	23.4
		651.51	24.43
		652.27	24.43
		653.03	24.43
		653.8	23.4
		654.56	23.06
		655.32	23.06
		656.09	23.4
		656.85	24.43
		657.62	24.77
		658.38	24.77
		659.14	23.75
		659.91	23.06
		660.67	23.4
		661.43	23.75
		662.19	23.75
		662.96	21.36
		663.72	18.98
		664.48	16.94
		665.25	16.59
		666.01	16.94
		666.77	19.32
		667.53	21.7
		668.3	23.4
		669.06	21.02
		669.82	18.3
		670.58	16.59
		671.34	18.64
		672.11	19.32
		672.87	19.32
		673.63	19.32
		674.39	19.32
		675.15	18.3
		675.91	15.91
		676.68	15.91
		677.44	16.94
		678.2	19.32
		678.96	18.98
		679.72	18.64
		680.48	16.94
		681.24	16.59
		682	16.59
		682.76	18.64
		683.53	19.32
		684.29	21.36
		685.05	19.32
		685.81	18.64
		686.57	16.59
		687.33	15.91
		688.09	16.59
		688.85	16.94
		689.61	17.62
		690.37	17.62
		691.13	17.28
		691.89	16.94
		692.65	16.94
		693.41	16.59
		694.17	19.66
		694.93	19.32
		695.69	19.66
		696.45	16.25
		697.2	15.91
		697.96	16.25
		698.72	16.94
		699.48	16.59
		700.24	16.25
