# Supplementary material for: Mn2+ induced significant improvement and robust stability of radioluminescence in Cs3Cu2I5 for high-performance nuclear battery
Source: Nat Commun. 2021 Jun 23;12:3879. doi: 10.1038/s41467-021-24185-7 (PMC8222237; doi:10.1038/s41467-021-24185-7)
Supplement: Supplementary file 3 — Source Data [file 41467_2021_24185_MOESM3_ESM.zip › Source Data/Figure 5c-NBs measurements.xlsx]

## Sheet: Sheet1
	dark		direct X-ray		274um		353 um		474 um		633 um		1000 um
voltage	current	voltage	current	voltage	current	voltage	current	voltage	current	voltage	current	voltage	current
0.05	-6.16103e-09	-0.1	1.16351e-07	-0.0575	2.38e-07	-0.06	2.51711e-07	-0.1	2.80444e-07	-0.05	1.70387e-07	-0.05	1.5883e-07
0.045	-3.99837e-10	-0.095	9.47486e-08	-0.05175	2.30391e-07	-0.054	2.44641e-07	-0.095	2.68689e-07	-0.045	1.59753e-07	-0.045	1.50616e-07
0.04	5.00336e-10	-0.09	9.48355e-08	-0.046	2.29501e-07	-0.048	2.4375e-07	-0.09	2.68599e-07	-0.04	1.62244e-07	-0.04	1.48742e-07
0.035	6.55518e-10	-0.085	9.25929e-08	-0.04025	2.30071e-07	-0.042	2.43641e-07	-0.085	2.68021e-07	-0.035	1.57797e-07	-0.035	1.48686e-07
0.03	6.77233e-10	-0.08	9.50682e-08	-0.0345	2.28622e-07	-0.036	2.43249e-07	-0.08	2.66108e-07	-0.03	1.5852e-07	-0.03	1.48721e-07
0.025	6.96559e-10	-0.075	9.54934e-08	-0.02875	2.28988e-07	-0.03	2.43214e-07	-0.075	2.65943e-07	-0.025	1.57985e-07	-0.025	1.48812e-07
0.02	7.02698e-10	-0.07	9.41759e-08	-0.023	2.29304e-07	-0.024	2.43535e-07	-0.07	2.66065e-07	-0.02	1.57931e-07	-0.02	1.48803e-07
0.015	7.11452e-10	-0.065	9.42619e-08	-0.01725	2.29032e-07	-0.018	2.4285e-07	-0.065	2.66783e-07	-0.015	1.58181e-07	-0.015	1.4869e-07
0.01	7.50447e-10	-0.06	9.39203e-08	-0.0115	2.28521e-07	-0.012	2.42616e-07	-0.06	2.66403e-07	-0.01	1.57478e-07	-0.01	1.48384e-07
0.005	7.78528e-10	-0.055	9.41489e-08	-0.00575	2.29604e-07	-0.006	2.42126e-07	-0.055	2.65879e-07	-0.005	1.58102e-07	-0.005	1.48275e-07
0	7.87509e-10	-0.05	9.47082e-08	0	2.28561e-07	0	2.43716e-07	-0.05	2.66411e-07	0	1.57947e-07	0	1.48336e-07
-0.005	8.1593e-10	-0.045	9.2477e-08	0.00575	2.2843e-07	0.006	2.43623e-07	-0.045	2.66207e-07	0.005	1.57814e-07	0.005	1.48463e-07
--	--	-0.04	9.81072e-08	0.0115	2.28755e-07	0.012	2.42055e-07	-0.04	2.66016e-07	0.01	1.5811e-07	0.01	1.48289e-07
--	--	-0.035	9.4124e-08	0.01725	2.28293e-07	0.018	2.42356e-07	-0.035	2.67095e-07	0.015	1.58441e-07	0.015	1.47699e-07
--	--	-0.03	9.09153e-08	0.023	2.27582e-07	0.024	2.42813e-07	-0.03	2.66153e-07	0.02	1.5785e-07	0.02	1.48125e-07
--	--	-0.025	9.11938e-08	0.02875	2.28006e-07	0.03	2.42148e-07	-0.025	2.66073e-07	0.025	1.58219e-07	0.025	1.48656e-07
--	--	-0.02	9.37118e-08	0.0345	2.27945e-07	0.036	2.43472e-07	-0.02	2.66611e-07	0.03	1.57937e-07	0.03	1.48627e-07
--	--	-0.015	9.35561e-08	0.04025	2.277e-07	0.042	2.4243e-07	-0.015	2.65544e-07	0.035	1.58495e-07	0.035	1.48466e-07
--	--	-0.01	9.25709e-08	0.046	2.27498e-07	0.048	2.42653e-07	-0.01	2.65936e-07	0.04	1.58138e-07	0.04	1.47833e-07
--	--	-0.005	9.41839e-08	0.05175	2.27733e-07	0.054	2.42746e-07	-0.005	2.65853e-07	0.045	1.58951e-07	0.045	1.47992e-07
--	--	0	9.0675e-08	0.0575	2.27826e-07	0.06	2.42651e-07	0	2.66688e-07	0.05	1.58142e-07	0.05	1.48806e-07
--	--	0.005	9.20565e-08	0.06325	2.2688e-07	0.066	2.42583e-07	0.005	2.65126e-07	0.055	1.58169e-07	0.055	1.47771e-07
--	--	0.01	9.40164e-08	0.069	2.27943e-07	0.072	2.41511e-07	0.01	2.65458e-07	0.06	1.58509e-07	0.06	1.47894e-07
--	--	0.015	9.14561e-08	0.07475	2.27027e-07	0.078	2.4254e-07	0.015	2.65347e-07	0.065	1.57927e-07	0.065	1.48097e-07
--	--	0.02	9.38585e-08	0.0805	2.26845e-07	0.084	2.42054e-07	0.02	2.66896e-07	0.07	1.58199e-07	0.07	1.47789e-07
--	--	0.025	9.35459e-08	0.08625	2.27943e-07	0.09	2.41087e-07	0.025	2.6628e-07	0.075	1.60008e-07	0.075	1.48645e-07
--	--	0.03	9.62593e-08	0.092	2.27332e-07	0.096	2.42171e-07	0.03	2.66294e-07	0.08	1.56761e-07	0.08	1.48231e-07
--	--	0.035	9.24948e-08	0.09775	2.27744e-07	0.102	2.42198e-07	0.035	2.66394e-07	0.085	1.55311e-07	0.085	1.48826e-07
--	--	0.04	8.91763e-08	0.1035	2.27536e-07	0.108	2.40428e-07	0.04	2.66285e-07	0.09	1.58317e-07	0.09	1.48849e-07
--	--	0.045	9.43755e-08	0.10925	2.2661e-07	0.114	2.4138e-07	0.045	2.67103e-07	0.095	1.56123e-07	0.095	1.47275e-07
--	--	0.05	9.64112e-08	0.115	2.26563e-07	0.12	2.40817e-07	0.05	2.66016e-07	0.1	1.57535e-07	0.1	1.47558e-07
--	--	0.055	9.33228e-08	0.12075	2.27471e-07	0.126	2.41158e-07	0.055	2.64408e-07	0.105	1.57065e-07	0.105	1.47218e-07
--	--	0.06	9.15956e-08	0.1265	2.2683e-07	0.132	2.41565e-07	0.06	2.65099e-07	0.11	1.57399e-07	0.11	1.47797e-07
--	--	0.065	9.40397e-08	0.13225	2.26972e-07	0.138	2.40886e-07	0.065	2.64926e-07	0.115	1.57151e-07	0.115	1.4718e-07
--	--	0.07	9.11012e-08	0.138	2.26989e-07	0.144	2.39959e-07	0.07	2.64761e-07	0.12	1.5664e-07	0.12	1.46719e-07
--	--	0.075	9.19024e-08	0.14375	2.26527e-07	0.15	2.39831e-07	0.075	2.65098e-07	0.125	1.57235e-07	0.125	1.46906e-07
--	--	0.08	9.0258e-08	0.1495	2.25768e-07	0.156	2.39914e-07	0.08	2.64945e-07	0.13	1.56649e-07	0.13	1.4714e-07
--	--	0.085	9.21816e-08	0.15525	2.26043e-07	0.162	2.40768e-07	0.085	2.64059e-07	0.135	1.5633e-07	0.135	1.47107e-07
--	--	0.09	9.43592e-08	0.161	2.2579e-07	0.168	2.39156e-07	0.09	2.63721e-07	0.14	1.56423e-07	0.14	1.46918e-07
--	--	0.095	9.14371e-08	0.16675	2.25783e-07	0.174	2.39202e-07	0.095	2.65329e-07	0.145	1.56421e-07	0.145	1.46838e-07
--	--	0.1	9.26925e-08	0.1725	2.255e-07	0.18	2.39338e-07	0.1	2.64665e-07	0.15	1.56502e-07	0.15	1.46978e-07
--	--	0.105	8.90856e-08	0.17825	2.25408e-07	0.186	2.38977e-07	0.105	2.64359e-07	0.155	1.56251e-07	0.155	1.46833e-07
--	--	0.11	8.88478e-08	0.184	2.25159e-07	0.192	2.38354e-07	0.11	2.64017e-07	0.16	1.56187e-07	0.16	1.46431e-07
--	--	0.115	9.22793e-08	0.18975	2.24057e-07	0.198	2.38289e-07	0.115	2.63661e-07	0.165	1.56303e-07	0.165	1.46206e-07
--	--	0.12	9.21546e-08	0.1955	2.24119e-07	0.204	2.38508e-07	0.12	2.63351e-07	0.17	1.55458e-07	0.17	1.46299e-07
--	--	0.125	9.14202e-08	0.20125	2.23952e-07	0.21	2.37999e-07	0.125	2.63103e-07	0.175	1.55658e-07	0.175	1.45988e-07
--	--	0.13	9.13743e-08	0.207	2.24113e-07	0.216	2.37577e-07	0.13	2.64103e-07	0.18	1.56221e-07	0.18	1.45988e-07
--	--	0.135	9.20791e-08	0.21275	2.23173e-07	0.222	2.36788e-07	0.135	2.62907e-07	0.185	1.56155e-07	0.185	1.45535e-07
--	--	0.14	9.19738e-08	0.2185	2.23595e-07	0.228	2.3531e-07	0.14	2.62788e-07	0.19	1.56099e-07	0.19	1.46368e-07
--	--	0.145	9.24585e-08	0.22425	2.22615e-07	0.234	2.36329e-07	0.145	2.63035e-07	0.195	1.55264e-07	0.195	1.45831e-07
--	--	0.15	8.9451e-08	0.23	2.22256e-07	0.24	2.35598e-07	0.15	2.62097e-07	0.2	1.54805e-07	0.2	1.4617e-07
--	--	0.155	9.08329e-08	0.23575	2.21747e-07	0.246	2.35096e-07	0.155	2.62967e-07	0.205	1.5471e-07	0.205	1.456e-07
--	--	0.16	9.20072e-08	0.2415	2.2056e-07	0.252	2.32748e-07	0.16	2.62706e-07	0.21	1.54899e-07	0.21	1.44997e-07
--	--	0.165	8.82656e-08	0.24725	2.21526e-07	0.258	2.33334e-07	0.165	2.62212e-07	0.215	1.54453e-07	0.215	1.4514e-07
--	--	0.17	8.91814e-08	0.253	2.19969e-07	0.264	2.33521e-07	0.17	2.63159e-07	0.22	1.53658e-07	0.22	1.44629e-07
--	--	0.175	9.06823e-08	0.25875	2.18932e-07	0.27	2.33252e-07	0.175	2.61514e-07	0.225	1.53817e-07	0.225	1.44886e-07
--	--	0.18	9.35256e-08	0.2645	2.19084e-07	0.276	2.31059e-07	0.18	2.62895e-07	0.23	1.53142e-07	0.23	1.44141e-07
--	--	0.185	9.17235e-08	0.27025	2.18499e-07	0.282	2.31289e-07	0.185	2.61549e-07	0.235	1.53808e-07	0.235	1.44086e-07
--	--	0.19	9.32646e-08	0.276	2.17681e-07	0.288	2.30594e-07	0.19	2.61201e-07	0.24	1.52613e-07	0.24	1.43091e-07
--	--	0.195	8.64387e-08	0.28175	2.16821e-07	0.294	2.30623e-07	0.195	2.60676e-07	0.245	1.52495e-07	0.245	1.41904e-07
--	--	0.2	8.94784e-08	0.2875	2.15431e-07	0.3	2.28427e-07	0.2	2.59851e-07	0.25	1.52625e-07	0.25	1.42242e-07
--	--	0.205	8.95765e-08	0.29325	2.14699e-07	0.306	2.27232e-07	0.205	2.59981e-07	0.255	1.51906e-07	0.255	1.4277e-07
--	--	0.21	9.4456e-08	0.299	2.13491e-07	0.312	2.26418e-07	0.21	2.5791e-07	0.26	1.51711e-07	0.26	1.41927e-07
--	--	0.215	8.97401e-08	0.30475	2.12798e-07	0.318	2.23987e-07	0.215	2.59142e-07	0.265	1.5147e-07	0.265	1.41304e-07
--	--	0.22	9.01803e-08	0.3105	2.1127e-07	0.324	2.23012e-07	0.22	2.59142e-07	0.27	1.5106e-07	0.27	1.40643e-07
--	--	0.225	8.88462e-08	0.31625	2.09328e-07	0.33	2.21571e-07	0.225	2.591e-07	0.275	1.49541e-07	0.275	1.40546e-07
--	--	0.23	8.92037e-08	0.322	2.08929e-07	0.336	2.20053e-07	0.23	2.5895e-07	0.28	1.49022e-07	0.28	1.40606e-07
--	--	0.235	9.26266e-08	0.32775	2.07274e-07	0.342	2.17857e-07	0.235	2.58115e-07	0.285	1.48746e-07	0.285	1.3987e-07
--	--	0.24	8.60049e-08	0.3335	2.05576e-07	0.348	2.16511e-07	0.24	2.57705e-07	0.29	1.48274e-07	0.29	1.39209e-07
--	--	0.245	8.80329e-08	0.33925	2.03786e-07	0.354	2.13712e-07	0.245	2.57938e-07	0.295	1.47519e-07	0.295	1.3863e-07
--	--	0.25	8.86622e-08	0.345	2.02438e-07	0.36	2.12198e-07	0.25	2.56258e-07	0.3	1.46767e-07	0.3	1.38438e-07
--	--	0.255	8.85295e-08	0.35075	1.99863e-07	0.366	2.09778e-07	0.255	2.56934e-07	0.305	1.46767e-07	0.305	1.37348e-07
--	--	0.26	8.7261e-08	0.3565	1.97362e-07	0.372	2.06265e-07	0.26	2.58447e-07	0.31	1.46088e-07	0.31	1.37035e-07
--	--	0.265	8.87533e-08	0.36225	1.95056e-07	0.378	2.048e-07	0.265	2.55956e-07	0.315	1.44903e-07	0.315	1.36478e-07
--	--	0.27	8.66291e-08	0.368	1.92215e-07	0.384	2.01506e-07	0.27	2.54715e-07	0.32	1.44922e-07	0.32	1.35779e-07
--	--	0.275	8.67899e-08	0.37375	1.89532e-07	0.39	1.9927e-07	0.275	2.55696e-07	0.325	1.43579e-07	0.325	1.33894e-07
--	--	0.28	8.83038e-08	0.3795	1.85981e-07	0.396	1.93983e-07	0.28	2.5468e-07	0.33	1.43924e-07	0.33	1.33703e-07
--	--	0.285	8.44263e-08	0.38525	1.83634e-07	0.402	1.90761e-07	0.285	2.53518e-07	0.335	1.42452e-07	0.335	1.32761e-07
--	--	0.29	8.57419e-08	0.391	1.7859e-07	0.408	1.86403e-07	0.29	2.5374e-07	0.34	1.40194e-07	0.34	1.32211e-07
--	--	0.295	8.23655e-08	0.39675	1.75456e-07	0.414	1.82817e-07	0.295	2.53538e-07	0.345	1.39087e-07	0.345	1.31331e-07
--	--	0.3	8.38425e-08	0.4025	1.7082e-07	0.42	1.78075e-07	0.3	2.51883e-07	0.35	1.38655e-07	0.35	1.2981e-07
--	--	0.305	8.25488e-08	0.40825	1.67262e-07	0.426	1.73661e-07	0.305	2.52481e-07	0.355	1.3744e-07	0.355	1.28822e-07
--	--	0.31	8.73612e-08	0.414	1.61886e-07	0.432	1.67221e-07	0.31	2.51942e-07	0.36	1.3659e-07	0.36	1.27088e-07
--	--	0.315	8.08461e-08	0.41975	1.57282e-07	0.438	1.62395e-07	0.315	2.50494e-07	0.365	1.34814e-07	0.365	1.25333e-07
--	--	0.32	8.15028e-08	0.4255	1.51459e-07	0.444	1.5678e-07	0.32	2.50209e-07	0.37	1.33188e-07	0.37	1.23364e-07
--	--	0.325	8.06446e-08	0.43125	1.44974e-07	0.45	1.50117e-07	0.325	2.49697e-07	0.375	1.32081e-07	0.375	1.22445e-07
--	--	0.33	8.25622e-08	0.437	1.39401e-07	0.456	1.43155e-07	0.33	2.47892e-07	0.38	1.30073e-07	0.38	1.20227e-07
--	--	0.335	8.23633e-08	0.44275	1.32714e-07	0.462	1.38359e-07	0.335	2.45381e-07	0.385	1.28528e-07	0.385	1.18454e-07
--	--	0.34	7.94401e-08	0.4485	1.26414e-07	0.468	1.2871e-07	0.34	2.44487e-07	0.39	1.26312e-07	0.39	1.16095e-07
--	--	0.345	7.94767e-08	0.45425	1.17583e-07	0.474	1.21288e-07	0.345	2.4518e-07	0.395	1.24999e-07	0.395	1.15009e-07
--	--	0.35	7.8552e-08	0.46	1.10183e-07	0.48	1.12143e-07	0.35	2.42959e-07	0.4	1.22027e-07	0.4	1.12121e-07
--	--	0.355	7.49059e-08	0.46575	1.02081e-07	0.486	1.03853e-07	0.355	2.41581e-07	0.405	1.19726e-07	0.405	1.10351e-07
--	--	0.36	7.6727e-08	0.4715	9.35009e-08	0.492	9.54192e-08	0.36	2.40515e-07	0.41	1.1681e-07	0.41	1.06881e-07
--	--	0.365	7.60391e-08	0.47725	8.52308e-08	0.498	8.62194e-08	0.365	2.38268e-07	0.415	1.14124e-07	0.415	1.04872e-07
--	--	0.37	7.47193e-08	0.483	7.50309e-08	0.504	7.5232e-08	0.37	2.378e-07	0.42	1.11446e-07	0.42	1.00857e-07
--	--	0.375	7.24621e-08	0.48875	6.63468e-08	0.51	6.57646e-08	0.375	2.36113e-07	0.425	1.08191e-07	0.425	9.82118e-08
--	--	0.38	7.3264e-08	0.4945	5.44695e-08	0.516	5.62352e-08	0.38	2.34721e-07	0.43	1.04717e-07	0.43	9.43014e-08
--	--	0.385	7.17908e-08	0.50025	4.33879e-08	0.522	4.59e-08	0.385	2.32737e-07	0.435	1.01754e-07	0.435	9.07357e-08
--	--	0.39	6.69927e-08	0.506	3.44029e-08	0.528	3.25946e-08	0.39	2.29961e-07	0.44	9.71642e-08	0.44	8.7487e-08
--	--	0.395	6.69055e-08	0.51175	2.40152e-08	0.534	2.20932e-08	0.395	2.28171e-07	0.445	9.2992e-08	0.445	8.33571e-08
--	--	0.4	6.50493e-08	0.5175	1.15728e-08	0.54	9.08051e-09	0.4	2.2622e-07	0.45	8.8901e-08	0.45	7.9168e-08
--	--	0.405	6.14953e-08	0.52325	-2.09911e-09	0.546	-5.5461e-09	0.405	2.23025e-07	0.455	8.31153e-08	0.455	7.42538e-08
--	--	0.41	5.99804e-08	0.529	-1.40218e-08	0.552	-1.8829e-08	0.41	2.22127e-07	0.46	7.90135e-08	0.46	7.02557e-08
--	--	0.415	6.00797e-08	0.53475	-2.87314e-08	0.558	-3.17531e-08	0.415	2.18266e-07	0.465	7.27767e-08	0.465	6.44911e-08
--	--	0.42	5.35273e-08	0.5405	-4.1573e-08	0.564	-4.58388e-08	0.42	2.1525e-07	0.47	6.7207e-08	0.47	5.9219e-08
--	--	0.425	5.56333e-08	0.54625	-5.29574e-08	0.57	-6.00916e-08	0.425	2.13481e-07	0.475	6.2138e-08	0.475	5.39645e-08
--	--	0.43	5.14082e-08	0.552	-6.88224e-08	0.576	-7.17538e-08	0.43	2.10128e-07	0.48	5.40139e-08	0.48	4.672e-08
--	--	0.435	4.70765e-08	0.55775	-8.1406e-08	0.582	-8.72333e-08	0.435	2.07857e-07	0.485	4.89118e-08	0.485	3.92187e-08
--	--	0.44	4.58268e-08	0.5635	-9.52107e-08	0.588	-1.04416e-07	0.44	2.03321e-07	0.49	4.18913e-08	0.49	3.30779e-08
--	--	0.445	3.95625e-08	0.56925	-1.09105e-07	0.594	-1.19691e-07	0.445	1.98964e-07	0.495	3.36448e-08	0.495	2.40978e-08
--	--	0.45	3.75914e-08	0.575	-1.26616e-07	0.6	-1.38344e-07	0.45	1.96336e-07	0.5	2.75555e-08	0.5	1.48956e-08
--	--	0.455	3.38295e-08	0.58075	-1.42646e-07	0.606	-1.55389e-07	0.455	1.91628e-07	0.505	1.75242e-08	0.505	8.46597e-09
		0.46	2.74898e-08	0.5865	-1.58245e-07	0.612	-1.72186e-07	0.46	1.86783e-07	0.51	7.87833e-09	0.51	-9.94021e-10
		0.465	2.29565e-08	0.59225	-1.74792e-07	0.618	-1.85053e-07	0.465	1.81633e-07	0.515	-2.12805e-09	0.515	-1.01007e-08
		0.47	1.69233e-08	0.598	-1.93266e-07	0.624	-2.02691e-07	0.47	1.76652e-07	0.52	-1.2342e-08	0.52	-2.00506e-08
		0.475	1.40416e-08	0.60375	-2.10444e-07	0.63	-2.20737e-07	0.475	1.70562e-07	0.525	-2.09585e-08	0.525	-2.81244e-08
		0.48	4.99958e-09	0.6095	-2.26676e-07			0.48	1.6523e-07	0.53	-3.22237e-08	0.53	-3.99779e-08
		0.485	2.6233e-09	0.61525	-2.45202e-07			0.485	1.60264e-07	0.535	-4.26065e-08	0.535	-5.15448e-08
		0.49	-8.50336e-09	0.621	-2.6384e-07			0.49	1.52549e-07	0.54	-5.53089e-08	0.54	-6.65852e-08
		0.495	-1.11907e-08	0.62675	-2.80748e-07			0.495	1.46742e-07	0.545	-7.01469e-08	0.545	-7.71902e-08
		0.5	-2.04058e-08	0.6325	-3.0224e-07			0.5	1.40966e-07	0.55	-8.06939e-08	0.55	-8.86551e-08
		0.505	-2.92876e-08					0.505	1.34806e-07	0.555	-9.35485e-08	0.555	-1.03815e-07
		0.51	-4.09443e-08					0.51	1.27025e-07	0.56	-1.08307e-07	0.56	-1.15471e-07
		0.515	-5.01747e-08					0.515	1.17955e-07	0.565	-1.22736e-07	0.565	-1.2991e-07
		0.52	-5.84556e-08					0.52	1.09583e-07	0.57	-1.41226e-07	0.57	-1.4367e-07
		0.525	-6.74441e-08					0.525	1.01592e-07	0.575	-1.53183e-07	0.575	-1.60994e-07
		0.53	-8.33026e-08					0.53	9.36267e-08	0.58	-1.69444e-07	0.58	-1.74525e-07
		0.535	-9.15268e-08					0.535	8.34956e-08	0.585	-1.87392e-07	0.585	-1.92463e-07
		0.54	-1.05366e-07					0.54	7.47977e-08	0.59	-2.06182e-07	0.59	-2.14701e-07
		0.545	-1.21579e-07					0.545	6.3656e-08	0.595	-2.22402e-07	0.595	-2.28705e-07
		0.55	-1.39606e-07					0.55	5.32225e-08	0.6	-2.40796e-07	0.6	-2.46316e-07
		0.555	-1.54557e-07					0.555	4.32527e-08	0.605	-2.58707e-07	0.605	-2.66269e-07
		0.56	-1.70089e-07					0.56	3.20986e-08	0.61	-2.77712e-07	0.61	-2.89309e-07
		0.565	-1.89921e-07					0.565	2.20268e-08	0.615	-2.96799e-07	0.615	-3.03131e-07
		0.57	-2.10073e-07					0.57	1.04396e-08	0.62	-3.15352e-07	0.62	-3.22848e-07
		0.575	-2.21724e-07					0.575	-2.41175e-09	0.625	-3.40348e-07	0.625	-3.44465e-07
		0.58	-2.46282e-07					0.58	-1.637e-08	0.63	-3.5613e-07	0.63	-3.65857e-07
		0.585	-2.6951e-07					0.585	-2.76338e-08	0.635	-3.78042e-07	0.635	-3.87101e-07
		0.59	-2.90499e-07					0.59	-4.03768e-08	0.64	-4.04846e-07	0.64	-4.12018e-07
		0.595	-3.08522e-07					0.595	-5.26925e-08	0.645	-4.22147e-07	0.645	-4.32772e-07
		0.6	-3.38873e-07					0.6	-6.42818e-08	0.65	-4.47491e-07	0.65	-4.63348e-07
		0.605	-3.67421e-07					0.605	-7.958e-08	0.655	-4.71387e-07	0.655	-4.84826e-07
		0.61	-3.98494e-07					0.61	-9.49275e-08	0.66	-4.97954e-07	0.66	-5.10955e-07
		0.615	-4.21422e-07					0.615	-1.08534e-07	0.665	-5.24531e-07	0.665	-5.35527e-07
		0.62	-4.50938e-07					0.62	-1.24213e-07	0.67	-5.53279e-07	0.67	-5.61015e-07
		0.625	-4.78265e-07					0.625	-1.3758e-07	0.675	-5.77612e-07	0.675	-5.8428e-07
		0.63	-5.08497e-07					0.63	-1.53164e-07	0.68	-6.08753e-07	0.68	-6.1482e-07
		0.635	-5.35043e-07					0.635	-1.69497e-07	0.685	-6.33958e-07	0.685	-6.32376e-07
		0.64	-5.69107e-07					0.64	-1.84361e-07	0.69	-6.64588e-07	0.69	-6.59117e-07
		0.645	-5.95752e-07					0.645	-1.98945e-07	0.695	-6.87418e-07	0.695	-6.88838e-07
		0.65	-6.36938e-07					0.65	-2.15086e-07	0.7	-7.16489e-07	0.7	-7.18219e-07
		0.655	-6.74848e-07					0.655	-2.2882e-07
		0.66	-7.12806e-07					0.66	-2.48575e-07
		0.665	-7.50087e-07					0.665	-2.6793e-07
		0.67	-7.89142e-07					0.67	-2.85553e-07
		0.675	-8.34674e-07					0.675	-3.04409e-07
		0.68	-8.75966e-07					0.68	-3.22907e-07
		0.685	-9.2699e-07					0.685	-3.39628e-07
		0.69	-9.68068e-07					0.69	-3.56218e-07
		0.695	-1.0114e-06					0.695	-3.77344e-07
		0.7	-1.06726e-06					0.7	-3.93929e-07
