# Supplementary material for: Mn2+ induced significant improvement and robust stability of radioluminescence in Cs3Cu2I5 for high-performance nuclear battery
Source: Nat Commun. 2021 Jun 23;12:3879. doi: 10.1038/s41467-021-24185-7 (PMC8222237; doi:10.1038/s41467-021-24185-7)
Supplement: Supplementary file 3 — Source Data [file 41467_2021_24185_MOESM3_ESM.zip › Source Data/Figure 5d-NBs stability.xlsx]

## Sheet: Sheet1
	RT	333 K
total dose	normalized current	normalized current
0	0.99868	1
1	0.9928	1.00242
2	1.0018	1.00708
3	1.00031	0.99912
4	0.99833	1.00306
5	1.0032	1.0058
6	0.99609	1.00494
7	0.99354	1.00469
8	1.00159	1.00547
9	0.99721	1.0044
10	0.99972	1.00074
11	1.00723	1.00399
12	0.99439	1.00821
13	1.00326	1.00583
14	1.00599	1.00262
15	1.0024	1.00476
16	0.99837	1.00222
17	1.00238	1.00572
18	0.99362	1.0052
19	1.00556	1.00669
20	1.00471	1.00822
21	1.00758	1.00534
22	1.00357	1.00797
23	1.00196	1.0053
24	1.00205	1.0022
25	1.00318	1.00701
26	1.00181	1.00554
27	1.00268	1.00764
28	0.99631	1.0066
29	1.00797	1.0048
30	0.99752	1.01008
31	1.0077	1.01319
32	1.00509	1.00859
33	1.00732	1.00843
34	1.00368	1.01066
35	1.00417	1.00795
36	1.00564	1.00616
37	0.99621	1.00642
38	1.00389	1.00569
39	1.00509	1.00346
40	1.0022	0.99115
41	1.00579	0.99173
42	1.00142	0.99493
43	1.00521	0.99558
44	1.00818	0.99226
45	1.00303	1.00029
46	1.00307	0.99331
47	1.00369	0.99146
48	1.00316	0.99358
49	1.00305	0.98228
50	1.00647	0.98956
51	1.00696	0.99691
52	1.00454	0.99184
53	1.00527	0.99261
54	1.00265	0.99535
55	1.00294	0.99278
56	1.00366	0.99471
57	1.00707	0.99283
58	1.00462	0.9971
59	1.0072	0.99433
60	1.0039	0.99419
61	1.00456	0.98923
62	1.00503	0.99418
63	1.00563	0.99054
64	1.00551	0.99145
65	1.0023	0.9894
66	1.00926	0.99009
67	1.00444	0.9929
68	1.0007	0.98861
69	1.01243	0.99164
70	1.00377	0.99172
71	1.00916	0.98935
72	1.00263	0.99068
73	1.00198	0.9912
74	1.00464	0.99213
75	1.01239	0.9903
76	1.00525	0.98972
77	1.00009	0.99288
78	1.0068	0.99288
79	1.00514	0.99067
80	1.008	0.9867
81	1.00837	0.9844
82	1.00448	0.98708
83	1.00386	0.98371
84	1.00575	0.98561
85	1.01135	0.98703
86	1.0068	0.98355
87	1.00618	0.98942
88	1.00638	0.98433
89	1.00577	0.98495
90	1.00712	0.98354
91	1.00136	0.98808
92	1.00586	0.98324
93	1.00673	0.98231
94	1.00284	0.98459
95	1.00926	0.98163
96	1.00192	0.97887
97	1.00415	0.98184
98	1.00453	0.97964
99	1.00685	0.98148
100	1.00432	0.98086
101	1.00655	0.98174
102	1.00315	0.98224
103	1.00893	0.98191
104	1.00601	0.98309
105	1.00857	0.97971
106	1.00736	0.97795
107	1.00415	0.98702
108	1.00413	0.985
109	1.00366	0.98551
110	1.00599	0.99028
111	1.00718	0.9915
112	1.01168	0.98054
113	1.00578	0.98642
114	1.00545	0.98241
115	1.00463	0.98864
116	1.00586	0.98129
117	1.01031	0.98021
118	1.00118	0.9771
119	1.01041	0.98004
120	1.00755	0.98205
121	1.00432	0.9797
122	1.00227	0.97762
123	0.99919	0.97987
124	1.00689	0.98111
125	1.00633	0.98036
126	1.00769	0.97852
127	1.00452	0.98044
128	1.00453	0.97975
129	1.00832	0.98066
130	1.0077	0.98147
131	1.00935	0.97908
132	1.00408	0.98013
133	1.0096	0.97952
134	1.00747	0.98379
135	1.00615	0.97492
136	1.0036	0.98318
137	1.00486	0.97603
138	1.00409	0.98036
139	1.00614	0.98148
140	1.00357	0.97891
141	1.00342	0.97812
142	1.00128	0.97812
143	1.0049	0.97572
144	1.00395	0.98093
145	1.00984	0.97567
146	1.00264	0.97464
147	1.00765	0.97443
148	1.00325	0.98068
149	1.00368	0.98093
150	1.00897	0.96969
151	1.00251	0.9789
152	1.0074	0.97927
153	1.00075	0.97889
154	1.00827	0.97672
155	1.00445	0.97715
156	1.00533	0.97433
157	1.00414	0.97801
158	1.00369	0.97617
159	1.00229	0.97877
160	1.00241	0.97368
161	1.00399	0.97372
162	1.00729	0.9718
163	1.00393	0.97509
164	1.00736	0.97357
165	0.99971	0.97499
166	1.00267	0.97493
167	1.00047	0.97677
168	1.00653	0.97565
169	1.00755	0.97085
170	1.00748	0.98282
171	0.99573	0.97477
172	1.00614	0.97717
173	1.00107	0.97605
174	1.00305	0.97515
175	1.00314	0.97712
176	1.00343	0.96997
177	1.00724	0.97521
178	1.00632	0.97508
179	1.0044	0.97462
180	1.00582	0.9684
181	1.00618	0.96957
182	1.00634	0.9668
183	1.0026	0.97006
184	1.00022	0.96701
185	1.00257	0.97108
186	1.00569	0.96732
187	1.0022	0.9712
188	1.00008	0.97726
189	1.00606	0.96291
190	1.00734	0.96657
191	1.0094	0.96965
192	1.00269	0.9712
193	1.00112	0.96625
194	1.00234	0.96953
195	1.00553	0.96544
196	1.00051	0.97067
197	1.01062	0.96756
198	1.001	0.97296
199	1.00389	0.96682
200	1.00253	0.96878
201	1.00352	0.96879
202	0.99856	0.96441
203	0.99635	0.96536
204	1.00392	0.96584
205	0.99923	0.9648
206	1.00161	0.96746
207	1.00123	0.9702
208	1.00323	0.96757
209	1.00882	0.96801
210	0.99701	0.97134
211	0.9994	0.96745
212	1.00843	0.96867
213	1.00728	0.97121
214	0.99836	0.96648
215	0.99938	0.96812
216	1.00372	0.96763
217	1.00193	0.96747
218	1.00232	0.96888
219	0.99417	0.9663
220	1.00272	0.95541
221	1.00576	0.95477
222	1.00139	0.95413
223	1.00059	0.95475
224	1.00571	0.95659
225	0.9997	0.95447
226	1.00143	0.9555
227	1.00038	0.95638
228	1.00345	0.95809
229	0.99722	0.95494
230	1.00433	0.95546
231	1.00083	0.95708
232	0.99941	0.95499
233	1.00325	0.95392
234	1.00127	0.95274
235	1.00072	0.9539
236	1.00552	0.95654
237	1.00379	0.95815
238	1.0035	0.95662
239	1.00341	0.95693
240	1.0001	0.94639
241	1.00335	0.94302
242	1.00328	0.94823
243	1	0.93961
244	0.99555	0.94367
245	1.00608	0.94363
246	1.00412	0.94588
247	0.99915	0.94112
248	1.0052	0.94031
249	0.99993	0.94093
250	1.00175	0.94261
251	1.00142	0.94237
252	1.00508	0.9424
253	1.00163	0.94022
254	1.00424	0.94347
255	1.0011	0.9405
256	1.00272	0.94363
257	1.00038	0.94317
258	1.00182	0.94351
259	0.99786	0.9446
260	0.99865	0.93681
261	1.00095	0.93497
262	1.00428	0.93425
263	1.00315	0.93647
264	1.00164	0.93713
265	0.99715	0.93748
266	1.0011	0.93705
267	0.99941	0.93693
268	1.00081	0.93581
269	1.00101	0.93874
270	1.00246	0.93474
271	1.00251	0.93552
272	1.00138	0.93577
273	0.9951	0.93595
274	1.00498	0.93734
275	0.99759	0.93539
276	0.99978	0.9376
277	0.99957	0.93453
278	1.0038	0.93928
279	1.00211	0.93419
280	1.00213	0.9299
281	1.00578	0.92923
282	1.00335	0.92896
283	1.00709	0.92845
284	1.00105	0.92403
285	1.00591	0.92764
286	1.00141	0.92724
287	0.99865	0.92254
288	1.00843	0.92618
289	0.99939	0.92667
290	1.00127	0.92748
291	1.00282	0.92647
292	1.00587	0.93079
293	0.99969	0.93007
294	1.00405	0.92612
295	1.00268	0.9298
296	1.00311	0.92668
297	1.0027	0.92914
298	1.00517	0.92735
299	1.00213	0.93131
